# Supplementary material for: Termite mounds contain soil-derived methanotroph communities kinetically adapted to elevated methane concentrations
Source: ISME J. 2020 Jul 24;14(11):2715–31. doi: 10.1038/s41396-020-0722-3 (PMC7784690; doi:10.1038/s41396-020-0722-3)
Supplement: Supplementary file 2 — Table S2 [file 41396_2020_722_MOESM2_ESM.xlsx]

## Sheet: metagenome_MmoX-hits_samples
Sample	Hits	Database entry
Mound core_Ms	1	WP_108918167.1 Methylosinus sporium
Mound core_Ms	1	WP_010960482.1 Methylococcus capsulatus
Mound core_Mn	2	WP_010960482.1 Methylococcus capsulatus
Mound core_Mn	1	WP_104425267.1 Methylobacter tundripaludum
Mound core_Mn	1	WP_085772150.1 Methylocystis bryophila
Mound core_Mn	1	WP_085215943.1 Methylomagnum ishizawai
Mound core_Tp	2	WP_119632605.1 Methylocaldum marinum
Mound core_Tp	1	WP_102845001.1 Methylocella silvestris
Mound core_Tp	1	WP_085772150.1 Methylocystis bryophila
Mound core_Tp	1	WP_085215943.1 Methylomagnum ishizawai
Mound core_Tp	1	WP_064028395.1 MULTISPECIES: Methylomonas
Mound core_Tp	1	WP_020174569.1 Methyloferula stellata
Soil surrounding_Ms	2	WP_085772150.1 Methylocystis bryophila
Soil surrounding_Ms	2	WP_010960482.1 Methylococcus capsulatus
Soil surrounding_Ms	1	WP_108918167.1 Methylosinus sporium
Soil surrounding_Ms	1	WP_104425267.1 Methylobacter tundripaludum
Soil surrounding_Ms	1	WP_020174569.1 Methyloferula stellata
Soil surrounding_Ms	1	WP_017840379.1 Methylomicrobium buryatense
Soil surrounding_Mn	3	WP_085772150.1 Methylocystis bryophila
Soil surrounding_Mn	2	WP_010960482.1 Methylococcus capsulatus
Soil surrounding_Mn	1	WP_085215943.1 Methylomagnum ishizawai
Soil surrounding_Mn	1	WP_064028395.1 MULTISPECIES: Methylomonas
Soil surrounding_Tp	2	WP_104425267.1 Methylobacter tundripaludum
Soil surrounding_Tp	1	WP_123175023.1 Methylocystis hirsuta
Soil surrounding_Tp	1	WP_064028395.1 MULTISPECIES: Methylomonas

## Sheet: meta_MmoX_all % sequence ID
% sequence identity	Database entry
82	WP_064028395.1 MULTISPECIES: Methylomonas
75.5	WP_085215943.1 Methylomagnum ishizawai
74.5	WP_010960482.1 Methylococcus capsulatus
72.7	WP_104425267.1 Methylobacter tundripaludum
72.1	WP_010960482.1 Methylococcus capsulatus
72	WP_085215943.1 Methylomagnum ishizawai
70.2	WP_010960482.1 Methylococcus capsulatus
69.6	WP_017840379.1 Methylomicrob ium buryatense
69.4	WP_064028395.1 MULTISPECIES: Methylomonas
68.1	WP_020174569.1 Methyloferula stellata
66.7	WP_123175023.1 Methylocystis hirsuta
65.9	WP_085215943.1 Methylomagnum ishizawai
65.3	WP_108918167.1 Methylosinus sporium
65.3	WP_108918167.1 Methylosinus sporium
65.3	WP_104425267.1 Methylobacter tundripaludum
65.3	WP_104425267.1 Methylobacter tundripaludum
65.3	WP_010960482.1 Methylococcus capsulatus
64.6	WP_104425267.1 Methylobacter tundripaludum
63.6	WP_119632605.1 Methylocaldum marinum
63.6	WP_119632605.1 Methylocaldum marinum
63.3	WP_010960482.1 Methylococcus capsulatus
63.3	WP_010960482.1 Methylococcus capsulatus
62.5	WP_085772150.1 Methylocystis bryophila
62	WP_085772150.1 Methylocystis bryophila
61.4	WP_085772150.1 Methylocystis bryophila
61.2	WP_085772150.1 Methylocystis bryophila
61.2	WP_085772150.1 Methylocystis bryophila
61.2	WP_064028395.1 MULTISPECIES: Methylomonas
60.4	WP_102845001.1 Methylocella silvestris
60.4	WP_085772150.1 Methylocystis bryophila
60	WP_085772150.1 Methylocystis bryophila
60	WP_020174569.1 Methyloferula stellata
60	WP_010960482.1 Methylococcus capsulatus

## Sheet: metagenome_PmoA-hits_samples
Sample	Hits	Database entry	Broad taxonomic group
Mound core_Ms	21	PNE09675.1-Beijerinckiaceae-bacterium-Alphaproteobacteria	Alphaproteobacteria	USCalpha
Mound core_Ms	10	WP_064032590.1-Methylosinus-sp.-R-45379-PxmA	PxmA
Mound core_Ms	7	LT854248-OTU_27-GF	Alphaproteobacteria	USCalpha
Mound core_Ms	5	TM-19 (this study)	Alphaproteobacteria	USCalpha
Mound core_Ms	5	TM-01 (this study)	Alphaproteobacteria	USCalpha
Mound core_Ms	4	WP_084572913.1-Methylocapsa-aurea-Alphaproteobacteria	Alphaproteobacteria
Mound core_Ms	4	WP_026223175.1-Methylocystis-rosea-PxmA	PxmA
Mound core_Ms	4	TM-02 (this study)	Alphaproteobacteria	USCalpha
Mound core_Ms	2	WP_123177477.1-Methylocystis-hirsuta-PxmA	PxmA
Mound core_Ms	2	WP_085769855.1-Methylocystis-bryophila-PxmA	PxmA
Mound core_Ms	2	PZR92978.1-Rhizobiales-bacterium-Alphaproteobacteria	Alphaproteobacteria	USCalpha
Mound core_Ms	2	TM-08 (this study)	Alphaproteobacteria	USCalpha
Mound core_Ms	1	WP_085216468.1-Methylomagnum-ishizawai-PxmA	PxmA
Mound core_Ms	1	WP_045226285.1-Methyloterricola-oryzae-PxmA	PxmA
Mound core_Ms	1	WP_026609851.1-Methylocaldum-szegediense-Gammaproteobacteria	Gammaproteobacteria
Mound core_Ms	1	TM-21 (this study)	Alphaproteobacteria
Mound core_Ms	1	AY662368-UncB1588-MOB_like-typeII-typeIIb-[USC_a]	Alphaproteobacteria	USCalpha
Mound core_Mn	8	PNE09675.1-Beijerinckiaceae-bacterium-Alphaproteobacteria	Alphaproteobacteria	USCalpha
Mound core_Mn	7	WP_026223175.1-Methylocystis-rosea-PxmA	PxmA
Mound core_Mn	4	TM-01 (this study)	Alphaproteobacteria	USCalpha
Mound core_Mn	2	WP_123177477.1-Methylocystis-hirsuta-PxmA	PxmA
Mound core_Mn	2	WP_085769855.1-Methylocystis-bryophila-PxmA	PxmA
Mound core_Mn	2	PNE12180.1-Beijerinckiaceae-bacterium-PxmA	PxmA
Mound core_Mn	1	WP_117279682.1-Candidatus-Methylomirabilis-lanthanidiphila-Methylomirabilota	NC10
Mound core_Mn	1	TM-02 (this study)	Alphaproteobacteria	USCalpha
Mound core_Tp	7	PNE09675.1-Beijerinckiaceae-bacterium-Alphaproteobacteria	Alphaproteobacteria	USCalpha
Mound core_Tp	5	WP_026223175.1-Methylocystis-rosea-PxmA	PxmA
Mound core_Tp	4	PNE12180.1-Beijerinckiaceae-bacterium-PxmA	PxmA
Mound core_Tp	3	WP_084572913.1-Methylocapsa-aurea-Alphaproteobacteria	Alphaproteobacteria
Mound core_Tp	3	TM-01 (this study)	Alphaproteobacteria	USCalpha
Mound core_Tp	1	WP_123177477.1-Methylocystis-hirsuta-PxmA	PxmA
Mound core_Tp	1	WP_085769855.1-Methylocystis-bryophila-PxmA	PxmA
Mound core_Tp	1	WP_064032590.1-Methylosinus-sp.-R-45379-PxmA	PxmA
Mound core_Tp	1	AJ868283, UncBa320, MOB_like, typeII, typeIIb, [USC_a]	Alphaproteobacteria	USCalpha
Soil surrounding_Ms	1	WP_085216468.1-Methylomagnum-ishizawai-PxmA	PxmA
Soil surrounding_Ms	1	PZR92978.1-Rhizobiales-bacterium-Alphaproteobacteria	Alphaproteobacteria	USCalpha
Soil surrounding_Ms	1	PNE09675.1-Beijerinckiaceae-bacterium-Alphaproteobacteria	Alphaproteobacteria	USCalpha
Soil surrounding_Ms	1	TM-24 (this study)	TUSC
Soil surrounding_Ms	1	TM-22 (this study)	TUSC
Soil surrounding_Ms	1	OOO02385.1-Chromatiales-bacterium-USCg_Taylor	Gammaproteobacteria
Soil surrounding_Ms	1	BAF62078.2-Methylomarinovum-caldicuralii-Gammaproteobacteria	Gammaproteobacteria
Soil surrounding_Ms	1	AJ868282-UncBa321-MOB_like-pxmA-TUSC_like-[TUSC]	TUSC
Soil surrounding_Ms	1	AF148522-UncMet28-MOB_like-pxmA-RA21_like-[RA21]	Other
Soil surrounding_Mn	2	WP_026609851.1-Methylocaldum-szegediense-Gammaproteobacteria	Gammaproteobacteria
Soil surrounding_Mn	2	TM-22 (this study)	TUSC
Soil surrounding_Mn	2	FR720149, UncM1891, MOB_like, pxmA, TUSC_like, [TUSC]	TUSC
Soil surrounding_Mn	1	WP_123175059.1-Methylocystis-hirsuta-Alphaproteobacteria	Alphaproteobacteria
Soil surrounding_Mn	1	WP_119629307.1-Methylocaldum-marinum-Gammaproteobacteria	Gammaproteobacteria
Soil surrounding_Mn	1	PNE12180.1-Beijerinckiaceae-bacterium-PxmA	PxmA
Soil surrounding_Mn	1	LT854226-OTU_5-GF	Gammaproteobacteria
Soil surrounding_Mn	1	TM-14 (this study)	TUSC
Soil surrounding_Mn	1	TM-06 (this study)	Gammaproteobacteria
Soil surrounding_Mn	1	OOO02385.1-Chromatiales-bacterium-USCg_Taylor	Gammaproteobacteria
Soil surrounding_Tp	2	PNE09675.1-Beijerinckiaceae-bacterium-Alphaproteobacteria	Alphaproteobacteria	USCalpha
Soil surrounding_Tp	2	TM-22 (this study)	TUSC
Soil surrounding_Tp	1	WP_123175059.1-Methylocystis-hirsuta-Alphaproteobacteria	Alphaproteobacteria
Soil surrounding_Tp	1	WP_117279682.1-Candidatus-Methylomirabilis-lanthanidiphila-Methylomirabilota	NC10
Soil surrounding_Tp	1	WP_116479111.1-candidate-division-NC10-bacterium-Methylomirabilota	NC10
Soil surrounding_Tp	1	WP_085216468.1-Methylomagnum-ishizawai-PxmA	PxmA
Soil surrounding_Tp	1	WP_045086860.1-Methylacidiphilum-fumariolicum-Verrucomicrobia	Verrucomicrobia
Soil surrounding_Tp	1	PNE12180.1-Beijerinckiaceae-bacterium-PxmA	PxmA
Soil surrounding_Tp	1	TM-05 (this study)	TUSC
Soil surrounding_Tp	1	TM-03 (this study)	Alphaproteobacteria	USCalpha
Soil surrounding_Tp	1	OOO02385.1-Chromatiales-bacterium-USCg_Taylor	Gammaproteobacteria

## Sheet: meta_PmoA_all % sequence ID
% sequence identity	Database entry	Broad taxonomic group
100	LT854248-OTU_27-GF	Alphaproteobacteria	USCalpha
100	LT854248-OTU_27-GF	Alphaproteobacteria	USCalpha
100	TM-21 (this study)	Alphaproteobacteria
100	TM-08 (this study)	Alphaproteobacteria	USCalpha
100	TM-08 (this study)	Alphaproteobacteria	USCalpha
100	TM-03 (this study)	Alphaproteobacteria	USCalpha
100	TM-02 (this study)	Alphaproteobacteria	USCalpha
100	TM-02 (this study)	Alphaproteobacteria	USCalpha
100	TM-02 (this study)	Alphaproteobacteria	USCalpha
100	TM-02 (this study)	Alphaproteobacteria	USCalpha
100	TM-02 (this study)	Alphaproteobacteria	USCalpha
100	TM-01 (this study)	Alphaproteobacteria	USCalpha
100	TM-01 (this study)	Alphaproteobacteria	USCalpha
100	TM-01 (this study)	Alphaproteobacteria	USCalpha
100	TM-01 (this study)	Alphaproteobacteria	USCalpha
100	TM-01 (this study)	Alphaproteobacteria	USCalpha
100	TM-01 (this study)	Alphaproteobacteria	USCalpha
100	TM-01 (this study)	Alphaproteobacteria	USCalpha
100	TM-01 (this study)	Alphaproteobacteria	USCalpha
100	TM-01 (this study)	Alphaproteobacteria	USCalpha
100	TM-01 (this study)	Alphaproteobacteria	USCalpha
100	TM-01 (this study)	Alphaproteobacteria	USCalpha
100	TM-01 (this study)	Alphaproteobacteria	USCalpha
100	AJ868283, UncBa320, MOB_like, typeII, typeIIb, [USC_a]	Alphaproteobacteria	USCalpha
98	LT854248-OTU_27-GF	Alphaproteobacteria	USCalpha
98	LT854248-OTU_27-GF	Alphaproteobacteria	USCalpha
98	LT854248-OTU_27-GF	Alphaproteobacteria	USCalpha
98	TM-14 (this study)	TUSC
96	WP_123177477.1-Methylocystis-hirsuta-PxmA	PxmA
96	WP_085769855.1-Methylocystis-bryophila-PxmA	PxmA
96	PNE12180.1-Beijerinckiaceae-bacterium-PxmA	PxmA
96	PNE09675.1-Beijerinckiaceae-bacterium-Alphaproteobacteria	Alphaproteobacteria	USCalpha
96	TM-22 (this study)	TUSC
96	TM-19 (this study)	Alphaproteobacteria	USCalpha
96	TM-19 (this study)	Alphaproteobacteria	USCalpha
95.9	WP_085769855.1-Methylocystis-bryophila-PxmA	PxmA
95.9	WP_064032590.1-Methylosinus-sp.-R-45379-PxmA	PxmA
95.9	WP_064032590.1-Methylosinus-sp.-R-45379-PxmA	PxmA
95.9	WP_026223175.1-Methylocystis-rosea-PxmA	PxmA
95.9	PNE09675.1-Beijerinckiaceae-bacterium-Alphaproteobacteria	Alphaproteobacteria	USCalpha
95.9	TM-19 (this study)	Alphaproteobacteria	USCalpha
95.9	TM-19 (this study)	Alphaproteobacteria	USCalpha
95.9	TM-19 (this study)	Alphaproteobacteria	USCalpha
95.9	TM-05 (this study)	TUSC
95.8	WP_085769855.1-Methylocystis-bryophila-PxmA	PxmA
95.8	PNE09675.1-Beijerinckiaceae-bacterium-Alphaproteobacteria	Alphaproteobacteria	USCalpha
95.8	PNE09675.1-Beijerinckiaceae-bacterium-Alphaproteobacteria	Alphaproteobacteria	USCalpha
95.7	PNE09675.1-Beijerinckiaceae-bacterium-Alphaproteobacteria	Alphaproteobacteria	USCalpha
95.7	TM-22 (this study)	TUSC
94	WP_123177477.1-Methylocystis-hirsuta-PxmA	PxmA
94	WP_085769855.1-Methylocystis-bryophila-PxmA	PxmA
94	WP_085769855.1-Methylocystis-bryophila-PxmA	PxmA
94	WP_064032590.1-Methylosinus-sp.-R-45379-PxmA	PxmA
94	WP_026223175.1-Methylocystis-rosea-PxmA	PxmA
94	LT854248-OTU_27-GF	Alphaproteobacteria	USCalpha
93.9	WP_123177477.1-Methylocystis-hirsuta-PxmA	PxmA
93.9	WP_064032590.1-Methylosinus-sp.-R-45379-PxmA	PxmA
93.9	WP_026223175.1-Methylocystis-rosea-PxmA	PxmA
93.9	WP_026223175.1-Methylocystis-rosea-PxmA	PxmA
93.9	PNE12180.1-Beijerinckiaceae-bacterium-PxmA	PxmA
93.9	PNE12180.1-Beijerinckiaceae-bacterium-PxmA	PxmA
93.9	PNE12180.1-Beijerinckiaceae-bacterium-PxmA	PxmA
93.8	WP_064032590.1-Methylosinus-sp.-R-45379-PxmA	PxmA
93.8	LT854248-OTU_27-GF	Alphaproteobacteria	USCalpha
93.8	AJ868282-UncBa321-MOB_like-pxmA-TUSC_like-[TUSC]	TUSC
93.6	TM-22 (this study)	TUSC
93.5	PNE09675.1-Beijerinckiaceae-bacterium-Alphaproteobacteria	Alphaproteobacteria	USCalpha
92.9	PNE09675.1-Beijerinckiaceae-bacterium-Alphaproteobacteria	Alphaproteobacteria	USCalpha
92	WP_123177477.1-Methylocystis-hirsuta-PxmA	PxmA
92	WP_123177477.1-Methylocystis-hirsuta-PxmA	PxmA
92	WP_064032590.1-Methylosinus-sp.-R-45379-PxmA	PxmA
92	WP_026223175.1-Methylocystis-rosea-PxmA	PxmA
92	PNE09675.1-Beijerinckiaceae-bacterium-Alphaproteobacteria	Alphaproteobacteria	USCalpha
92	PNE09675.1-Beijerinckiaceae-bacterium-Alphaproteobacteria	Alphaproteobacteria	USCalpha
91.8	WP_064032590.1-Methylosinus-sp.-R-45379-PxmA	PxmA
91.8	WP_064032590.1-Methylosinus-sp.-R-45379-PxmA	PxmA
91.8	WP_026223175.1-Methylocystis-rosea-PxmA	PxmA
91.8	PNE12180.1-Beijerinckiaceae-bacterium-PxmA	PxmA
91.8	TM-22 (this study)	TUSC
91.7	PNE09675.1-Beijerinckiaceae-bacterium-Alphaproteobacteria	Alphaproteobacteria	USCalpha
91.7	PNE09675.1-Beijerinckiaceae-bacterium-Alphaproteobacteria	Alphaproteobacteria	USCalpha
91.1	WP_026223175.1-Methylocystis-rosea-PxmA	PxmA
90.9	WP_026223175.1-Methylocystis-rosea-PxmA	PxmA
90.9	PNE12180.1-Beijerinckiaceae-bacterium-PxmA	PxmA
90	WP_064032590.1-Methylosinus-sp.-R-45379-PxmA	PxmA
90	WP_064032590.1-Methylosinus-sp.-R-45379-PxmA	PxmA
90	PNE09675.1-Beijerinckiaceae-bacterium-Alphaproteobacteria	Alphaproteobacteria	USCalpha
90	PNE09675.1-Beijerinckiaceae-bacterium-Alphaproteobacteria	Alphaproteobacteria	USCalpha
89.8	WP_026223175.1-Methylocystis-rosea-PxmA	PxmA
89.8	AY662368-UncB1588-MOB_like-typeII-typeIIb-[USC_a]	Alphaproteobacteria	USCalpha
89.6	WP_026223175.1-Methylocystis-rosea-PxmA	PxmA
89.6	WP_026223175.1-Methylocystis-rosea-PxmA	PxmA
88.6	PNE09675.1-Beijerinckiaceae-bacterium-Alphaproteobacteria	Alphaproteobacteria	USCalpha
88.4	WP_045226285.1-Methyloterricola-oryzae-PxmA	PxmA
88	PNE09675.1-Beijerinckiaceae-bacterium-Alphaproteobacteria	Alphaproteobacteria	USCalpha
87.8	WP_026223175.1-Methylocystis-rosea-PxmA	PxmA
87.8	WP_026223175.1-Methylocystis-rosea-PxmA	PxmA
87.8	PNE12180.1-Beijerinckiaceae-bacterium-PxmA	PxmA
87.8	PNE09675.1-Beijerinckiaceae-bacterium-Alphaproteobacteria	Alphaproteobacteria	USCalpha
87.8	PNE09675.1-Beijerinckiaceae-bacterium-Alphaproteobacteria	Alphaproteobacteria	USCalpha
87.2	WP_085216468.1-Methylomagnum-ishizawai-PxmA	PxmA
87.2	PNE09675.1-Beijerinckiaceae-bacterium-Alphaproteobacteria	Alphaproteobacteria	USCalpha
86	WP_084572913.1-Methylocapsa-aurea-Alphaproteobacteria	Alphaproteobacteria
86	WP_026223175.1-Methylocystis-rosea-PxmA	PxmA
86	WP_026223175.1-Methylocystis-rosea-PxmA	PxmA
86	PNE09675.1-Beijerinckiaceae-bacterium-Alphaproteobacteria	Alphaproteobacteria	USCalpha
86	PNE09675.1-Beijerinckiaceae-bacterium-Alphaproteobacteria	Alphaproteobacteria	USCalpha
86	PNE09675.1-Beijerinckiaceae-bacterium-Alphaproteobacteria	Alphaproteobacteria	USCalpha
85.7	WP_084572913.1-Methylocapsa-aurea-Alphaproteobacteria	Alphaproteobacteria
85.7	WP_064032590.1-Methylosinus-sp.-R-45379-PxmA	PxmA
85.7	PNE09675.1-Beijerinckiaceae-bacterium-Alphaproteobacteria	Alphaproteobacteria	USCalpha
85.7	PNE09675.1-Beijerinckiaceae-bacterium-Alphaproteobacteria	Alphaproteobacteria	USCalpha
85.4	WP_026223175.1-Methylocystis-rosea-PxmA	PxmA
85.4	PNE09675.1-Beijerinckiaceae-bacterium-Alphaproteobacteria	Alphaproteobacteria	USCalpha
85.1	PNE09675.1-Beijerinckiaceae-bacterium-Alphaproteobacteria	Alphaproteobacteria	USCalpha
85.1	PNE09675.1-Beijerinckiaceae-bacterium-Alphaproteobacteria	Alphaproteobacteria	USCalpha
84	PNE09675.1-Beijerinckiaceae-bacterium-Alphaproteobacteria	Alphaproteobacteria	USCalpha
84	PNE09675.1-Beijerinckiaceae-bacterium-Alphaproteobacteria	Alphaproteobacteria	USCalpha
83.7	WP_084572913.1-Methylocapsa-aurea-Alphaproteobacteria	Alphaproteobacteria
83.7	PNE09675.1-Beijerinckiaceae-bacterium-Alphaproteobacteria	Alphaproteobacteria	USCalpha
83.7	PNE09675.1-Beijerinckiaceae-bacterium-Alphaproteobacteria	Alphaproteobacteria	USCalpha
83.7	PNE09675.1-Beijerinckiaceae-bacterium-Alphaproteobacteria	Alphaproteobacteria	USCalpha
83.3	PNE09675.1-Beijerinckiaceae-bacterium-Alphaproteobacteria	Alphaproteobacteria	USCalpha
82	WP_084572913.1-Methylocapsa-aurea-Alphaproteobacteria	Alphaproteobacteria
82	WP_084572913.1-Methylocapsa-aurea-Alphaproteobacteria	Alphaproteobacteria
82	AF148522-UncMet28-MOB_like-pxmA-RA21_like-[RA21]	Other
81.6	TM-22 (this study)	TUSC
80.5	PZR92978.1-Rhizobiales-bacterium-Alphaproteobacteria	Alphaproteobacteria	USCalpha
77.1	PNE09675.1-Beijerinckiaceae-bacterium-Alphaproteobacteria	Alphaproteobacteria	USCalpha
77.1	OOO02385.1-Chromatiales-bacterium-USCg_Taylor	Gammaproteobacteria
73.3	WP_119629307.1-Methylocaldum-marinum-Gammaproteobacteria	Gammaproteobacteria
72.9	PNE09675.1-Beijerinckiaceae-bacterium-Alphaproteobacteria	Alphaproteobacteria	USCalpha
72.1	PZR92978.1-Rhizobiales-bacterium-Alphaproteobacteria	Alphaproteobacteria	USCalpha
72	PNE09675.1-Beijerinckiaceae-bacterium-Alphaproteobacteria	Alphaproteobacteria	USCalpha
71.4	PNE09675.1-Beijerinckiaceae-bacterium-Alphaproteobacteria	Alphaproteobacteria	USCalpha
70.8	PNE09675.1-Beijerinckiaceae-bacterium-Alphaproteobacteria	Alphaproteobacteria	USCalpha
70.7	PNE12180.1-Beijerinckiaceae-bacterium-PxmA	PxmA
70	OOO02385.1-Chromatiales-bacterium-USCg_Taylor	Gammaproteobacteria
69.8	WP_026609851.1-Methylocaldum-szegediense-Gammaproteobacteria	Gammaproteobacteria
67.3	WP_084572913.1-Methylocapsa-aurea-Alphaproteobacteria	Alphaproteobacteria
67.3	WP_084572913.1-Methylocapsa-aurea-Alphaproteobacteria	Alphaproteobacteria
67.3	PNE09675.1-Beijerinckiaceae-bacterium-Alphaproteobacteria	Alphaproteobacteria	USCalpha
67.3	PNE09675.1-Beijerinckiaceae-bacterium-Alphaproteobacteria	Alphaproteobacteria	USCalpha
67.3	TM-06 (this study)	Gammaproteobacteria
67.3	OOO02385.1-Chromatiales-bacterium-USCg_Taylor	Gammaproteobacteria
66	WP_026609851.1-Methylocaldum-szegediense-Gammaproteobacteria	Gammaproteobacteria
65.3	WP_123175059.1-Methylocystis-hirsuta-Alphaproteobacteria	Alphaproteobacteria
65.3	BAF62078.2-Methylomarinovum-caldicuralii-Gammaproteobacteria	Gammaproteobacteria
64.6	FR720149, UncM1891, MOB_like, pxmA, TUSC_like, [TUSC]	TUSC
63.3	WP_116479111.1-candidate-division-NC10-bacterium-Methylomirabilota	NC10
63.3	LT854226- OTU_5-GF	Gammaproteobacteria
63	FR720149, UncM1891, MOB_like, pxmA, TUSC_like, [TUSC]	TUSC
62.5	WP_117279682.1-Candidatus-Methylomirabilis-lanthanidiphila-Methylomirabilota	NC10
62.5	WP_045086860.1-Methylacidiphilum-fumariolicum-Verrucomicrobia	Verrucomicrobia
62.5	PZR92978.1-Rhizobiales-bacterium-Alphaproteobacteria	Alphaproteobacteria	USCalpha
61.2	WP_123175059.1-Methylocystis-hirsuta-Alphaproteobacteria	Alphaproteobacteria
61.2	WP_026609851.1-Methylocaldum-szegediense-Gammaproteobacteria	Gammaproteobacteria
60.9	WP_117279682.1-Candidatus-Methylomirabilis-lanthanidiphila-Methylomirabilota	NC10
60.9	TM-24 (this study)	TUSC
60.4	WP_085216468.1-Methylomagnum-ishizawai-PxmA	PxmA
60	WP_085216468.1-Methylomagnum-ishizawai-PxmA	PxmA

## Sheet: meta_PmoA_MOB taxa % rel. ab.
	Alphaproteobacteria	Gammaproteobacteria	TUSC	NC10	Verrucomicrobia	Other	Tot
Hits	86	10	6	3	1	1	107
Rel. ab. %	80.3738	9.34579	5.60748	2.80374	0.934579	0.934579	100
avg % seq ID	89.3663	68.06	84.9909	62.2333	NA	NA
1SD % seq ID	10.6477	4.45762	14.1854	0.997775	NA	NA
	USCalpha
Hits	76
Rel. ab. % (among alphaproteobacteria)	88.3721
avg % seq ID	90.8553
1SD % seq ID	9.56752

## Sheet: metagenome_% total MOB ab.
	Mound core_Ms	Mound core_Mn	Mound core_Tp	Soil surrounding_Ms	Soil surrounding_Mn	Soil surrounding_Tp	Avg	Total MOB abundance avg
PmoA %	0.5335	0.134	0.1395	0.141	0.1725	0.1575	0.213	0.213006	PmoA + 1.2% MmoX
MmoX %*	0.0143416	0.0341284	0.0497143	0.100515	0.0716833	0.0407607	0.0518573
*sMMO only (Methylocella and Methyloferula representing 1.2% of the hits) are accounted for

## Sheet: 16S ASVs_90% sequence ID
16S ASVs	% sequence ID with best match (16S reference database)	Best match taxonomy (16S reference database)
1ae51c901660bafd449b10cf4262f04c	96.8	AB070562.1 Bradyrhizobium japonicum gene for 16S ribosomal RNA, partial sequence, strain:NA6545
efbf4a17e55454fc49d060b41bc53d81	94.8	CP024846.1:2611277-2612782 Beijerinckiaceae bacterium strain MG08 chromosome, complete genome (Methylocapsa gorgona)
374c5b2e18f5b17b940837aa24372d4f	98.8	AB070562.1 Bradyrhizobium japonicum gene for 16S ribosomal RNA, partial sequence, strain:NA6545
bebaf5196b8c43f72b5b3dcf2adc8c8a	95.2	AB070562.1 Bradyrhizobium japonicum gene for 16S ribosomal RNA, partial sequence, strain:NA6545
bebaf5196b8c43f72b5b3dcf2adc8c8a	95.2	CP024846.1:2611277-2612782 Beijerinckiaceae bacterium strain MG08 chromosome, complete genome (Methylocapsa gorgona)
5f379b433e4e2283f3b46f9e01d5a40a	96.4	NR_044947.1 Methylosinus trichosporium OB3b 16S ribosomal RNA, partial sequence
5f379b433e4e2283f3b46f9e01d5a40a	96.4	CP024846.1:2611277-2612782 Beijerinckiaceae bacterium strain MG08 chromosome, complete genome (Methylocapsa gorgona)
77d6a7db6de3bb1f15a02fdb36f90627	100	AB070562.1 Bradyrhizobium japonicum gene for 16S ribosomal RNA, partial sequence, strain:NA6545
8d499a5c3222427601fbecfb18c52e0d	95.6	AB070562.1 Bradyrhizobium japonicum gene for 16S ribosomal RNA, partial sequence, strain:NA6545
648525058d50dd314a7a25b06d56c80f	94.8	AB070562.1 Bradyrhizobium japonicum gene for 16S ribosomal RNA, partial sequence, strain:NA6545
dc82721d722b5a96307bed3888f1a52c	96.8	AB070562.1 Bradyrhizobium japonicum gene for 16S ribosomal RNA, partial sequence, strain:NA6545
c2e892f6200a53bf20d58a7d23ef1945	96.4	NR_044947.1 Methylosinus trichosporium OB3b 16S ribosomal RNA, partial sequence
7a999009f42b9d01c65be27ed1f6ef3f	94.8	AB680655.1 Xanthobacter autotrophicus gene for 16S rRNA, partial sequence, strain: NBRC 14758
96baf2db08d312678a6fe9fcac924450	99.2	AB070562.1 Bradyrhizobium japonicum gene for 16S ribosomal RNA, partial sequence, strain:NA6545
c3fa4f21ea8f16bddb2dd05314c45924	95.6	NR_044947.1 Methylosinus trichosporium OB3b 16S ribosomal RNA, partial sequence
c3fa4f21ea8f16bddb2dd05314c45924	95.6	CP024846.1:2611277-2612782 Beijerinckiaceae bacterium strain MG08 chromosome, complete genome (Methylocapsa gorgona)
54c52da8287b1c0f0965dbcde7eeabd1	96	CP024846.1:2611277-2612782 Beijerinckiaceae bacterium strain MG08 chromosome, complete genome (Methylocapsa gorgona)
e49921900ebc88f5584f1e9425823067	94.4	AB070562.1 Bradyrhizobium japonicum gene for 16S ribosomal RNA, partial sequence, strain:NA6545
e49921900ebc88f5584f1e9425823067	94.4	CP024846.1:2611277-2612782 Beijerinckiaceae bacterium strain MG08 chromosome, complete genome (Methylocapsa gorgona)
00e5c53e5de89d9e75ef2771ed62717f	94	CP024846.1:2611277-2612782 Beijerinckiaceae bacterium strain MG08 chromosome, complete genome (Methylocapsa gorgona)
f370130cce042d562b3b759729f059ef	94.4	AF150805.1 Methylocystis parvus, Methylocystis echinoides IMET 10491
1a28494547f8d9d3ef04d700c5572a18	96	NR_044947.1 Methylosinus trichosporium OB3b 16S ribosomal RNA, partial sequence
1a28494547f8d9d3ef04d700c5572a18	96	CP024846.1:2611277-2612782 Beijerinckiaceae bacterium strain MG08 chromosome, complete genome (Methylocapsa gorgona)
a2619c19cc5c9c61ee6d947c62077e91	96.8	AB070562.1 Bradyrhizobium japonicum gene for 16S ribosomal RNA, partial sequence, strain:NA6545
4b21a62200e24618c88e9834e9aaf53a	95.2	AB070562.1 Bradyrhizobium japonicum gene for 16S ribosomal RNA, partial sequence, strain:NA6545
4b21a62200e24618c88e9834e9aaf53a	95.2	CP024846.1:2611277-2612782 Beijerinckiaceae bacterium strain MG08 chromosome, complete genome (Methylocapsa gorgona)
96083ad3593123838568ebd74f7b0b79	99.6	AB070562.1 Bradyrhizobium japonicum gene for 16S ribosomal RNA, partial sequence, strain:NA6545
1bf642aae93a13709e762fdd709628a4	95.6	KC854850.1 UNVERIFIED_ORG: Hyphomicrobium denitrificans strain LWQ79 16S ribosomal RNA gene, partial sequence
f5506d02f57c52fd63c01ebbdb4b1110	98.8	CP024846.1:2611277-2612782 Beijerinckiaceae bacterium strain MG08 chromosome, complete genome (Methylocapsa gorgona)
5f60fd0428346209448afe31ce814fe8	94	NR_044947.1 Methylosinus trichosporium OB3b 16S ribosomal RNA, partial sequence
5f60fd0428346209448afe31ce814fe8	94	AF150805.1 Methylocystis parvus, Methylocystis echinoides IMET 10491
5f60fd0428346209448afe31ce814fe8	94	CP024846.1:2611277-2612782 Beijerinckiaceae bacterium strain MG08 chromosome, complete genome (Methylocapsa gorgona)
45863d1c854ffdbe859bad9e1ad88968	96.4	CP024846.1:2611277-2612782 Beijerinckiaceae bacterium strain MG08 chromosome, complete genome (Methylocapsa gorgona)
04a24ea3a74cd0548214770609e677e7	94.4	AF150805.1 Methylocystis parvus, Methylocystis echinoides IMET 10491
645bd971b441a29f749926b3f1cc23fd	95.6	KC854850.1 UNVERIFIED_ORG: Hyphomicrobium denitrificans strain LWQ79 16S ribosomal RNA gene, partial sequence
851980c576eb68148d1d9b856f28a207	96	NR_044947.1 Methylosinus trichosporium OB3b 16S ribosomal RNA, partial sequence
4b6264df1c455149bc1499432e5314ac	96.8	AB070562.1 Bradyrhizobium japonicum gene for 16S ribosomal RNA, partial sequence, strain:NA6545
e91ac7112950502b2e5112b415f24a6c	93.6	FN433469.1 Methylocapsa aurea partial 16S rRNA gene, type strain KYGT
e91ac7112950502b2e5112b415f24a6c	93.6	AJ278726.1 Methylocapsa acidiphila partial 16S rRNA gene, type strain strain B2
a1bc6255d43d7c16e51f9489c02e6259	97.2	AB070562.1 Bradyrhizobium japonicum gene for 16S ribosomal RNA, partial sequence, strain:NA6545
c5f387a0ca50d67c1c883b614f8c9547	94.4	AB070562.1 Bradyrhizobium japonicum gene for 16S ribosomal RNA, partial sequence, strain:NA6545
c5f387a0ca50d67c1c883b614f8c9547	94.4	CP024846.1:2611277-2612782 Beijerinckiaceae bacterium strain MG08 chromosome, complete genome (Methylocapsa gorgona)
3998c5a814ddcba81702bff1fde8f0bd	94.8	AB070562.1 Bradyrhizobium japonicum gene for 16S ribosomal RNA, partial sequence, strain:NA6545
49da4ee8142f61873f3fdcbdca7fc1b6	93.6	NR_044947.1 Methylosinus trichosporium OB3b 16S ribosomal RNA, partial sequence
49da4ee8142f61873f3fdcbdca7fc1b6	93.6	CP024846.1:2611277-2612782 Beijerinckiaceae bacterium strain MG08 chromosome, complete genome (Methylocapsa gorgona)
39d176f6c615b1bf43cf6f2fe5936304	90.8	FR686343.1 Methyloferula stellata AR4 partial 16S rRNA gene, type strain AR4
64f4da891febeb1ac4f1ad83e7cf3a31	95.2	CP024846.1:2611277-2612782 Beijerinckiaceae bacterium strain MG08 chromosome, complete genome (Methylocapsa gorgona)
ecdf25bb730516aa8840de87d5316711	95.6	NR_044947.1 Methylosinus trichosporium OB3b 16S ribosomal RNA, partial sequence
ecdf25bb730516aa8840de87d5316711	95.6	AF150805.1 Methylocystis parvus, Methylocystis echinoides IMET 10491
d2e66902d9a7f6b68522b1eeb834bf69	90.4	FR686343.1 Methyloferula stellata AR4 partial 16S rRNA gene, type strain AR4
d2e66902d9a7f6b68522b1eeb834bf69	90.4	AJ278726.1 Methylocapsa acidiphila partial 16S rRNA gene, type strain strain B2
5c12bc90d16dd674ed0926ba065571e4	96	NR_042180.1 Beijerinckia mobilis strain DSM 2326 16S ribosomal RNA, partial sequence
f7c71fd6c35bfeb943d8da080407025b	95.6	NR_044947.1 Methylosinus trichosporium OB3b 16S ribosomal RNA, partial sequence
f7c71fd6c35bfeb943d8da080407025b	95.6	CP024846.1:2611277-2612782 Beijerinckiaceae bacterium strain MG08 chromosome, complete genome (Methylocapsa gorgona)
f6ff9e0716043de85a0794b985515acb	94.4	AB680655.1 Xanthobacter autotrophicus gene for 16S rRNA, partial sequence, strain: NBRC 14758
54170d43035065f7468cf8053252bc3d	90.4	FN433469.1 Methylocapsa aurea partial 16S rRNA gene, type strain KYGT
13f32eba3b63edbbf5169bf74a696b73	92	AJ871433.1 Chelatococcus asaccharovorans partial 16S rRNA gene, isolate CP141b
5e454625d7bcad5cef76174b019675e5	96	AB680655.1 Xanthobacter autotrophicus gene for 16S rRNA, partial sequence, strain: NBRC 14758
693986950b3dc1c2c0f212eb28606c5a	99.6	AB070562.1 Bradyrhizobium japonicum gene for 16S ribosomal RNA, partial sequence, strain:NA6545
d5c0536c497dae1f052994a56e1ae9a6	95.2	HM445356.1 Uncultured bacterium clone GP28366gO9 16S ribosomal RNA gene, partial sequence
d5c0536c497dae1f052994a56e1ae9a6	95.2	CP024846.1:2611277-2612782 Beijerinckiaceae bacterium strain MG08 chromosome, complete genome (Methylocapsa gorgona)
bd9b217ee7cf79ad49c61751708a7f3e	93.6	AJ871433.1 Chelatococcus asaccharovorans partial 16S rRNA gene, isolate CP141b
459062b53601f1af2be34c1c723acd82	90.4	AB680655.1 Xanthobacter autotrophicus gene for 16S rRNA, partial sequence, strain: NBRC 14758
df4d7f6b4f96b11e9c1a597526740cd6	96	CP024846.1:2611277-2612782 Beijerinckiaceae bacterium strain MG08 chromosome, complete genome (Methylocapsa gorgona)
95e19d74511048eaf43a8d887a78f1d2	96.8	AB070562.1 Bradyrhizobium japonicum gene for 16S ribosomal RNA, partial sequence, strain:NA6545
b99e31db36db2d02ab0b3ad43d746420	94.4	FR686343.1 Methyloferula stellata AR4 partial 16S rRNA gene, type strain AR4
ee17eb2c869cc91a01f82826d8413b81	92.8	CP024846.1:2611277-2612782 Beijerinckiaceae bacterium strain MG08 chromosome, complete genome (Methylocapsa gorgona)
630cf68dfaa9bc3aa81ed4dc1fd60bad	94.8	AB070562.1 Bradyrhizobium japonicum gene for 16S ribosomal RNA, partial sequence, strain:NA6545
630cf68dfaa9bc3aa81ed4dc1fd60bad	94.8	CP024846.1:2611277-2612782 Beijerinckiaceae bacterium strain MG08 chromosome, complete genome (Methylocapsa gorgona)
e3fe1d5840304e5df462fc80afda3af0	95.2	NR_044947.1 Methylosinus trichosporium OB3b 16S ribosomal RNA, partial sequence
e3fe1d5840304e5df462fc80afda3af0	95.2	AF150805.1 Methylocystis parvus, Methylocystis echinoides IMET 10491
87f59ae8758be7621b00798d2f855872	98.8	AB070562.1 Bradyrhizobium japonicum gene for 16S ribosomal RNA, partial sequence, strain:NA6545
6b715de47dad96baee26a1e4a28cb00b	94.4	NR_044947.1 Methylosinus trichosporium OB3b 16S ribosomal RNA, partial sequence
6b715de47dad96baee26a1e4a28cb00b	94.4	AB680655.1 Xanthobacter autotrophicus gene for 16S rRNA, partial sequence, strain: NBRC 14758
04209abca5b17fc0481a9f0527c8b4d1	94	NR_044947.1 Methylosinus trichosporium OB3b 16S ribosomal RNA, partial sequence
04209abca5b17fc0481a9f0527c8b4d1	94	AF150805.1 Methylocystis parvus, Methylocystis echinoides IMET 10491
4a23bd15516a7049c7b108bdcdbef090	94.8	AB070562.1 Bradyrhizobium japonicum gene for 16S ribosomal RNA, partial sequence, strain:NA6545
38cf15f59a346dd2183a47a1fa14e3d2	98	HM445356.1 Uncultured bacterium clone GP28366gO9 16S ribosomal RNA gene, partial sequence
38cf15f59a346dd2183a47a1fa14e3d2	98	CP024846.1:2611277-2612782 Beijerinckiaceae bacterium strain MG08 chromosome, complete genome (Methylocapsa gorgona)
5681f6e1621f4072e57240ec27359018	98.4	CP024846.1:2611277-2612782 Beijerinckiaceae bacterium strain MG08 chromosome, complete genome (Methylocapsa gorgona)
e6a33f51b1d045642ffb8a01f5e85722	94	AB070562.1 Bradyrhizobium japonicum gene for 16S ribosomal RNA, partial sequence, strain:NA6545
ceab575e5952991386a2afcde3c82c60	94	AB070562.1 Bradyrhizobium japonicum gene for 16S ribosomal RNA, partial sequence, strain:NA6545
ceab575e5952991386a2afcde3c82c60	94	CP024846.1:2611277-2612782 Beijerinckiaceae bacterium strain MG08 chromosome, complete genome (Methylocapsa gorgona)
7345933706bc4bd9eecf99be4c4b553a	96.4	AB070562.1 Bradyrhizobium japonicum gene for 16S ribosomal RNA, partial sequence, strain:NA6545
75eba1caee2659cce83b02f3447847ac	96.4	NR_074269.1 Beijerinckia indica subsp. indica ATCC 9039 16S ribosomal RNA, partial sequence
75eba1caee2659cce83b02f3447847ac	96.4	NR_042180.1 Beijerinckia mobilis strain DSM 2326 16S ribosomal RNA, partial sequence
341a6aa9c2ed35ccc47ffbd44e36789b	94	FN433469.1 Methylocapsa aurea partial 16S rRNA gene, type strain KYGT
341a6aa9c2ed35ccc47ffbd44e36789b	94	AJ278726.1 Methylocapsa acidiphila partial 16S rRNA gene, type strain strain B2
4ab9bb44fbd4f8344f636c56836657a0	98.4	AB070562.1 Bradyrhizobium japonicum gene for 16S ribosomal RNA, partial sequence, strain:NA6545
dd7f67ff3cc201d852eee033425a7f1b	96.8	AB070562.1 Bradyrhizobium japonicum gene for 16S ribosomal RNA, partial sequence, strain:NA6545
652b9ff98ae7096ff721c8b64bccdc5b	94.4	FN433469.1 Methylocapsa aurea partial 16S rRNA gene, type strain KYGT
b7be9327b9f948a7736519f2c02e0ea8	95.6	AB070562.1 Bradyrhizobium japonicum gene for 16S ribosomal RNA, partial sequence, strain:NA6545
d1e35aa2d45541133e3f517ee1bdfe45	98.4	MG203879.1 Pratscher USC alpha, uncultured grassland JN023555, uncultured cave wall DQ823224
d1e35aa2d45541133e3f517ee1bdfe45	98.4	KP715289.1 Methylocapsa palsarum strain NE2 16S ribosomal RNA gene, partial sequence
d1e35aa2d45541133e3f517ee1bdfe45	98.4	AJ491847.1 Methylocella silvestris partial 16S rRNA gene, strain BL2
d1e35aa2d45541133e3f517ee1bdfe45	98.4	AF150805.1 Methylocystis parvus, Methylocystis echinoides IMET 10491
1c349352a42dc16020c1ece7a4976de3	99.6	AB070562.1 Bradyrhizobium japonicum gene for 16S ribosomal RNA, partial sequence, strain:NA6545
550e140e82239e664dbc677fbc858d13	94	FN433469.1 Methylocapsa aurea partial 16S rRNA gene, type strain KYGT
550e140e82239e664dbc677fbc858d13	94	NR_044947.1 Methylosinus trichosporium OB3b 16S ribosomal RNA, partial sequence
550e140e82239e664dbc677fbc858d13	94	AF150805.1 Methylocystis parvus, Methylocystis echinoides IMET 10491
550e140e82239e664dbc677fbc858d13	94	AB070562.1 Bradyrhizobium japonicum gene for 16S ribosomal RNA, partial sequence, strain:NA6545
550e140e82239e664dbc677fbc858d13	94	CP024846.1:2611277-2612782 Beijerinckiaceae bacterium strain MG08 chromosome, complete genome (Methylocapsa gorgona)
35d4f15439c5056616361d19fa57d0f5	91.2	NR_044947.1 Methylosinus trichosporium OB3b 16S ribosomal RNA, partial sequence
3423b44f9022ee18c4128cdeff0e2bb7	91.2	FN433469.1 Methylocapsa aurea partial 16S rRNA gene, type strain KYGT
3423b44f9022ee18c4128cdeff0e2bb7	91.2	AJ278726.1 Methylocapsa acidiphila partial 16S rRNA gene, type strain strain B2
9307b388ab801ca1c727af10f8023ae8	92	FN422003.1 Methylocystis bryophila partial 16S rRNA gene, type strain H2sT
c87ab19e9d72ee3c0c8a7d10c752033e	94.4	AF150805.1 Methylocystis parvus, Methylocystis echinoides IMET 10491
651cd7365122f2ca839568827d5b08b9	94	NR_044947.1 Methylosinus trichosporium OB3b 16S ribosomal RNA, partial sequence
651cd7365122f2ca839568827d5b08b9	94	CP024846.1:2611277-2612782 Beijerinckiaceae bacterium strain MG08 chromosome, complete genome (Methylocapsa gorgona)
d045de141a9dfc405510c13ec716209a	94.8	AB680655.1 Xanthobacter autotrophicus gene for 16S rRNA, partial sequence, strain: NBRC 14758
793a34529bb2b8aabfcd0841fd4c95b8	99.2	KP715289.1 Methylocapsa palsarum strain NE2 16S ribosomal RNA gene, partial sequence
4023ef9138c776d9c9afb2db412fa7fb	95.2	AB680655.1 Xanthobacter autotrophicus gene for 16S rRNA, partial sequence, strain: NBRC 14758
bcef02b875ce050043c1dabf4a797ff3	95.2	CP024846.1:2611277-2612782 Beijerinckiaceae bacterium strain MG08 chromosome, complete genome (Methylocapsa gorgona)
b64a33ae73081f56a655177a1bc8f278	95.2	AJ871433.1 Chelatococcus asaccharovorans partial 16S rRNA gene, isolate CP141b
0ba418015d30559f7cdfccd6e27fae2c	99.2	MG203879.1 Pratscher USC alpha, uncultured grassland JN023555, uncultured cave wall DQ823224
0ba418015d30559f7cdfccd6e27fae2c	99.2	KP715289.1 Methylocapsa palsarum strain NE2 16S ribosomal RNA gene, partial sequence
0ba418015d30559f7cdfccd6e27fae2c	99.2	AF150805.1 Methylocystis parvus, Methylocystis echinoides IMET 10491
3a70287e664f9bf234603a2f939825ea	94.8	NR_044947.1 Methylosinus trichosporium OB3b 16S ribosomal RNA, partial sequence
9d86abccc53877a8fa39104d57aae745	94.8	NR_044947.1 Methylosinus trichosporium OB3b 16S ribosomal RNA, partial sequence
9d86abccc53877a8fa39104d57aae745	94.8	CP024846.1:2611277-2612782 Beijerinckiaceae bacterium strain MG08 chromosome, complete genome (Methylocapsa gorgona)
0b397044c26b15ec63b3311d7ca1caca	96.4	AB070562.1 Bradyrhizobium japonicum gene for 16S ribosomal RNA, partial sequence, strain:NA6545
32483c72d5d774f9105619feb0bcebed	94	NR_044947.1 Methylosinus trichosporium OB3b 16S ribosomal RNA, partial sequence
32483c72d5d774f9105619feb0bcebed	94	CP024846.1:2611277-2612782 Beijerinckiaceae bacterium strain MG08 chromosome, complete genome (Methylocapsa gorgona)
1eeb04308b74943764a8642bc3de46c8	90	FN433469.1 Methylocapsa aurea partial 16S rRNA gene, type strain KYGT
1eeb04308b74943764a8642bc3de46c8	90	AJ278726.1 Methylocapsa acidiphila partial 16S rRNA gene, type strain strain B2
fcb9dde5a09a6a632f52620b151ff5b8	98.8	MG203879.1 Pratscher USC alpha, uncultured grassland JN023555, uncultured cave wall DQ823224
fcb9dde5a09a6a632f52620b151ff5b8	98.8	KP715289.1 Methylocapsa palsarum strain NE2 16S ribosomal RNA gene, partial sequence
fcb9dde5a09a6a632f52620b151ff5b8	98.8	AF150805.1 Methylocystis parvus, Methylocystis echinoides IMET 10491
415443f016e56a84b53d6c1a76194500	94.4	CP024846.1:2611277-2612782 Beijerinckiaceae bacterium strain MG08 chromosome, complete genome (Methylocapsa gorgona)
01f8a9097dc6bc1824cf00b53434b97e	94.8	AF150805.1 Methylocystis parvus, Methylocystis echinoides IMET 10491
7a2dba84f6a561662680b612671d5a80	94.8	CP024846.1:2611277-2612782 Beijerinckiaceae bacterium strain MG08 chromosome, complete genome (Methylocapsa gorgona)
171515396cab5147519d85007b976a1e	90	FN433469.1 Methylocapsa aurea partial 16S rRNA gene, type strain KYGT
171515396cab5147519d85007b976a1e	90	AJ278726.1 Methylocapsa acidiphila partial 16S rRNA gene, type strain strain B2
fd674e040c65d4f5028bda9bfe5deb35	94.4	CP024846.1:2611277-2612782 Beijerinckiaceae bacterium strain MG08 chromosome, complete genome (Methylocapsa gorgona)
078c73c2b9bfbac9f087fcdc4844e467	98.8	AB070562.1 Bradyrhizobium japonicum gene for 16S ribosomal RNA, partial sequence, strain:NA6545
461d91034da5ad6824c6e714e2924852	94	FR686343.1 Methyloferula stellata AR4 partial 16S rRNA gene, type strain AR4
461d91034da5ad6824c6e714e2924852	94	HM445356.1 Uncultured bacterium clone GP28366gO9 16S ribosomal RNA gene, partial sequence
8eebabd29044810c2865630a754ec66e	95.2	NR_116304.1 Beijerinckia doebereinerae strain LMG 2819 16S ribosomal RNA, partial sequence
5add31c2c78e472d44d7c5792757f12f	94.8	AF150805.1 Methylocystis parvus, Methylocystis echinoides IMET 10491
c9715bcb32935ce38326781dca7b71af	90.4	FN433469.1 Methylocapsa aurea partial 16S rRNA gene, type strain KYGT
9d6747f748ef3417e1edf40b0273ad43	95.2	AB070562.1 Bradyrhizobium japonicum gene for 16S ribosomal RNA, partial sequence, strain:NA6545
d388dc4b309de0910664ee056bd28180	95.6	KC854850.1 UNVERIFIED_ORG: Hyphomicrobium denitrificans strain LWQ79 16S ribosomal RNA gene, partial sequence
ffb5ee2acc41ed03375dfbebe75581a0	90.8	FN433469.1 Methylocapsa aurea partial 16S rRNA gene, type strain KYGT
f11d823708dd09f54315a50fb9339328	98.8	AB070562.1 Bradyrhizobium japonicum gene for 16S ribosomal RNA, partial sequence, strain:NA6545
237eef1705e15c6e2668c3a64a23b2b8	96.4	AB070562.1 Bradyrhizobium japonicum gene for 16S ribosomal RNA, partial sequence, strain:NA6545
a25e851da43e280308350a399b887fd9	96.8	NR_074269.1 Beijerinckia indica subsp. indica ATCC 9039 16S ribosomal RNA, partial sequence
e73d75a02ec6385b9533b6646ce84403	96.4	NR_074269.1 Beijerinckia indica subsp. indica ATCC 9039 16S ribosomal RNA, partial sequence
e73d75a02ec6385b9533b6646ce84403	96.4	AF150805.1 Methylocystis parvus, Methylocystis echinoides IMET 10491
e73d75a02ec6385b9533b6646ce84403	96.4	NR_042180.1 Beijerinckia mobilis strain DSM 2326 16S ribosomal RNA, partial sequence
3717b4d9708a9cba517492393e583fc0	99.6	AB070562.1 Bradyrhizobium japonicum gene for 16S ribosomal RNA, partial sequence, strain:NA6545
840dc82a719a6b22f8718d59c6e04984	90.8	AB680655.1 Xanthobacter autotrophicus gene for 16S rRNA, partial sequence, strain: NBRC 14758
8048f02d44ce5a5283e9effd961893c0	95.6	KP715289.1 Methylocapsa palsarum strain NE2 16S ribosomal RNA gene, partial sequence
8048f02d44ce5a5283e9effd961893c0	95.6	AJ491847.1 Methylocella silvestris partial 16S rRNA gene, strain BL2
8048f02d44ce5a5283e9effd961893c0	95.6	AF150805.1 Methylocystis parvus, Methylocystis echinoides IMET 10491
3905fea77dca8d2a514de588ed716a67	94.8	AB070562.1 Bradyrhizobium japonicum gene for 16S ribosomal RNA, partial sequence, strain:NA6545
e26b02c8938982d7bc4838548423bd0f	96	NR_044947.1 Methylosinus trichosporium OB3b 16S ribosomal RNA, partial sequence
4659de83d034539d2a84e90ffe8919df	98	NR_044947.1 Methylosinus trichosporium OB3b 16S ribosomal RNA, partial sequence
81f749146dd66765d5c0db5980493f64	92	FR686343.1 Methyloferula stellata AR4 partial 16S rRNA gene, type strain AR4
81f749146dd66765d5c0db5980493f64	92	AJ278726.1 Methylocapsa acidiphila partial 16S rRNA gene, type strain strain B2
5b95a54a8eaaa104c90d75a84ccef383	94.8	MG203879.1 Pratscher USC alpha, uncultured grassland JN023555, uncultured cave wall DQ823224
5b95a54a8eaaa104c90d75a84ccef383	94.8	KP715289.1 Methylocapsa palsarum strain NE2 16S ribosomal RNA gene, partial sequence
5b95a54a8eaaa104c90d75a84ccef383	94.8	HM445356.1 Uncultured bacterium clone GP28366gO9 16S ribosomal RNA gene, partial sequence
7235f2593f9abb40dd4b9e8ece9d7153	96	AB070562.1 Bradyrhizobium japonicum gene for 16S ribosomal RNA, partial sequence, strain:NA6545
fe75ff3669e4373461bedc4de0f41e2b	96.4	AB070562.1 Bradyrhizobium japonicum gene for 16S ribosomal RNA, partial sequence, strain:NA6545
5860a2e0051ebbda265b720e0aa5f1f8	94	FN433469.1 Methylocapsa aurea partial 16S rRNA gene, type strain KYGT
114159617d8501c001b0fee1fac85cf3	94	FR686343.1 Methyloferula stellata AR4 partial 16S rRNA gene, type strain AR4
114159617d8501c001b0fee1fac85cf3	94	HM445356.1 Uncultured bacterium clone GP28366gO9 16S ribosomal RNA gene, partial sequence
c54525f8a3155b010cb63b868e827029	98	NR_042180.1 Beijerinckia mobilis strain DSM 2326 16S ribosomal RNA, partial sequence
260fa0b7c01335508c3f9bcd7439b9c1	93.2	AJ871433.1 Chelatococcus asaccharovorans partial 16S rRNA gene, isolate CP141b
743bd881a1dc4ea134969e8343a249dc	94.4	MG203879.1 Pratscher USC alpha, uncultured grassland JN023555, uncultured cave wall DQ823224
743bd881a1dc4ea134969e8343a249dc	94.4	KP715289.1 Methylocapsa palsarum strain NE2 16S ribosomal RNA gene, partial sequence
165b2212394bf7c3e6962d9137a6cdeb	95.2	KC854850.1 UNVERIFIED_ORG: Hyphomicrobium denitrificans strain LWQ79 16S ribosomal RNA gene, partial sequence
d810f4468621128c7afb5ffd2def457b	99.2	CP024846.1:2611277-2612782 Beijerinckiaceae bacterium strain MG08 chromosome, complete genome (Methylocapsa gorgona)
fa39b8dd1c7a4f885906bc145ed5398d	91.6	FN433469.1 Methylocapsa aurea partial 16S rRNA gene, type strain KYGT
fa39b8dd1c7a4f885906bc145ed5398d	91.6	AJ278726.1 Methylocapsa acidiphila partial 16S rRNA gene, type strain strain B2
22b4d0d8732f084c76c5e51c8951b9a5	92.4	FR686343.1 Methyloferula stellata AR4 partial 16S rRNA gene, type strain AR4
7123287770ea708b241bc798bdc201db	94	AB070562.1 Bradyrhizobium japonicum gene for 16S ribosomal RNA, partial sequence, strain:NA6545
7123287770ea708b241bc798bdc201db	94	CP024846.1:2611277-2612782 Beijerinckiaceae bacterium strain MG08 chromosome, complete genome (Methylocapsa gorgona)
6483b7d25f41156c855b87d77788ffff	93.6	CP024846.1:2611277-2612782 Beijerinckiaceae bacterium strain MG08 chromosome, complete genome (Methylocapsa gorgona)
7b2445a8395efa460da4e16c8e7a82bf	95.6	CP024846.1:2611277-2612782 Beijerinckiaceae bacterium strain MG08 chromosome, complete genome (Methylocapsa gorgona)
6d0b7a10a95b90a4149825f738182973	95.6	CP024846.1:2611277-2612782 Beijerinckiaceae bacterium strain MG08 chromosome, complete genome (Methylocapsa gorgona)
901fb40f67ad5debe4b693024a919f91	96.4	FN433469.1 Methylocapsa aurea partial 16S rRNA gene, type strain KYGT
901fb40f67ad5debe4b693024a919f91	96.4	JX505201.1 Uncultured Beijerinckiaceae bacterium clone D.an-134 16S ribosomal RNA gene, partial sequence
901fb40f67ad5debe4b693024a919f91	96.4	CP024846.1:2611277-2612782 Beijerinckiaceae bacterium strain MG08 chromosome, complete genome (Methylocapsa gorgona)
89bbc9a7bb72b0f1e6165156b843a15e	95.6	NR_044947.1 Methylosinus trichosporium OB3b 16S ribosomal RNA, partial sequence
6a93f8dc932fdd02b8ed8b91546e43e9	90.4	FN433469.1 Methylocapsa aurea partial 16S rRNA gene, type strain KYGT
9511ff035120261260b8462e0cedcfbc	95.2	NR_044947.1 Methylosinus trichosporium OB3b 16S ribosomal RNA, partial sequence
852f9172846c94ac0041a7e3dd031297	96.8	FN433469.1 Methylocapsa aurea partial 16S rRNA gene, type strain KYGT
852f9172846c94ac0041a7e3dd031297	96.8	CP024846.1:2611277-2612782 Beijerinckiaceae bacterium strain MG08 chromosome, complete genome (Methylocapsa gorgona)
a9a07cbb160266ff09cf49ad5d8b8c9a	94	CP024846.1:2611277-2612782 Beijerinckiaceae bacterium strain MG08 chromosome, complete genome (Methylocapsa gorgona)
5df8410d5de383447cb0641d64dd0f37	93.6	AB070562.1 Bradyrhizobium japonicum gene for 16S ribosomal RNA, partial sequence, strain:NA6545
5df8410d5de383447cb0641d64dd0f37	93.6	AB680655.1 Xanthobacter autotrophicus gene for 16S rRNA, partial sequence, strain: NBRC 14758
1bc4283d980f19fda12b7ab99f113b59	94	MG203879.1 Pratscher USC alpha, uncultured grassland JN023555, uncultured cave wall DQ823224
1bc4283d980f19fda12b7ab99f113b59	94	FN433469.1 Methylocapsa aurea partial 16S rRNA gene, type strain KYGT
1bc4283d980f19fda12b7ab99f113b59	94	FN422003.1 Methylocystis bryophila partial 16S rRNA gene, type strain H2sT
1bc4283d980f19fda12b7ab99f113b59	94	HM445356.1 Uncultured bacterium clone GP28366gO9 16S ribosomal RNA gene, partial sequence
d60ff6d3a57a3e4fe517db17a47d5a15	91.6	AB070562.1 Bradyrhizobium japonicum gene for 16S ribosomal RNA, partial sequence, strain:NA6545
3d4992950ca45b55fac8f8abd45502a1	95.2	KC854850.1 UNVERIFIED_ORG: Hyphomicrobium denitrificans strain LWQ79 16S ribosomal RNA gene, partial sequence
c4db5afe8eeb9b049000db8561022b63	94	AF150805.1 Methylocystis parvus, Methylocystis echinoides IMET 10491
0e8208792ce0b8feda88352ba06a0e2d	92	FR686343.1 Methyloferula stellata AR4 partial 16S rRNA gene, type strain AR4
ecf99b89071363030cb08ac343b4060d	93.2	NR_044947.1 Methylosinus trichosporium OB3b 16S ribosomal RNA, partial sequence
236ac6c4af59613b6fb85cb6205a1229	95.2	NR_116304.1 Beijerinckia doebereinerae strain LMG 2819 16S ribosomal RNA, partial sequence
2be4519bdced1df6857910cd0f1e92c9	96.4	NR_044947.1 Methylosinus trichosporium OB3b 16S ribosomal RNA, partial sequence
2be4519bdced1df6857910cd0f1e92c9	96.4	AF150805.1 Methylocystis parvus, Methylocystis echinoides IMET 10491
2be4519bdced1df6857910cd0f1e92c9	96.4	CP024846.1:2611277-2612782 Beijerinckiaceae bacterium strain MG08 chromosome, complete genome (Methylocapsa gorgona)
c476d9709275b5a6af9c528bf7b1252e	91.6	AJ871433.1 Chelatococcus asaccharovorans partial 16S rRNA gene, isolate CP141b
f03bacd90c277c1d1da3121f6f59a8f2	96	AB070562.1 Bradyrhizobium japonicum gene for 16S ribosomal RNA, partial sequence, strain:NA6545
80b7226eaa599f53998012d74fa52b13	93.2	FR686343.1 Methyloferula stellata AR4 partial 16S rRNA gene, type strain AR4
80b7226eaa599f53998012d74fa52b13	93.2	NR_042180.1 Beijerinckia mobilis strain DSM 2326 16S ribosomal RNA, partial sequence
dc6f3825867f745307a2e707efa49914	93.2	MG203879.1 Pratscher USC alpha, uncultured grassland JN023555, uncultured cave wall DQ823224
dc6f3825867f745307a2e707efa49914	93.2	KP715289.1 Methylocapsa palsarum strain NE2 16S ribosomal RNA gene, partial sequence
dc6f3825867f745307a2e707efa49914	93.2	AF150805.1 Methylocystis parvus, Methylocystis echinoides IMET 10491
dc6f3825867f745307a2e707efa49914	93.2	AY913393.1 Uncultured forest soil bacterium clone DUNssu187 16S ribosomal RNA gene, partial sequence
f76ede1e3e01bd43828a8980d53db877	97.6	NR_074269.1 Beijerinckia indica subsp. indica ATCC 9039 16S ribosomal RNA, partial sequence
54792cde541039fdcd24fcbe59e7a3f0	92	FR686343.1 Methyloferula stellata AR4 partial 16S rRNA gene, type strain AR4
54792cde541039fdcd24fcbe59e7a3f0	92	AJ278726.1 Methylocapsa acidiphila partial 16S rRNA gene, type strain strain B2
8536aec67a06e54d247b53e2eaa9cd0b	92.4	NR_074269.1 Beijerinckia indica subsp. indica ATCC 9039 16S ribosomal RNA, partial sequence
8536aec67a06e54d247b53e2eaa9cd0b	92.4	FR686343.1 Methyloferula stellata AR4 partial 16S rRNA gene, type strain AR4
6c9ca2de2a0c414efed5916a006fe89a	93.2	CP024846.1:2611277-2612782 Beijerinckiaceae bacterium strain MG08 chromosome, complete genome (Methylocapsa gorgona)
2cd84d451e789886b780fd496bd11602	96.4	AB070562.1 Bradyrhizobium japonicum gene for 16S ribosomal RNA, partial sequence, strain:NA6545
41afdd4a718b81d46e29301c077b766d	94.4	FR686343.1 Methyloferula stellata AR4 partial 16S rRNA gene, type strain AR4
41afdd4a718b81d46e29301c077b766d	94.4	HM445356.1 Uncultured bacterium clone GP28366gO9 16S ribosomal RNA gene, partial sequence
c59fe5f70ba38afd2afaf392e3539334	94	FN433469.1 Methylocapsa aurea partial 16S rRNA gene, type strain KYGT
c59fe5f70ba38afd2afaf392e3539334	94	AB070562.1 Bradyrhizobium japonicum gene for 16S ribosomal RNA, partial sequence, strain:NA6545
c59fe5f70ba38afd2afaf392e3539334	94	CP024846.1:2611277-2612782 Beijerinckiaceae bacterium strain MG08 chromosome, complete genome (Methylocapsa gorgona)
94ea6240a49e21bc54daa748a7b954d1	96	FN433469.1 Methylocapsa aurea partial 16S rRNA gene, type strain KYGT
94ea6240a49e21bc54daa748a7b954d1	96	JX505201.1 Uncultured Beijerinckiaceae bacterium clone D.an-134 16S ribosomal RNA gene, partial sequence
94ea6240a49e21bc54daa748a7b954d1	96	CP024846.1:2611277-2612782 Beijerinckiaceae bacterium strain MG08 chromosome, complete genome (Methylocapsa gorgona)
4d2b89d24fc391f73a27ffde1edeb569	94	CP024846.1:2611277-2612782 Beijerinckiaceae bacterium strain MG08 chromosome, complete genome (Methylocapsa gorgona)
6abdbffe3b254e98ece866d6accf65f4	96	NR_074269.1 Beijerinckia indica subsp. indica ATCC 9039 16S ribosomal RNA, partial sequence
6abdbffe3b254e98ece866d6accf65f4	96	AF150805.1 Methylocystis parvus, Methylocystis echinoides IMET 10491
6abdbffe3b254e98ece866d6accf65f4	96	NR_042180.1 Beijerinckia mobilis strain DSM 2326 16S ribosomal RNA, partial sequence
9bf59e938873dd77efaeabef5f048b0d	94.4	NR_044947.1 Methylosinus trichosporium OB3b 16S ribosomal RNA, partial sequence
6997e59640cc924e5d522d625c6eb585	96	NR_044947.1 Methylosinus trichosporium OB3b 16S ribosomal RNA, partial sequence
6997e59640cc924e5d522d625c6eb585	96	CP024846.1:2611277-2612782 Beijerinckiaceae bacterium strain MG08 chromosome, complete genome (Methylocapsa gorgona)
72e60f81b545dee2f0924d511e185376	96	AB680655.1 Xanthobacter autotrophicus gene for 16S rRNA, partial sequence, strain: NBRC 14758
281b0f7cd2470c96e6cbb135490f07a6	99.6	AJ871433.1 Chelatococcus asaccharovorans partial 16S rRNA gene, isolate CP141b
7a27250f06eeb0d787c70abbb592f3fc	96.4	NR_042180.1 Beijerinckia mobilis strain DSM 2326 16S ribosomal RNA, partial sequence
717424c5a6e4ae587b567240e9dfd6ca	94.8	AB070562.1 Bradyrhizobium japonicum gene for 16S ribosomal RNA, partial sequence, strain:NA6545
717424c5a6e4ae587b567240e9dfd6ca	94.8	CP024846.1:2611277-2612782 Beijerinckiaceae bacterium strain MG08 chromosome, complete genome (Methylocapsa gorgona)
85e648429a4ad85e9723308c6f074814	91.6	FR686343.1 Methyloferula stellata AR4 partial 16S rRNA gene, type strain AR4
9bb9d6e6bddbcec878b8cf76997a83ff	93.6	AB070562.1 Bradyrhizobium japonicum gene for 16S ribosomal RNA, partial sequence, strain:NA6545
e9b11656c4c58ed7a8437e7ea3e00e23	91.6	FN433469.1 Methylocapsa aurea partial 16S rRNA gene, type strain KYGT
e9b11656c4c58ed7a8437e7ea3e00e23	91.6	AJ278726.1 Methylocapsa acidiphila partial 16S rRNA gene, type strain strain B2
cb0f6d10d13a497ab0f59763627c15ae	97.6	JX505201.1 Uncultured Beijerinckiaceae bacterium clone D.an-134 16S ribosomal RNA gene, partial sequence
b571a653211e6c0b2d807dc5b11f4f45	94	MG203879.1 Pratscher USC alpha, uncultured grassland JN023555, uncultured cave wall DQ823224
b571a653211e6c0b2d807dc5b11f4f45	94	KP715289.1 Methylocapsa palsarum strain NE2 16S ribosomal RNA gene, partial sequence
b571a653211e6c0b2d807dc5b11f4f45	94	AF150805.1 Methylocystis parvus, Methylocystis echinoides IMET 10491
b571a653211e6c0b2d807dc5b11f4f45	94	AY913393.1 Uncultured forest soil bacterium clone DUNssu187 16S ribosomal RNA gene, partial sequence
363f35e7a1974b62f6834770bdee11af	96	NR_044947.1 Methylosinus trichosporium OB3b 16S ribosomal RNA, partial sequence
363f35e7a1974b62f6834770bdee11af	96	CP024846.1:2611277-2612782 Beijerinckiaceae bacterium strain MG08 chromosome, complete genome (Methylocapsa gorgona)
54b40797a4b3eb2e3469973e912a5a42	94	MG203879.1 Pratscher USC alpha, uncultured grassland JN023555, uncultured cave wall DQ823224
54b40797a4b3eb2e3469973e912a5a42	94	KP715289.1 Methylocapsa palsarum strain NE2 16S ribosomal RNA gene, partial sequence
54b40797a4b3eb2e3469973e912a5a42	94	HM445356.1 Uncultured bacterium clone GP28366gO9 16S ribosomal RNA gene, partial sequence
9256e224bda6f1a99f916775dc7af44b	94.8	CP024846.1:2611277-2612782 Beijerinckiaceae bacterium strain MG08 chromosome, complete genome (Methylocapsa gorgona)
a16741938c9bd1f7eb4fe5de53797186	92.8	FR686343.1 Methyloferula stellata AR4 partial 16S rRNA gene, type strain AR4
f9713823953e7c9671c3258c1d540bce	99.2	AB070562.1 Bradyrhizobium japonicum gene for 16S ribosomal RNA, partial sequence, strain:NA6545
7d96ea875f69506b55a6c4e2dc4b9b2c	92.4	KC854850.1 UNVERIFIED_ORG: Hyphomicrobium denitrificans strain LWQ79 16S ribosomal RNA gene, partial sequence
9a48b22dace6b7c1973917d89c91be60	96	NR_044947.1 Methylosinus trichosporium OB3b 16S ribosomal RNA, partial sequence
07aaac7a0df44ab9f9ae159a1a6c1f4c	93.6	AJ278726.1 Methylocapsa acidiphila partial 16S rRNA gene, type strain strain B2
7b90c4356e615e84daa1d061857447e8	94.4	FN433469.1 Methylocapsa aurea partial 16S rRNA gene, type strain KYGT
1f9b9b9781ebc610e8a667fb2944444a	94.8	AF150805.1 Methylocystis parvus, Methylocystis echinoides IMET 10491
9a17a326412c65fb01c2a0b601286663	94.4	FN433469.1 Methylocapsa aurea partial 16S rRNA gene, type strain KYGT
9a17a326412c65fb01c2a0b601286663	94.4	CP024846.1:2611277-2612782 Beijerinckiaceae bacterium strain MG08 chromosome, complete genome (Methylocapsa gorgona)
7eab9ae2d6261b542d471c98f6308ba4	94.8	AF150805.1 Methylocystis parvus, Methylocystis echinoides IMET 10491
5e08acdfb69e7e3009888cb2d52bf46a	94.4	CP024846.1:2611277-2612782 Beijerinckiaceae bacterium strain MG08 chromosome, complete genome (Methylocapsa gorgona)
d1ce4ea526fdf4c2b6621a551062de77	90.4	NR_074269.1 Beijerinckia indica subsp. indica ATCC 9039 16S ribosomal RNA, partial sequence
f72c0ae0c66f87cf611c85c8ee58f28f	90	FR686343.1 Methyloferula stellata AR4 partial 16S rRNA gene, type strain AR4
210594dfb909a3112938a98777961db6	96	NR_044947.1 Methylosinus trichosporium OB3b 16S ribosomal RNA, partial sequence
147431f9bcfda9d6a1622a9c06e9faf0	96	KP715289.1 Methylocapsa palsarum strain NE2 16S ribosomal RNA gene, partial sequence
147431f9bcfda9d6a1622a9c06e9faf0	96	AJ491847.1 Methylocella silvestris partial 16S rRNA gene, strain BL2
147431f9bcfda9d6a1622a9c06e9faf0	96	AF150805.1 Methylocystis parvus, Methylocystis echinoides IMET 10491
b506bfdce4dc9cebd8862b12c3141596	91.6	AB680655.1 Xanthobacter autotrophicus gene for 16S rRNA, partial sequence, strain: NBRC 14758
22a1b6a5ad2e566e3b488f0f853f12f3	94.4	AB680655.1 Xanthobacter autotrophicus gene for 16S rRNA, partial sequence, strain: NBRC 14758
c2f6b93597dc6e315ba78c8c62a18038	98	MG203879.1 Pratscher USC alpha, uncultured grassland JN023555, uncultured cave wall DQ823224
c2f6b93597dc6e315ba78c8c62a18038	98	KP715289.1 Methylocapsa palsarum strain NE2 16S ribosomal RNA gene, partial sequence
c2f6b93597dc6e315ba78c8c62a18038	98	AF150805.1 Methylocystis parvus, Methylocystis echinoides IMET 10491
018b29d549fb697f59daf715453cbedb	92.8	KC854850.1 UNVERIFIED_ORG: Hyphomicrobium denitrificans strain LWQ79 16S ribosomal RNA gene, partial sequence
a52e9eee1bf62a2b45ed354d3f4a4c7d	98.4	MG203879.1 Pratscher USC alpha, uncultured grassland JN023555, uncultured cave wall DQ823224
a52e9eee1bf62a2b45ed354d3f4a4c7d	98.4	KP715289.1 Methylocapsa palsarum strain NE2 16S ribosomal RNA gene, partial sequence
a52e9eee1bf62a2b45ed354d3f4a4c7d	98.4	AF150805.1 Methylocystis parvus, Methylocystis echinoides IMET 10491
ac5acf33a28f0ddb51df9321d2c9161a	94	FN433469.1 Methylocapsa aurea partial 16S rRNA gene, type strain KYGT
ac5acf33a28f0ddb51df9321d2c9161a	94	AJ278726.1 Methylocapsa acidiphila partial 16S rRNA gene, type strain strain B2
11b54697cf06102aa802449bce692b9d	93.2	CP024846.1:2611277-2612782 Beijerinckiaceae bacterium strain MG08 chromosome, complete genome (Methylocapsa gorgona)
47517e72be17859476cc171962ff418f	91.6	FN433469.1 Methylocapsa aurea partial 16S rRNA gene, type strain KYGT
47517e72be17859476cc171962ff418f	91.6	AJ278726.1 Methylocapsa acidiphila partial 16S rRNA gene, type strain strain B2
9101483ebae04bce720040e5b3cc9653	91.2	FR686343.1 Methyloferula stellata AR4 partial 16S rRNA gene, type strain AR4
f36f12eebc26f32139bf3fcff51b8827	99.6	CP024846.1:2611277-2612782 Beijerinckiaceae bacterium strain MG08 chromosome, complete genome (Methylocapsa gorgona)
f5717d9fccdbb370af781d4072977fe6	94	AB070562.1 Bradyrhizobium japonicum gene for 16S ribosomal RNA, partial sequence, strain:NA6545
f07b2b3db13ae1ae72113e5b0bf921cf	93.2	AJ871433.1 Chelatococcus asaccharovorans partial 16S rRNA gene, isolate CP141b
62a7a1fc29f0786896d162b7ead49f14	93.2	AB070562.1 Bradyrhizobium japonicum gene for 16S ribosomal RNA, partial sequence, strain:NA6545
11be905efc9a89208016b57486271bcf	94.8	AB070562.1 Bradyrhizobium japonicum gene for 16S ribosomal RNA, partial sequence, strain:NA6545
11be905efc9a89208016b57486271bcf	94.8	CP024846.1:2611277-2612782 Beijerinckiaceae bacterium strain MG08 chromosome, complete genome (Methylocapsa gorgona)
9d5722863097b3b2577bfb8976b9c770	93.2	AF150805.1 Methylocystis parvus, Methylocystis echinoides IMET 10491
9d5722863097b3b2577bfb8976b9c770	93.2	AJ871433.1 Chelatococcus asaccharovorans partial 16S rRNA gene, isolate CP141b
76b7ebcdcd50151f0148981f84a941bf	94.8	NR_044947.1 Methylosinus trichosporium OB3b 16S ribosomal RNA, partial sequence
76b7ebcdcd50151f0148981f84a941bf	94.8	AB680655.1 Xanthobacter autotrophicus gene for 16S rRNA, partial sequence, strain: NBRC 14758
18281eec5e0f1c7530ff6859ad5c9e64	91.6	FN433469.1 Methylocapsa aurea partial 16S rRNA gene, type strain KYGT
3e9bab2913194826554e76e4f8a27fa0	95.2	MG203879.1 Pratscher USC alpha, uncultured grassland JN023555, uncultured cave wall DQ823224
3e9bab2913194826554e76e4f8a27fa0	95.2	AJ491847.1 Methylocella silvestris partial 16S rRNA gene, strain BL2
3e9bab2913194826554e76e4f8a27fa0	95.2	FN422003.1 Methylocystis bryophila partial 16S rRNA gene, type strain H2sT
a92f58d61b91cbbbad8a75e460d87ddf	95.2	CP024846.1:2611277-2612782 Beijerinckiaceae bacterium strain MG08 chromosome, complete genome (Methylocapsa gorgona)
657c1beab7015cfef52321b2df3962e6	95.2	KP715289.1 Methylocapsa palsarum strain NE2 16S ribosomal RNA gene, partial sequence
657c1beab7015cfef52321b2df3962e6	95.2	AJ491847.1 Methylocella silvestris partial 16S rRNA gene, strain BL2
657c1beab7015cfef52321b2df3962e6	95.2	AF150805.1 Methylocystis parvus, Methylocystis echinoides IMET 10491
ac5d1608ac195885843c983091d398e0	94.4	NR_044947.1 Methylosinus trichosporium OB3b 16S ribosomal RNA, partial sequence
ac5d1608ac195885843c983091d398e0	94.4	CP024846.1:2611277-2612782 Beijerinckiaceae bacterium strain MG08 chromosome, complete genome (Methylocapsa gorgona)
8c7e38a7ee18520a62ca5754db0727d8	90.8	NR_044947.1 Methylosinus trichosporium OB3b 16S ribosomal RNA, partial sequence
8c7e38a7ee18520a62ca5754db0727d8	90.8	AB680655.1 Xanthobacter autotrophicus gene for 16S rRNA, partial sequence, strain: NBRC 14758
d1dd319559a3b8b9b0c6a07b88b2bda4	96.8	NR_044947.1 Methylosinus trichosporium OB3b 16S ribosomal RNA, partial sequence
d1dd319559a3b8b9b0c6a07b88b2bda4	96.8	CP024846.1:2611277-2612782 Beijerinckiaceae bacterium strain MG08 chromosome, complete genome (Methylocapsa gorgona)
454d9a8bdc347682e2c76a60053cb78f	93.2	FN433469.1 Methylocapsa aurea partial 16S rRNA gene, type strain KYGT
454d9a8bdc347682e2c76a60053cb78f	93.2	AJ278726.1 Methylocapsa acidiphila partial 16S rRNA gene, type strain strain B2
847fbd04b726af430c3d684be384eb24	96.8	NR_042180.1 Beijerinckia mobilis strain DSM 2326 16S ribosomal RNA, partial sequence
432a60d0b5cc1d5a20e03f98437e355a	96.8	NR_044947.1 Methylosinus trichosporium OB3b 16S ribosomal RNA, partial sequence
432a60d0b5cc1d5a20e03f98437e355a	96.8	AF150805.1 Methylocystis parvus, Methylocystis echinoides IMET 10491
432a60d0b5cc1d5a20e03f98437e355a	96.8	CP024846.1:2611277-2612782 Beijerinckiaceae bacterium strain MG08 chromosome, complete genome (Methylocapsa gorgona)
8e4f21ac9ac8a730f9de4f3c9e2bda7c	98.8	MG203879.1 Pratscher USC alpha, uncultured grassland JN023555, uncultured cave wall DQ823224
8e4f21ac9ac8a730f9de4f3c9e2bda7c	98.8	KP715289.1 Methylocapsa palsarum strain NE2 16S ribosomal RNA gene, partial sequence
8e4f21ac9ac8a730f9de4f3c9e2bda7c	98.8	AF150805.1 Methylocystis parvus, Methylocystis echinoides IMET 10491
c0c03e063330aeb600bacac3bfd2f42b	98	AJ278726.1 Methylocapsa acidiphila partial 16S rRNA gene, type strain strain B2
c0c03e063330aeb600bacac3bfd2f42b	98	CP024846.1:2611277-2612782 Beijerinckiaceae bacterium strain MG08 chromosome, complete genome (Methylocapsa gorgona)
d252e27da33344148b541d5cb79af156	91.6	AJ871433.1 Chelatococcus asaccharovorans partial 16S rRNA gene, isolate CP141b
e6e57c26107207468660e16e3f0881cd	93.6	FN433469.1 Methylocapsa aurea partial 16S rRNA gene, type strain KYGT
18345eb0854ab8ac8ade884619b03c3d	95.6	KC854850.1 UNVERIFIED_ORG: Hyphomicrobium denitrificans strain LWQ79 16S ribosomal RNA gene, partial sequence
09f13c20194f8eb4215ab0299f578522	90.8	AJ278726.1 Methylocapsa acidiphila partial 16S rRNA gene, type strain strain B2
080bc109abeedc49d5d21fbf9543b3bd	94.4	CP024846.1:2611277-2612782 Beijerinckiaceae bacterium strain MG08 chromosome, complete genome (Methylocapsa gorgona)
db8998411e3b0fbc6e006ca2156e12d3	99.2	AB070562.1 Bradyrhizobium japonicum gene for 16S ribosomal RNA, partial sequence, strain:NA6545
b5c35033e79b873ce490b71dd55eccde	90	FN433469.1 Methylocapsa aurea partial 16S rRNA gene, type strain KYGT
b5c35033e79b873ce490b71dd55eccde	90	AJ278726.1 Methylocapsa acidiphila partial 16S rRNA gene, type strain strain B2
ae9e625b8e78fd4f7e16ec45eeb35ec3	94.4	AF150805.1 Methylocystis parvus, Methylocystis echinoides IMET 10491
1bbecd0a11efb4586221147c8c49159d	90.4	AJ278726.1 Methylocapsa acidiphila partial 16S rRNA gene, type strain strain B2
201ca3ad5259ad7a83b76532a7c8f6a6	98.4	MG203879.1 Pratscher USC alpha, uncultured grassland JN023555, uncultured cave wall DQ823224
201ca3ad5259ad7a83b76532a7c8f6a6	98.4	KP715289.1 Methylocapsa palsarum strain NE2 16S ribosomal RNA gene, partial sequence
201ca3ad5259ad7a83b76532a7c8f6a6	98.4	AF150805.1 Methylocystis parvus, Methylocystis echinoides IMET 10491
ef38b004bad5c6b0bb7fb49c50b62e39	90	FN433469.1 Methylocapsa aurea partial 16S rRNA gene, type strain KYGT
ef38b004bad5c6b0bb7fb49c50b62e39	90	AJ278726.1 Methylocapsa acidiphila partial 16S rRNA gene, type strain strain B2
e0f05875caf6a89fa6ee8302a53bf1e7	99.2	AB070562.1 Bradyrhizobium japonicum gene for 16S ribosomal RNA, partial sequence, strain:NA6545
4a3ca8cb1c81fb41823c48c8a04b068f	95.6	KC854850.1 UNVERIFIED_ORG: Hyphomicrobium denitrificans strain LWQ79 16S ribosomal RNA gene, partial sequence
ed09074f7fb9c2f0558d5386e85bb6b2	90	NR_029241.1 Methylococcus capsulatus strain Texas 16S ribosomal RNA, partial sequence
1045ce9a7ba225dde610be2b6dddf039	95.6	FN433469.1 Methylocapsa aurea partial 16S rRNA gene, type strain KYGT
1045ce9a7ba225dde610be2b6dddf039	95.6	JX505201.1 Uncultured Beijerinckiaceae bacterium clone D.an-134 16S ribosomal RNA gene, partial sequence
1045ce9a7ba225dde610be2b6dddf039	95.6	CP024846.1:2611277-2612782 Beijerinckiaceae bacterium strain MG08 chromosome, complete genome (Methylocapsa gorgona)
477e328b3b1835b7ead9de35f4753759	94.4	FN422003.1 Methylocystis bryophila partial 16S rRNA gene, type strain H2sT
fa277ce2d8f79fc3f8881ee48b512bd1	94	AF150805.1 Methylocystis parvus, Methylocystis echinoides IMET 10491
284032dea2130ae747f630fde0d9fc1d	94.8	KP715289.1 Methylocapsa palsarum strain NE2 16S ribosomal RNA gene, partial sequence
284032dea2130ae747f630fde0d9fc1d	94.8	AF150805.1 Methylocystis parvus, Methylocystis echinoides IMET 10491
284032dea2130ae747f630fde0d9fc1d	94.8	AB070562.1 Bradyrhizobium japonicum gene for 16S ribosomal RNA, partial sequence, strain:NA6545
d8769ffaa4e18fc15393033562e7ba2d	94.4	AB070562.1 Bradyrhizobium japonicum gene for 16S ribosomal RNA, partial sequence, strain:NA6545
d8769ffaa4e18fc15393033562e7ba2d	94.4	CP024846.1:2611277-2612782 Beijerinckiaceae bacterium strain MG08 chromosome, complete genome (Methylocapsa gorgona)
3e6edb1a0295db7897b0b410dd674960	95.2	AB680655.1 Xanthobacter autotrophicus gene for 16S rRNA, partial sequence, strain: NBRC 14758
a08fd3c7f60c65f234c315a8f10f7ef1	96.4	AF150805.1 Methylocystis parvus, Methylocystis echinoides IMET 10491
a08fd3c7f60c65f234c315a8f10f7ef1	96.4	NR_042180.1 Beijerinckia mobilis strain DSM 2326 16S ribosomal RNA, partial sequence
ec4b703f1fc10cbe98b87dad3a47c975	98.4	CP024846.1:2611277-2612782 Beijerinckiaceae bacterium strain MG08 chromosome, complete genome (Methylocapsa gorgona)
00b6cc7a5dcf6864891826ef84f7d45f	96	AB070562.1 Bradyrhizobium japonicum gene for 16S ribosomal RNA, partial sequence, strain:NA6545
4032ae13baf25768599eb3efc5ef41fe	98.8	AB070562.1 Bradyrhizobium japonicum gene for 16S ribosomal RNA, partial sequence, strain:NA6545
56368055f65f9848c698af54819014a8	93.6	FN433469.1 Methylocapsa aurea partial 16S rRNA gene, type strain KYGT
56368055f65f9848c698af54819014a8	93.6	AJ278726.1 Methylocapsa acidiphila partial 16S rRNA gene, type strain strain B2
37acf2b1a299d8a6dec46e7e76b719f0	94.8	AB070562.1 Bradyrhizobium japonicum gene for 16S ribosomal RNA, partial sequence, strain:NA6545
4691c1946615cbc33e6536579e82be8a	95.6	FN422003.1 Methylocystis bryophila partial 16S rRNA gene, type strain H2sT
45eda9701af6ac5f0900aadc1f7dcee5	96	HM445356.1 Uncultured bacterium clone GP28366gO9 16S ribosomal RNA gene, partial sequence
53a03839f70bf6f04a4a36de96005209	94.8	AF150805.1 Methylocystis parvus, Methylocystis echinoides IMET 10491
79af8162b6c3f4c0419a2ac3fbe502fd	95.6	NR_042180.1 Beijerinckia mobilis strain DSM 2326 16S ribosomal RNA, partial sequence
e65ae2833b7bbf89505319db8058d264	94.8	AB070562.1 Bradyrhizobium japonicum gene for 16S ribosomal RNA, partial sequence, strain:NA6545
5fb771cdb7a300f8ca43dcca2fcd26aa	91.6	FR686343.1 Methyloferula stellata AR4 partial 16S rRNA gene, type strain AR4
a986a74224d7f55e41526a0bbf7006aa	94.8	AB070562.1 Bradyrhizobium japonicum gene for 16S ribosomal RNA, partial sequence, strain:NA6545
0e19fd510439f9c725b3e212136f2a19	97.2	AB070562.1 Bradyrhizobium japonicum gene for 16S ribosomal RNA, partial sequence, strain:NA6545
dae3efc27fb983b15075fc90971e8615	97.2	NR_074269.1 Beijerinckia indica subsp. indica ATCC 9039 16S ribosomal RNA, partial sequence
dae3efc27fb983b15075fc90971e8615	97.2	AF150805.1 Methylocystis parvus, Methylocystis echinoides IMET 10491
dae3efc27fb983b15075fc90971e8615	97.2	NR_042180.1 Beijerinckia mobilis strain DSM 2326 16S ribosomal RNA, partial sequence
cc166802c75d9114fc3cc64a7e59410e	90	FN433469.1 Methylocapsa aurea partial 16S rRNA gene, type strain KYGT
ee765a26c4f86e519439571b2e1c5de5	94.8	AJ278726.1 Methylocapsa acidiphila partial 16S rRNA gene, type strain strain B2
ee765a26c4f86e519439571b2e1c5de5	94.8	AB070562.1 Bradyrhizobium japonicum gene for 16S ribosomal RNA, partial sequence, strain:NA6545
89d58b8db724e619ee233692e2a815a6	92	FN433469.1 Methylocapsa aurea partial 16S rRNA gene, type strain KYGT
89d58b8db724e619ee233692e2a815a6	92	AJ278726.1 Methylocapsa acidiphila partial 16S rRNA gene, type strain strain B2
31442e9b9cf2ae1daf25934c18be89d3	94	AB680655.1 Xanthobacter autotrophicus gene for 16S rRNA, partial sequence, strain: NBRC 14758
ccdb43b76d7d4847abe38f305f0e2752	91.2	AB680655.1 Xanthobacter autotrophicus gene for 16S rRNA, partial sequence, strain: NBRC 14758
1970740c207314561a2d07bd2e942079	90.4	CP024846.1:2611277-2612782 Beijerinckiaceae bacterium strain MG08 chromosome, complete genome (Methylocapsa gorgona)
5a12ada30c5f9cdac4f8cc4cbdbee250	96	NR_074269.1 Beijerinckia indica subsp. indica ATCC 9039 16S ribosomal RNA, partial sequence
5a12ada30c5f9cdac4f8cc4cbdbee250	96	AF150805.1 Methylocystis parvus, Methylocystis echinoides IMET 10491
5a12ada30c5f9cdac4f8cc4cbdbee250	96	NR_042180.1 Beijerinckia mobilis strain DSM 2326 16S ribosomal RNA, partial sequence
32e69951cbe08eb18a3878489d259091	93.2	KP715289.1 Methylocapsa palsarum strain NE2 16S ribosomal RNA gene, partial sequence
32e69951cbe08eb18a3878489d259091	93.2	FN433469.1 Methylocapsa aurea partial 16S rRNA gene, type strain KYGT
32e69951cbe08eb18a3878489d259091	93.2	AJ491847.1 Methylocella silvestris partial 16S rRNA gene, strain BL2
32876a28f90c6db47bca203ff95f0e0f	95.2	NR_044947.1 Methylosinus trichosporium OB3b 16S ribosomal RNA, partial sequence
d6b1218df5b3e5a8ff6dcef2d0abee92	93.6	NR_044947.1 Methylosinus trichosporium OB3b 16S ribosomal RNA, partial sequence
d6b1218df5b3e5a8ff6dcef2d0abee92	93.6	AF150805.1 Methylocystis parvus, Methylocystis echinoides IMET 10491
848e9160f381c24c604df5b43098595b	92.4	FR686343.1 Methyloferula stellata AR4 partial 16S rRNA gene, type strain AR4
2ba9e983025eb3a322f5265a81c10df5	90.8	AJ278726.1 Methylocapsa acidiphila partial 16S rRNA gene, type strain strain B2
d1bd9ae67ddab441b3c54a47c8442be2	94.8	NR_044947.1 Methylosinus trichosporium OB3b 16S ribosomal RNA, partial sequence
b6224569655eafe2a02778de91f71f91	94.4	AJ871433.1 Chelatococcus asaccharovorans partial 16S rRNA gene, isolate CP141b
6f0761d332add205b716c8dcea085070	93.2	MG203879.1 Pratscher USC alpha, uncultured grassland JN023555, uncultured cave wall DQ823224
6f0761d332add205b716c8dcea085070	93.2	KP715289.1 Methylocapsa palsarum strain NE2 16S ribosomal RNA gene, partial sequence
6f0761d332add205b716c8dcea085070	93.2	AF150805.1 Methylocystis parvus, Methylocystis echinoides IMET 10491
6f0761d332add205b716c8dcea085070	93.2	AY913393.1 Uncultured forest soil bacterium clone DUNssu187 16S ribosomal RNA gene, partial sequence
5633d6411a5b13f5dfe6ce7eb72834e4	94	AF150805.1 Methylocystis parvus, Methylocystis echinoides IMET 10491
c2bea64b4230dd834f22430bdc463c86	91.6	AJ871433.1 Chelatococcus asaccharovorans partial 16S rRNA gene, isolate CP141b
0b699edfbb51a0819886ad0b78db002b	97.2	MG203879.1 Pratscher USC alpha, uncultured grassland JN023555, uncultured cave wall DQ823224
0b699edfbb51a0819886ad0b78db002b	97.2	KP715289.1 Methylocapsa palsarum strain NE2 16S ribosomal RNA gene, partial sequence
0b699edfbb51a0819886ad0b78db002b	97.2	AF150805.1 Methylocystis parvus, Methylocystis echinoides IMET 10491
0b699edfbb51a0819886ad0b78db002b	97.2	FN422003.1 Methylocystis bryophila partial 16S rRNA gene, type strain H2sT
5a8c2ba82a84999a0d39ccd036f50b41	98.4	AB070562.1 Bradyrhizobium japonicum gene for 16S ribosomal RNA, partial sequence, strain:NA6545
952e3aac8b718a8b70362f1027fdc93e	95.2	FN422003.1 Methylocystis bryophila partial 16S rRNA gene, type strain H2sT
b892f7f895363041199950c3c80c07f9	92	AJ871433.1 Chelatococcus asaccharovorans partial 16S rRNA gene, isolate CP141b
9ff16af632afa9ee19841c1be204867d	93.2	CP024846.1:2611277-2612782 Beijerinckiaceae bacterium strain MG08 chromosome, complete genome (Methylocapsa gorgona)
fdc5b079228d7dac37bfefdd1680e65a	90.8	AJ278726.1 Methylocapsa acidiphila partial 16S rRNA gene, type strain strain B2
72c3af6a274d2f14d6056a46b0f7b9a2	95.6	CP024846.1:2611277-2612782 Beijerinckiaceae bacterium strain MG08 chromosome, complete genome (Methylocapsa gorgona)
72c3af6a274d2f14d6056a46b0f7b9a2	95.6	NR_116304.1 Beijerinckia doebereinerae strain LMG 2819 16S ribosomal RNA, partial sequence
0a8376991f965a5b0509753c72347997	95.6	NR_044947.1 Methylosinus trichosporium OB3b 16S ribosomal RNA, partial sequence
c3fd3abca70f12f87c1ce7bab1f990a5	90.8	AJ278726.1 Methylocapsa acidiphila partial 16S rRNA gene, type strain strain B2
c3fd3abca70f12f87c1ce7bab1f990a5	90.8	AJ491847.1 Methylocella silvestris partial 16S rRNA gene, strain BL2
186eb7d502b18874f1b43cd6d31eb66b	94.8	NR_044947.1 Methylosinus trichosporium OB3b 16S ribosomal RNA, partial sequence
fcf0618742b1cfde723e574372824647	93.2	CP024846.1:2611277-2612782 Beijerinckiaceae bacterium strain MG08 chromosome, complete genome (Methylocapsa gorgona)
5defad043b7f11dab98eeea0aa2ffe1a	92.4	AJ871433.1 Chelatococcus asaccharovorans partial 16S rRNA gene, isolate CP141b
d7ef1b9e7da25b3ab41925b27eb2995d	96.8	KC854850.1 UNVERIFIED_ORG: Hyphomicrobium denitrificans strain LWQ79 16S ribosomal RNA gene, partial sequence
08deda8c200538a0234256b0355e984a	96.8	FN433469.1 Methylocapsa aurea partial 16S rRNA gene, type strain KYGT
08deda8c200538a0234256b0355e984a	96.8	JX505201.1 Uncultured Beijerinckiaceae bacterium clone D.an-134 16S ribosomal RNA gene, partial sequence
08deda8c200538a0234256b0355e984a	96.8	CP024846.1:2611277-2612782 Beijerinckiaceae bacterium strain MG08 chromosome, complete genome (Methylocapsa gorgona)
d9ceb4a746e0ff43398e5696503e4683	92.4	NR_044947.1 Methylosinus trichosporium OB3b 16S ribosomal RNA, partial sequence
d1dc5af4cc007e3b6abe1d141ab3df3b	98.4	CP024846.1:2611277-2612782 Beijerinckiaceae bacterium strain MG08 chromosome, complete genome (Methylocapsa gorgona)
9b01242401538d70860b4c23d9a2eb68	95.2	HM445356.1 Uncultured bacterium clone GP28366gO9 16S ribosomal RNA gene, partial sequence
4e1a6a707cbf22761a10eb30aeb8e73a	96.8	NR_074269.1 Beijerinckia indica subsp. indica ATCC 9039 16S ribosomal RNA, partial sequence
6ddc713d7fb25183c9a97d2ed2043513	93.2	FR686343.1 Methyloferula stellata AR4 partial 16S rRNA gene, type strain AR4
1129b1386f8d18c7b3b2c966cc75f1a5	98	AB070562.1 Bradyrhizobium japonicum gene for 16S ribosomal RNA, partial sequence, strain:NA6545
50366b2b894ef5fbdb4d602896965fd2	96.4	FN433469.1 Methylocapsa aurea partial 16S rRNA gene, type strain KYGT
50366b2b894ef5fbdb4d602896965fd2	96.4	JX505201.1 Uncultured Beijerinckiaceae bacterium clone D.an-134 16S ribosomal RNA gene, partial sequence
b9b63c3074b09daea8f220d9eb2707be	90	FN433469.1 Methylocapsa aurea partial 16S rRNA gene, type strain KYGT
8747d46d94afc542ad0c63691deaef59	92.8	AY913393.1 Uncultured forest soil bacterium clone DUNssu187 16S ribosomal RNA gene, partial sequence
bdb80c6bc063ce9889f7d935570456f3	94.4	CP024846.1:2611277-2612782 Beijerinckiaceae bacterium strain MG08 chromosome, complete genome (Methylocapsa gorgona)
317ce4512e7bce96334d361fddea485b	93.2	MG203879.1 Pratscher USC alpha, uncultured grassland JN023555, uncultured cave wall DQ823224
317ce4512e7bce96334d361fddea485b	93.2	KP715289.1 Methylocapsa palsarum strain NE2 16S ribosomal RNA gene, partial sequence
317ce4512e7bce96334d361fddea485b	93.2	AY913393.1 Uncultured forest soil bacterium clone DUNssu187 16S ribosomal RNA gene, partial sequence
7feb0cb55041a3345a8bfe95fad3f7f6	96	KC854850.1 UNVERIFIED_ORG: Hyphomicrobium denitrificans strain LWQ79 16S ribosomal RNA gene, partial sequence
12863d8e6d02c3dc88e9786200dd6d02	90.8	AJ278726.1 Methylocapsa acidiphila partial 16S rRNA gene, type strain strain B2
b6f8f740ef2d20f2aa10767c31bc35ed	93.2	NR_044947.1 Methylosinus trichosporium OB3b 16S ribosomal RNA, partial sequence
b6f8f740ef2d20f2aa10767c31bc35ed	93.2	AF150805.1 Methylocystis parvus, Methylocystis echinoides IMET 10491
b6f8f740ef2d20f2aa10767c31bc35ed	93.2	AB070562.1 Bradyrhizobium japonicum gene for 16S ribosomal RNA, partial sequence, strain:NA6545
7f40959971eb7f2e122d211f45bfd5c0	94.4	AJ871433.1 Chelatococcus asaccharovorans partial 16S rRNA gene, isolate CP141b
6cc8d9d1c9c9622f6889e13e1cfbcde1	96.8	AJ278726.1 Methylocapsa acidiphila partial 16S rRNA gene, type strain strain B2
6cc8d9d1c9c9622f6889e13e1cfbcde1	96.8	NR_116304.1 Beijerinckia doebereinerae strain LMG 2819 16S ribosomal RNA, partial sequence
576dddf3c2e6df9beda3503c3a26b904	92.4	AB680655.1 Xanthobacter autotrophicus gene for 16S rRNA, partial sequence, strain: NBRC 14758
107bb4cb73a86ac1a0d2ae796cc6fcb7	92.4	AJ278726.1 Methylocapsa acidiphila partial 16S rRNA gene, type strain strain B2
8092ac1251231fed23f83a14622f2e33	94.4	CP024846.1:2611277-2612782 Beijerinckiaceae bacterium strain MG08 chromosome, complete genome (Methylocapsa gorgona)
737f2295e44715d122ac03f1274ef842	92.8	AJ278726.1 Methylocapsa acidiphila partial 16S rRNA gene, type strain strain B2
0bac9842cadc18e9228d01d92daba8ff	92	CP024846.1:2611277-2612782 Beijerinckiaceae bacterium strain MG08 chromosome, complete genome (Methylocapsa gorgona)
61d7d5aca96f3b4482a201ff4930590d	90.8	NR_044947.1 Methylosinus trichosporium OB3b 16S ribosomal RNA, partial sequence
61d7d5aca96f3b4482a201ff4930590d	90.8	NR_116304.1 Beijerinckia doebereinerae strain LMG 2819 16S ribosomal RNA, partial sequence
f0d4948682f95010c8ab2ba078063326	96	FN433469.1 Methylocapsa aurea partial 16S rRNA gene, type strain KYGT
87ca1e7df0bfac12640979e420a78642	94.8	CP024846.1:2611277-2612782 Beijerinckiaceae bacterium strain MG08 chromosome, complete genome (Methylocapsa gorgona)
87ca1e7df0bfac12640979e420a78642	94.8	NR_116304.1 Beijerinckia doebereinerae strain LMG 2819 16S ribosomal RNA, partial sequence
b565f77b39df3714c87f2dbe5ab6c860	97.2	AJ871433.1 Chelatococcus asaccharovorans partial 16S rRNA gene, isolate CP141b
a6308eed31b27839eff5911be5af3559	92.8	AF150805.1 Methylocystis parvus, Methylocystis echinoides IMET 10491
a6308eed31b27839eff5911be5af3559	92.8	AB070562.1 Bradyrhizobium japonicum gene for 16S ribosomal RNA, partial sequence, strain:NA6545
607825ccc89938b8b73345a6db1883ef	95.6	NR_074269.1 Beijerinckia indica subsp. indica ATCC 9039 16S ribosomal RNA, partial sequence
607825ccc89938b8b73345a6db1883ef	95.6	NR_042180.1 Beijerinckia mobilis strain DSM 2326 16S ribosomal RNA, partial sequence
73d64f57b5065cb0b48445f695a3518c	95.2	FN422003.1 Methylocystis bryophila partial 16S rRNA gene, type strain H2sT
fa36c267ad8863e2c0f4032436fd8f69	99.2	AJ871433.1 Chelatococcus asaccharovorans partial 16S rRNA gene, isolate CP141b
102d3e8809508c54513c2075267200ee	94.8	AB070562.1 Bradyrhizobium japonicum gene for 16S ribosomal RNA, partial sequence, strain:NA6545
fcfb67215c06a189caffa52527398e54	92	NR_074269.1 Beijerinckia indica subsp. indica ATCC 9039 16S ribosomal RNA, partial sequence
388d63bc8d0188c83039bfbf5d7adcd1	91.6	FR686343.1 Methyloferula stellata AR4 partial 16S rRNA gene, type strain AR4
388d63bc8d0188c83039bfbf5d7adcd1	91.6	FN433469.1 Methylocapsa aurea partial 16S rRNA gene, type strain KYGT
bae0ee781495c5bb4e677cae4735c72e	97.6	NR_044947.1 Methylosinus trichosporium OB3b 16S ribosomal RNA, partial sequence
bae0ee781495c5bb4e677cae4735c72e	97.6	CP024846.1:2611277-2612782 Beijerinckiaceae bacterium strain MG08 chromosome, complete genome (Methylocapsa gorgona)
8628b0bfe33725ed389c24f7af6f817b	94.4	FN433469.1 Methylocapsa aurea partial 16S rRNA gene, type strain KYGT
a14ff5f6eb0dde26dd14c0768a99eab0	91.2	AJ278726.1 Methylocapsa acidiphila partial 16S rRNA gene, type strain strain B2
06c646c3cf411cd99bfb613eb0fc52cb	94	AJ871433.1 Chelatococcus asaccharovorans partial 16S rRNA gene, isolate CP141b
06c646c3cf411cd99bfb613eb0fc52cb	94	CP024846.1:2611277-2612782 Beijerinckiaceae bacterium strain MG08 chromosome, complete genome (Methylocapsa gorgona)
612728af19f673888ccaf8e2c50b2b4a	95.6	KP715289.1 Methylocapsa palsarum strain NE2 16S ribosomal RNA gene, partial sequence
612728af19f673888ccaf8e2c50b2b4a	95.6	AJ491847.1 Methylocella silvestris partial 16S rRNA gene, strain BL2
612728af19f673888ccaf8e2c50b2b4a	95.6	AF150805.1 Methylocystis parvus, Methylocystis echinoides IMET 10491
9387f1656764af5c6c8f16d60149d7d3	90.8	FR686343.1 Methyloferula stellata AR4 partial 16S rRNA gene, type strain AR4
b2d47a80e2a1d8d9caf3e120b2b7d630	91.6	AJ278726.1 Methylocapsa acidiphila partial 16S rRNA gene, type strain strain B2
7c2e71cc07e602c8c0a6722a57e83add	90.8	NR_029241.1 Methylococcus capsulatus strain Texas 16S ribosomal RNA, partial sequence
3de93915834efddbb553060fb6750102	90	AJ278726.1 Methylocapsa acidiphila partial 16S rRNA gene, type strain strain B2
3de93915834efddbb553060fb6750102	90	AJ871433.1 Chelatococcus asaccharovorans partial 16S rRNA gene, isolate CP141b
b05061756663fa102d4d81f59e9c52a1	95.2	AJ871433.1 Chelatococcus asaccharovorans partial 16S rRNA gene, isolate CP141b
b6bc731aa5bece7eb87c7e4d502f37c0	92.8	AJ278726.1 Methylocapsa acidiphila partial 16S rRNA gene, type strain strain B2
b6fd157526431c75c89144fc2ab6d474	92.4	FN433469.1 Methylocapsa aurea partial 16S rRNA gene, type strain KYGT
b6fd157526431c75c89144fc2ab6d474	92.4	HM445356.1 Uncultured bacterium clone GP28366gO9 16S ribosomal RNA gene, partial sequence
f3e68bc49be2911d516d034704a704c3	90.4	FR686343.1 Methyloferula stellata AR4 partial 16S rRNA gene, type strain AR4
6bcf0d4393e27ff1cd1ef61c12d33bcf	92	FN433469.1 Methylocapsa aurea partial 16S rRNA gene, type strain KYGT
6bcf0d4393e27ff1cd1ef61c12d33bcf	92	AJ278726.1 Methylocapsa acidiphila partial 16S rRNA gene, type strain strain B2
c326d54fc13f435937622226bfc275e3	94.4	AJ278726.1 Methylocapsa acidiphila partial 16S rRNA gene, type strain strain B2
4be293aa87b4f256aeb604bfa4702ba1	90.4	MG203879.1 Pratscher USC alpha, uncultured grassland JN023555, uncultured cave wall DQ823224
4be293aa87b4f256aeb604bfa4702ba1	90.4	FN433469.1 Methylocapsa aurea partial 16S rRNA gene, type strain KYGT
4be293aa87b4f256aeb604bfa4702ba1	90.4	AJ491847.1 Methylocella silvestris partial 16S rRNA gene, strain BL2
99a3c0fc4661cf5651ad92d4b37021df	90.8	NR_029241.1 Methylococcus capsulatus strain Texas 16S ribosomal RNA, partial sequence
aaaa02dc62c3a1981f6b806ec35c9af6	94	AJ871433.1 Chelatococcus asaccharovorans partial 16S rRNA gene, isolate CP141b
79b6dbaa5f90342ada7d0f0bcb324aba	95.6	AF150805.1 Methylocystis parvus, Methylocystis echinoides IMET 10491
d869d3552744c23d68ddecf567ea22b5	94.8	AF150805.1 Methylocystis parvus, Methylocystis echinoides IMET 10491
48b4a6bafbb3f6e4dc27efec4760a0f3	95.6	NR_074269.1 Beijerinckia indica subsp. indica ATCC 9039 16S ribosomal RNA, partial sequence
05aedd3c99c68b8aea5decc38bb8980e	91.6	NR_029241.1 Methylococcus capsulatus strain Texas 16S ribosomal RNA, partial sequence
9e21a70249b51170f4cc417759e318b1	97.2	AB070562.1 Bradyrhizobium japonicum gene for 16S ribosomal RNA, partial sequence, strain:NA6545
700e3d287323694290b322163fbe4e04	90.8	AJ278726.1 Methylocapsa acidiphila partial 16S rRNA gene, type strain strain B2
700e3d287323694290b322163fbe4e04	90.8	NR_044947.1 Methylosinus trichosporium OB3b 16S ribosomal RNA, partial sequence
700e3d287323694290b322163fbe4e04	90.8	KC854850.1 UNVERIFIED_ORG: Hyphomicrobium denitrificans strain LWQ79 16S ribosomal RNA gene, partial sequence
700e3d287323694290b322163fbe4e04	90.8	CP024846.1:2611277-2612782 Beijerinckiaceae bacterium strain MG08 chromosome, complete genome (Methylocapsa gorgona)
bbe3c601a04805b47ec7bca62127ed82	90.4	NR_029241.1 Methylococcus capsulatus strain Texas 16S ribosomal RNA, partial sequence
cce2a176f9f1057f061702bcbd5617aa	90	NR_074269.1 Beijerinckia indica subsp. indica ATCC 9039 16S ribosomal RNA, partial sequence
62725e85f3f2dcc7e16f65e37296fb8b	95.6	NR_044947.1 Methylosinus trichosporium OB3b 16S ribosomal RNA, partial sequence
76f2d041f837baa713e5ed8e76259739	94.4	AF150805.1 Methylocystis parvus, Methylocystis echinoides IMET 10491
c704f078ff1f802aef269247045aab55	91.6	FR686343.1 Methyloferula stellata AR4 partial 16S rRNA gene, type strain AR4
c704f078ff1f802aef269247045aab55	91.6	FN433469.1 Methylocapsa aurea partial 16S rRNA gene, type strain KYGT
e6c4dbde79f60a456821310e60cfc760	93.2	FN433469.1 Methylocapsa aurea partial 16S rRNA gene, type strain KYGT
e6c4dbde79f60a456821310e60cfc760	93.2	JX505201.1 Uncultured Beijerinckiaceae bacterium clone D.an-134 16S ribosomal RNA gene, partial sequence
e6c4dbde79f60a456821310e60cfc760	93.2	CP024846.1:2611277-2612782 Beijerinckiaceae bacterium strain MG08 chromosome, complete genome (Methylocapsa gorgona)
9eb65d0b6c3929aa160ab4d45989895e	93.2	AB680655.1 Xanthobacter autotrophicus gene for 16S rRNA, partial sequence, strain: NBRC 14758
bdf393df47761118b8968529f5f08179	96.8	KP715289.1 Methylocapsa palsarum strain NE2 16S ribosomal RNA gene, partial sequence
bdf393df47761118b8968529f5f08179	96.8	AJ491847.1 Methylocella silvestris partial 16S rRNA gene, strain BL2
bdf393df47761118b8968529f5f08179	96.8	AF150805.1 Methylocystis parvus, Methylocystis echinoides IMET 10491
bdf393df47761118b8968529f5f08179	96.8	FN422003.1 Methylocystis bryophila partial 16S rRNA gene, type strain H2sT
f964843087052d7ae3506ea5c33d46a1	91.2	AB680655.1 Xanthobacter autotrophicus gene for 16S rRNA, partial sequence, strain: NBRC 14758
0f971b00360e1e77da745c6eae4d9f23	90	FN433469.1 Methylocapsa aurea partial 16S rRNA gene, type strain KYGT
0f971b00360e1e77da745c6eae4d9f23	90	AF150805.1 Methylocystis parvus, Methylocystis echinoides IMET 10491
0f971b00360e1e77da745c6eae4d9f23	90	FN422003.1 Methylocystis bryophila partial 16S rRNA gene, type strain H2sT
dd12cd2af32aaa8dbca631cc9a03b3f7	95.6	NR_044947.1 Methylosinus trichosporium OB3b 16S ribosomal RNA, partial sequence
dd12cd2af32aaa8dbca631cc9a03b3f7	95.6	CP024846.1:2611277-2612782 Beijerinckiaceae bacterium strain MG08 chromosome, complete genome (Methylocapsa gorgona)
7fc87bfbc18b8fcd76365c6d24ed1e54	90.8	AB680655.1 Xanthobacter autotrophicus gene for 16S rRNA, partial sequence, strain: NBRC 14758
8dbbfec8cab807ea62ff9ae8cb75185a	90	NR_029241.1 Methylococcus capsulatus strain Texas 16S ribosomal RNA, partial sequence
8dbbfec8cab807ea62ff9ae8cb75185a	90	AF304196.1 Methylomonas methanica S1 16S ribosomal RNA gene, complete sequence

## Sheet: MOB 16S ASVs
16S ASVs	16S ASVs as named in Fig. S3	% sequence ID with best match (16S reference database)	Best match taxonomy (16S reference database)	% sequence ID with best match(es) in BLAST	Best match(es) taxonomy (in BLAST)	Broad tax group		Total read counts
35d4f15439c5056616361d19fa57d0f5	16S-TM-05	91.2	NR_044947.1 Methylosinus trichosporium OB3b 16S ribosomal RNA, partial sequence	98.01	NR_117027.1 Rhodomicrobium vannielii strain DSM 162 16S ribosomal RNA, partial sequence	Alphaproteobacteria	USCalpha	360
700e3d287323694290b322163fbe4e04	16S-TM-25	90.8	AJ278726.1 Methylocapsa acidiphila partial 16S rRNA gene, type strain strain B2	98.41	NR_117027.1 Rhodomicrobium vannielii strain DSM 162 16S ribosomal RNA, partial sequence	Alphaproteobacteria	USCalpha	7
09f13c20194f8eb4215ab0299f578522	16S-TM-17	90.8	AJ278726.1 Methylocapsa acidiphila partial 16S rRNA gene, type strain strain B2	98.4	NR_117027.1 Rhodomicrobium vannielii strain DSM 162 16S ribosomal RNA, partial sequence	Alphaproteobacteria	USCalpha	41
c3fd3abca70f12f87c1ce7bab1f990a5	16S-TM-21	90.8	AJ278726.1 Methylocapsa acidiphila partial 16S rRNA gene, type strain strain B2	98.01	NR_117027.1 Rhodomicrobium vannielii strain DSM 162 16S ribosomal RNA, partial sequence	Alphaproteobacteria	USCalpha	23
dd12cd2af32aaa8dbca631cc9a03b3f7	16S-TM-26	95.6	NR_044947.1 Methylosinus trichosporium OB3b 16S ribosomal RNA, partial sequence	95.6	NR_112024.1 Methylosinus trichosporium OB3b 16S ribosomal RNA, partial sequence	Alphaproteobacteria		4
bae0ee781495c5bb4e677cae4735c72e	16S-TM-23	97.6	NR_044947.1 Methylosinus trichosporium OB3b 16S ribosomal RNA, partial sequence	97.6	NR_112024.1 Methylosinus trichosporium OB3b 16S ribosomal RNA, partial sequence	Alphaproteobacteria		12
79b6dbaa5f90342ada7d0f0bcb324aba	16S-TM-24	95.6	AF150805.1 Methylocystis parvus, Methylocystis echinoides IMET 10491	96.4	NR_146823.1 Methylopila turkensis strain Side1 16S ribosomal RNA, partial sequence	Alphaproteobacteria		8
4659de83d034539d2a84e90ffe8919df	16S-TM-09	98	NR_044947.1 Methylosinus trichosporium OB3b 16S ribosomal RNA, partial sequence	98	NR_112024.1 Methylosinus trichosporium OB3b 16S ribosomal RNA, partial sequence	Alphaproteobacteria		184
f5506d02f57c52fd63c01ebbdb4b1110	16S-TM-01	98.8	CP024846.1:2611277-2612782 Beijerinckiaceae bacterium strain MG08 chromosome, complete genome (Methylocapsa gorgona)	98	NR_044611.1 Methylovirgula ligni strain BW863 16S ribosomal RNA, partial sequence	Alphaproteobacteria	USCalpha	1592
f36f12eebc26f32139bf3fcff51b8827	16S-TM-14	99.6	CP024846.1:2611277-2612782 Beijerinckiaceae bacterium strain MG08 chromosome, complete genome (Methylocapsa gorgona)	98	NR_116996.1 Methylocapsa aurea strain KYG 16S ribosomal RNA, partial sequence;;NR_112024.1 Methylosinus trichosporium OB3b 16S ribosomal RNA, partial sequence	Alphaproteobacteria	USCalpha	62
d810f4468621128c7afb5ffd2def457b	16S-TM-10	99.2	CP024846.1:2611277-2612782 Beijerinckiaceae bacterium strain MG08 chromosome, complete genome (Methylocapsa gorgona)	98	NR_137418.1 Methylocapsa palsarum strain NE2 16S ribosomal RNA, partial sequence;NR_043754.1 Methylocystis hirsuta strain CSC1 16S ribosomal RNA, partial sequence;NR_025544.1 Methylocystis echinoides strain IMET 10491 16S ribosomal RNA, partial sequence;NR_044946.1 Methylocystis parvus OBBP 16S ribosomal RNA, partial sequence	Alphaproteobacteria	USCalpha	149
5681f6e1621f4072e57240ec27359018	16S-TM-03	98.4	CP024846.1:2611277-2612782 Beijerinckiaceae bacterium strain MG08 chromosome, complete genome (Methylocapsa gorgona)	97.2	NR_137418.1 Methylocapsa palsarum strain NE2 16S ribosomal RNA, partial sequence;NR_043754.1 Methylocystis hirsuta strain CSC1 16S ribosomal RNA, partial sequence;NR_025544.1 Methylocystis echinoides strain IMET 10491 16S ribosomal RNA, partial sequence;NR_044946.1 Methylocystis parvus OBBP 16S ribosomal RNA, partial sequence	Alphaproteobacteria	USCalpha	541
ec4b703f1fc10cbe98b87dad3a47c975	16S-TM-19	98.4	CP024846.1:2611277-2612782 Beijerinckiaceae bacterium strain MG08 chromosome, complete genome (Methylocapsa gorgona)	97.2	NR_137418.1 Methylocapsa palsarum strain NE2 16S ribosomal RNA, partial sequence;NR_043754.1 Methylocystis hirsuta strain CSC1 16S ribosomal RNA, partial sequence;NR_025544.1 Methylocystis echinoides strain IMET 10491 16S ribosomal RNA, partial sequence;NR_044946.1 Methylocystis parvus OBBP 16S ribosomal RNA, partial sequence	Alphaproteobacteria	USCalpha	34
d1dc5af4cc007e3b6abe1d141ab3df3b	16S-TM-22	98.4	CP024846.1:2611277-2612782 Beijerinckiaceae bacterium strain MG08 chromosome, complete genome (Methylocapsa gorgona)	97.2	NR_137418.1 Methylocapsa palsarum strain NE2 16S ribosomal RNA, partial sequence;NR_043754.1 Methylocystis hirsuta strain CSC1 16S ribosomal RNA, partial sequence;NR_025544.1 Methylocystis echinoides strain IMET 10491 16S ribosomal RNA, partial sequence;NR_044946.1 Methylocystis parvus OBBP 16S ribosomal RNA, partial sequence	Alphaproteobacteria	USCalpha	22
a52e9eee1bf62a2b45ed354d3f4a4c7d	16S-TM-13	98.4	MG203879.1 Pratscher USC alpha, uncultured grassland JN023555, uncultured cave wall DQ823224	98.4	NR_137418.1 Methylocapsa palsarum strain NE2 16S ribosomal RNA, partial sequence;NR_043754.1 Methylocystis hirsuta strain CSC1 16S ribosomal RNA, partial sequence;NR_025544.1 Methylocystis echinoides strain IMET 10491 16S ribosomal RNA, partial sequence;NR_044946.1 Methylocystis parvus OBBP 16S ribosomal RNA, partial sequence	Alphaproteobacteria	USCalpha	63
c0c03e063330aeb600bacac3bfd2f42b	16S-TM-16	98	AJ278726.1 Methylocapsa acidiphila partial 16S rRNA gene, type strain strain B2	98	NR_044611.1 Methylovirgula ligni strain BW863 16S ribosomal RNA, partial sequence;NR_028923.1 Methylocapsa acidiphila strain B2 16S ribosomal RNA, partial sequence	Alphaproteobacteria	USCalpha	44
fcb9dde5a09a6a632f52620b151ff5b8	16S-TM-08	98.8	MG203879.1 Pratscher USC alpha, uncultured grassland JN023555, uncultured cave wall DQ823224	98.8	NR_137418.1 Methylocapsa palsarum strain NE2 16S ribosomal RNA, partial sequence;NR_043754.1 Methylocystis hirsuta strain CSC1 16S ribosomal RNA, partial sequence;NR_025544.1 Methylocystis echinoides strain IMET 10491 16S ribosomal RNA, partial sequence;NR_044946.1 Methylocystis parvus OBBP 16S ribosomal RNA, partial sequence;NR_026512.1 Methylosinus sporium strain NCIMB 11126 16S ribosomal RNA, …	Alphaproteobacteria	USCalpha	262
bdf393df47761118b8968529f5f08179	16S-TM-27	96.8	KP715289.1 Methylocapsa palsarum strain NE2 16S ribosomal RNA gene, partial sequence	96.8	NR_137418.1 Methylocapsa palsarum strain NE2 16S ribosomal RNA, partial sequence	Alphaproteobacteria		3
852f9172846c94ac0041a7e3dd031297	16S-TM-11	96.8	FN433469.1 Methylocapsa aurea partial 16S rRNA gene, type strain KYGT	96.8	NR_116996.1 Methylocapsa aurea strain KYG 16S ribosomal RNA, partial sequence	Alphaproteobacteria		132
38cf15f59a346dd2183a47a1fa14e3d2	16S-TM-02	98	HM445356.1 Uncultured bacterium clone GP28366gO9 16S ribosomal RNA gene, partial sequence	97.6	NR_137418.1 Methylocapsa palsarum strain NE2 16S ribosomal RNA, partial sequence;NR_074237.1 Methylocella silvestris BL2 16S ribosomal RNA, partial sequence;NR_108474.1 Methylocystis bryophila strain H2s 16S ribosomal RNA, partial sequence;NR_043754.1 Methylocystis hirsuta strain CSC1 16S ribosomal RNA, partial sequence;NR_112024.1 Methylosinus trichosporium OB3b 16S ribosomal RNA, partial sequen…	Alphaproteobacteria	USCalpha	544
0b699edfbb51a0819886ad0b78db002b	16S-TM-20	97.2	MG203879.1 Pratscher USC alpha, uncultured grassland JN023555, uncultured cave wall DQ823224	97.2	NR_137418.1 Methylocapsa palsarum strain NE2 16S ribosomal RNA, partial sequence;NR_074237.1 Methylocella silvestris BL2 16S ribosomal RNA, partial sequence;NR_108474.1 Methylocystis bryophila strain H2s 16S ribosomal RNA, partial sequence;NR_043754.1 Methylocystis hirsuta strain CSC1 16S ribosomal RNA, partial sequence;NR_027561.1 Methylocella silvestris BL2 16S ribosomal RNA, partial sequence;N…	Alphaproteobacteria	USCalpha	24
0ba418015d30559f7cdfccd6e27fae2c	16S-TM-07	99.2	MG203879.1 Pratscher USC alpha, uncultured grassland JN023555, uncultured cave wall DQ823224	99.2	NR_137418.1 Methylocapsa palsarum strain NE2 16S ribosomal RNA, partial sequence;NR_043754.1 Methylocystis hirsuta strain CSC1 16S ribosomal RNA, partial sequence;NR_025544.1 Methylocystis echinoides strain IMET 10491 16S ribosomal RNA, partial sequence;NR_044946.1 Methylocystis parvus OBBP 16S ribosomal RNA, partial sequence	Alphaproteobacteria	USCalpha	295
201ca3ad5259ad7a83b76532a7c8f6a6	16S-TM-18	98.4	MG203879.1 Pratscher USC alpha, uncultured grassland JN023555, uncultured cave wall DQ823224	98.4	NR_137418.1 Methylocapsa palsarum strain NE2 16S ribosomal RNA, partial sequence;NR_043754.1 Methylocystis hirsuta strain CSC1 16S ribosomal RNA, partial sequence;NR_025544.1 Methylocystis echinoides strain IMET 10491 16S ribosomal RNA, partial sequence;NR_044946.1 Methylocystis parvus OBBP 16S ribosomal RNA, partial sequence	Alphaproteobacteria	USCalpha	39
c2f6b93597dc6e315ba78c8c62a18038	16S-TM-12	98	MG203879.1 Pratscher USC alpha, uncultured grassland JN023555, uncultured cave wall DQ823224	98	NR_137418.1 Methylocapsa palsarum strain NE2 16S ribosomal RNA, partial sequence;NR_043754.1 Methylocystis hirsuta strain CSC1 16S ribosomal RNA, partial sequence;NR_025544.1 Methylocystis echinoides strain IMET 10491 16S ribosomal RNA, partial sequence;NR_026512.1 Methylosinus sporium strain NCIMB 11126 16S ribosomal RNA, partial sequence;NR_044946.1 Methylocystis parvus OBBP 16S ribosomal RNA, …	Alphaproteobacteria	USCalpha	64
8e4f21ac9ac8a730f9de4f3c9e2bda7c	16S-TM-15	98.8	MG203879.1 Pratscher USC alpha, uncultured grassland JN023555, uncultured cave wall DQ823224	98.8	NR_137418.1 Methylocapsa palsarum strain NE2 16S ribosomal RNA, partial sequence;NR_043754.1 Methylocystis hirsuta strain CSC1 16S ribosomal RNA, partial sequence;NR_025544.1 Methylocystis echinoides strain IMET 10491 16S ribosomal RNA, partial sequence;NR_044946.1 Methylocystis parvus OBBP 16S ribosomal RNA, partial sequence	Alphaproteobacteria	USCalpha	45
d1e35aa2d45541133e3f517ee1bdfe45	16S-TM-04	98.4	MG203879.1 Pratscher USC alpha, uncultured grassland JN023555, uncultured cave wall DQ823224	98.4	NR_137418.1 Methylocapsa palsarum strain NE2 16S ribosomal RNA, partial sequence;NR_074237.1 Methylocella silvestris BL2 16S ribosomal RNA, partial sequence;NR_043754.1 Methylocystis hirsuta strain CSC1 16S ribosomal RNA, partial sequence;NR_025544.1 Methylocystis echinoides strain IMET 10491 16S ribosomal RNA, partial sequence;NR_044946.1 Methylocystis parvus OBBP 16S ribosomal RNA, partial sequ…	Alphaproteobacteria	USCalpha	370
793a34529bb2b8aabfcd0841fd4c95b8	16S-TM-06	99.2	KP715289.1 Methylocapsa palsarum strain NE2 16S ribosomal RNA gene, partial sequence	99.2	NR_137418.1 Methylocapsa palsarum strain NE2 16S ribosomal RNA, partial sequence	Alphaproteobacteria		312

## Sheet: MOB 16S-ASVs % ab._samples
MOB 16S-ASVs	Ms3_m_pheriphery	Ms3_m_core	Ms3_s_surrounding	Ms3_s_beneath	Ms5_m_pheriphery	Ms5_m_core	Ms5_s_surrounding	Ms5_s_beneath	Mn4_m_pheriphery	Mn4_m_core	Ms1_m_pheriphery	Ms1_m_core	Ms1_s_surrounding	Ms1_s_beneath	Mn6_m_pheriphery	Mn6_m_core	Tp6_m_pheriphery	Tp6_m_core	Tp1_m_pheriphery	Tp1_m_core	Tp3_m_pheriphery	Tp3_m_core	Tp5_m_pheriphery	Tp5_m_core	Mn8_m_pheriphery	Mn8_m_core	Mn9_m_pheriphery	Mn9_m_core	Mn9_s_surrounding	Mn9_s_beneath	Mn2_m_pheriphery	Mn2_m_core	Ms6_m_pheriphery	Ms6_m_core	Mn1_m_pheriphery	Mn1_m_core	Mn1_s_surrounding	Mn1_s_beneath	Tp2_m_pheriphery	Tp2_m_core	Tp2_s_surrounding	Tp2_s_beneath	Ms7_m_pheriphery	Ms7_m_core	Tp4_m_pheriphery	Tp4_m_core	Tp4_s_surrounding	Tp4_s_beneath	Consensus Lineage (GTDB)
35d4f15439c5056616361d19fa57d0f5	0.01115	0	0	0.0512901	0.01784	0.0490601	0.03568	0.03791	0.03791	0	0	0.02676	0.0958901	0.03568	0	0.0446	0	0	0	0.00892001	0	0.02453	0	0.02007	0	0	0	0.00446	0	0.02676	0	0.00669001	0.00892001	0.02899	0	0.0579801	0.01784	0.01338	0	0	0	0	0.00892001	0.00669001	0.01338	0.02453	0.0579801	0.02007	k__Bacteria; p__Proteobacteria; c__Alphaproteobacteria; o__Rhizobiales; f__Rhodomicrobiaceae; g__Rhodomicrobium
700e3d287323694290b322163fbe4e04	0	0	0	0	0	0	0	0	0	0	0	0	0	0	0	0	0	0	0	0	0	0	0	0	0	0	0	0	0.01561	0	0	0	0	0	0	0	0	0	0	0	0	0	0	0	0	0	0	0	k__Bacteria; p__Proteobacteria; c__Alphaproteobacteria; o__Rhizobiales; f__Rhodomicrobiaceae; g__Rhodomicrobium
09f13c20194f8eb4215ab0299f578522	0	0	0.0914301	0	0	0	0	0	0	0	0	0	0	0	0	0	0	0	0	0	0	0	0	0	0	0	0	0	0	0	0	0	0	0	0	0	0	0	0	0	0	0	0	0	0	0	0	0	k__Bacteria; p__Proteobacteria; c__Alphaproteobacteria; o__Rhizobiales; f__Rhodomicrobiaceae; g__Rhodomicrobium
c3fd3abca70f12f87c1ce7bab1f990a5	0	0	0	0	0	0	0	0	0	0	0	0	0	0	0	0	0	0	0	0	0	0	0	0	0	0	0	0	0	0	0	0	0	0	0	0	0	0	0	0	0	0	0	0	0	0	0.0512901	0	k__Bacteria; p__Proteobacteria; c__Alphaproteobacteria; o__Rhizobiales; f__Rhodomicrobiaceae; g__Rhodomicrobium; s__uncultured bacterium
dd12cd2af32aaa8dbca631cc9a03b3f7	0	0	0	0	0	0	0	0	0	0	0	0	0	0	0	0	0	0	0	0	0	0	0	0	0	0	0	0	0	0	0	0	0	0	0	0	0	0	0	0	0.00892001	0	0	0	0	0	0	0	k__Bacteria; p__Proteobacteria; c__Alphaproteobacteria; o__uncultured
bae0ee781495c5bb4e677cae4735c72e	0	0	0	0	0	0	0	0	0.02676	0	0	0	0	0	0	0	0	0	0	0	0	0	0	0	0	0	0	0	0	0	0	0	0	0	0	0	0	0	0	0	0	0	0	0	0	0	0	0	k__Bacteria; p__Proteobacteria; c__Alphaproteobacteria; o__Rhizobiales; f__Beijerinckiaceae
79b6dbaa5f90342ada7d0f0bcb324aba	0	0	0	0	0	0	0.01784	0	0	0	0	0	0	0	0	0	0	0	0	0	0	0	0	0	0	0	0	0	0	0	0	0	0	0	0	0	0	0	0	0	0	0	0	0	0	0	0	0	k__Bacteria; p__Proteobacteria; c__Alphaproteobacteria; o__Rhizobiales; f__Methylopilaceae; g__Methylopila
4659de83d034539d2a84e90ffe8919df	0	0	0.01561	0	0	0	0.0847401	0.0446	0	0	0	0	0.0535201	0.01561	0	0	0	0	0	0	0	0.03568	0	0.01784	0	0	0	0	0	0	0	0	0	0	0	0	0	0	0	0	0	0	0	0	0	0.04014	0.0579801	0.0223	k__Bacteria; p__Proteobacteria; c__Alphaproteobacteria; o__Rhizobiales; f__Beijerinckiaceae
f5506d02f57c52fd63c01ebbdb4b1110	0	0	0	0.0535201	0	0	0.0892001	0.459381	0	0.628861	0	0	0	0.0691301	0	0	0	0	0	0	0	0.0468301	0	0	0	0.14049	0	0	0	0.0869701	0	0.1561	0	0.0512901	0	0.0490601	0	0	0	0.10258	0	0.14718	0	0.579801	0	0.675691	0.0646701	0.14941	k__Bacteria; p__Proteobacteria; c__Alphaproteobacteria; o__Rhizobiales; f__Beijerinckiaceae
f36f12eebc26f32139bf3fcff51b8827	0	0	0	0	0	0	0	0	0	0	0	0	0	0	0	0	0	0	0	0	0	0	0	0	0	0	0	0	0	0	0	0	0	0	0	0	0	0	0	0	0	0	0	0.13826	0	0	0	0	k__Bacteria; p__Proteobacteria; c__Alphaproteobacteria; o__Rhizobiales; f__Beijerinckiaceae; g__uncultured
d810f4468621128c7afb5ffd2def457b	0	0	0	0	0	0	0	0	0	0	0	0	0	0	0	0	0	0	0	0	0	0	0	0	0	0	0	0	0	0	0	0	0	0	0	0	0	0	0	0	0.0602101	0	0	0	0	0.0958901	0	0.10035	k__Bacteria; p__Proteobacteria; c__Alphaproteobacteria; o__Rhizobiales; f__Beijerinckiaceae; g__uncultured
5681f6e1621f4072e57240ec27359018	0	0	0	0	0	0	0	0	0	0	0	0	0	0	0	0	0	0	0	0	0	0	0	0	0	0	0	0	0	0	0	0	0	0	0	0	0	0	0	0	0	0	0	1.20643	0	0	0	0	k__Bacteria; p__Proteobacteria; c__Alphaproteobacteria; o__Rhizobiales; f__Beijerinckiaceae; g__uncultured
ec4b703f1fc10cbe98b87dad3a47c975	0	0	0	0	0	0	0	0	0	0	0	0	0	0	0	0	0	0	0	0	0	0	0	0	0	0	0	0	0	0	0	0	0	0	0	0	0	0.0758201	0	0	0	0	0	0	0	0	0	0	k__Bacteria; p__Proteobacteria; c__Alphaproteobacteria; o__Rhizobiales; f__Beijerinckiaceae; g__uncultured
d1dc5af4cc007e3b6abe1d141ab3df3b	0	0	0	0	0	0	0	0	0	0	0	0	0	0	0	0	0	0	0	0	0	0	0	0	0	0	0	0	0	0	0	0	0	0	0	0	0	0	0	0	0	0	0	0	0	0	0	0.0490601	k__Bacteria; p__Proteobacteria; c__Alphaproteobacteria; o__Rhizobiales; f__Beijerinckiaceae; g__uncultured
a52e9eee1bf62a2b45ed354d3f4a4c7d	0	0	0	0	0	0	0	0	0	0	0.14049	0	0	0	0	0	0	0	0	0	0	0	0	0	0	0	0	0	0	0	0	0	0	0	0	0	0	0	0	0	0	0	0	0	0	0	0	0	k__Bacteria; p__Proteobacteria; c__Alphaproteobacteria; o__Rhizobiales; f__Beijerinckiaceae; g__Methylocystis
c0c03e063330aeb600bacac3bfd2f42b	0	0	0	0	0	0	0.0981201	0	0	0	0	0	0	0	0	0	0	0	0	0	0	0	0	0	0	0	0	0	0	0	0	0	0	0	0	0	0	0	0	0	0	0	0	0	0	0	0	0	k__Bacteria; p__Proteobacteria; c__Alphaproteobacteria; o__Rhizobiales; f__Beijerinckiaceae
fcb9dde5a09a6a632f52620b151ff5b8	0	0	0	0	0	0	0	0	0	0	0	0	0	0	0	0	0	0	0	0	0	0	0	0	0	0	0.10927	0	0	0	0.03345	0	0.19401	0	0.19178	0	0	0	0	0	0	0	0	0	0.0557501	0	0	0	k__Bacteria; p__Proteobacteria; c__Alphaproteobacteria; o__Rhizobiales; f__Beijerinckiaceae
bdf393df47761118b8968529f5f08179	0	0	0	0.00669001	0	0	0	0	0	0	0	0	0	0	0	0	0	0	0	0	0	0	0	0	0	0	0	0	0	0	0	0	0	0	0	0	0	0	0	0	0	0	0	0	0	0	0	0	k__Bacteria; p__Proteobacteria; c__Alphaproteobacteria; o__Rhizobiales; f__Beijerinckiaceae; g__uncultured; s__uncultured bacterium
852f9172846c94ac0041a7e3dd031297	0	0	0	0	0	0	0	0	0	0	0	0	0	0	0.02676	0	0	0	0	0	0	0	0	0	0.00669001	0	0	0	0	0	0	0	0	0	0.26091	0	0	0	0	0	0	0	0	0	0	0	0	0	k__Bacteria; p__Proteobacteria; c__Alphaproteobacteria; o__Rhizobiales; f__Beijerinckiaceae; g__uncultured
38cf15f59a346dd2183a47a1fa14e3d2	0	0	0	0	0	0	0	0	0	0	0	0	0	0	0.11373	0	0	0	0	0	0	0	0	0	0	0	0	0	0	0	0.28098	0	0	0	0.818411	0	0	0	0	0	0	0	0	0	0	0	0	0	k__Bacteria; p__Proteobacteria; c__Alphaproteobacteria; o__Rhizobiales; f__Beijerinckiaceae
0b699edfbb51a0819886ad0b78db002b	0	0	0	0	0	0	0	0	0	0	0	0	0	0	0	0	0	0	0	0	0	0	0	0	0	0	0	0	0	0	0	0	0	0	0	0	0	0	0.0535201	0	0	0	0	0	0	0	0	0	k__Bacteria; p__Proteobacteria; c__Alphaproteobacteria; o__Rhizobiales
0ba418015d30559f7cdfccd6e27fae2c	0	0	0	0	0	0	0	0	0	0	0	0	0	0	0	0	0	0	0	0	0	0	0	0	0	0	0	0	0	0	0.0758201	0	0	0	0.582031	0	0	0	0	0	0	0	0	0	0	0	0	0	k__Bacteria; p__Proteobacteria; c__Alphaproteobacteria; o__Rhizobiales; f__Beijerinckiaceae; g__uncultured
201ca3ad5259ad7a83b76532a7c8f6a6	0	0	0	0	0	0	0	0	0	0	0	0	0	0	0	0	0	0	0	0	0	0	0	0	0	0	0.03791	0	0	0	0.0490601	0	0	0	0	0	0	0	0	0	0	0	0	0	0	0	0	0	k__Bacteria; p__Proteobacteria; c__Alphaproteobacteria; o__Rhizobiales; f__Beijerinckiaceae
c2f6b93597dc6e315ba78c8c62a18038	0	0	0	0	0	0	0	0	0.01338	0	0	0	0	0	0	0	0	0	0	0	0.0468301	0	0	0	0.0512901	0	0	0	0	0	0	0	0	0	0	0.03122	0	0	0	0	0	0	0	0	0	0	0	0	k__Bacteria; p__Proteobacteria; c__Alphaproteobacteria; o__Rhizobiales; f__Beijerinckiaceae
8e4f21ac9ac8a730f9de4f3c9e2bda7c	0.0602101	0	0	0	0	0.04014	0	0	0	0	0	0	0	0	0	0	0	0	0	0	0	0	0	0	0	0	0	0	0	0	0	0	0	0	0	0	0	0	0	0	0	0	0	0	0	0	0	0	k__Bacteria; p__Proteobacteria; c__Alphaproteobacteria; o__Rhizobiales; f__Beijerinckiaceae; g__uncultured
d1e35aa2d45541133e3f517ee1bdfe45	0	0	0	0	0	0	0	0	0	0	0	0	0	0	0	0	0	0.23638	0.0557501	0.1115	0.0512901	0.0958901	0	0.0914301	0	0	0	0	0	0	0	0	0	0	0	0	0	0	0	0	0	0	0.04014	0	0	0.14272	0	0	k__Bacteria; p__Proteobacteria; c__Alphaproteobacteria; o__Rhizobiales; f__Beijerinckiaceae; g__uncultured
793a34529bb2b8aabfcd0841fd4c95b8	0	0	0	0	0	0	0	0	0	0	0	0.0602101	0	0	0	0	0	0	0	0	0	0	0	0	0	0	0	0	0	0	0	0	0	0	0	0	0	0	0	0.13157	0	0	0	0.43931	0	0.0646701	0	0	k__Bacteria; p__Proteobacteria; c__Alphaproteobacteria; o__Rhizobiales; f__Beijerinckiaceae; g__uncultured
Total rel. ab	0.0713601	0	0.10704	0.1115	0.01784	0.0892001	0.32558	0.541891	0.0780501	0.628861	0.14049	0.0869701	0.14941	0.12042	0.14049	0.0446	0	0.23638	0.0557501	0.12042	0.0981201	0.20293	0	0.12934	0.0579801	0.14049	0.14718	0.00446	0.01561	0.11373	0.43931	0.16279	0.20293	0.0802801	1.85313	0.13826	0.01784	0.0892001	0.0535201	0.23415	0.0691301	0.14718	0.0490601	2.37049	0.0691301	1.04364	0.23192	0.34119
																																																0.241026	avg
