# Supplementary material for: Termite mounds contain soil-derived methanotroph communities kinetically adapted to elevated methane concentrations
Source: ISME J. 2020 Jul 24;14(11):2715–31. doi: 10.1038/s41396-020-0722-3 (PMC7784690; doi:10.1038/s41396-020-0722-3)
Supplement: Supplementary file 3 — Table S3 [file 41396_2020_722_MOESM3_ESM.xlsx]

## Sheet: Data
ID	Species	Excavated	Ve.PG	Vf.CT	Vw.CT	Vv.CT	m.dry	bd	wd	maP	miP	waP	toP	water.c	water.p	Temp.GPPT	C.CH4.air	C.CH4.0	C.CH4.bkg	k	Rox	MM.fit	Km	vmax	pmoA.c	pmoA.p	pmoA.u	pmoA.s	pmoA.c.cell	pmoA.p.cell	pmoA.u.cell	pmoA.s.cell	16S.c	16S.p	16S.u	16S.s	Tot.c.cell	Tot.p.cell	Tot.u.cell	Tot.s.cell	16S.MOB.c.cell	16S.MOB.p.cell	16S.MOB.u.cell	16S.MOB.s.cell	RpmoA.c	RpmoA.p	RpmoA.u	RpmoA.s	R.16S.c.MOB
Mn1	Microcerotermes nervosus	Yes	4.58342	6.74	4.922	1.818	7.645	1.13427	1.55323	0.269733	0.30224	0.413875	0.571972	0.128775	0.0509167	302	1.74406	12.7488	6.11798	3.87	0.73875	MM	16.3762	71.9862	1150000	1.14676e+06	2.56414e+06	859137	575000	573381	1.28207e+06	429568	22230685326	25995916272	29361048565	15146840685	5.29302e+09	6.1895e+09	6.99073e+09	3.60639e+09	7.31814e+06	1.147e+08	6.23573e+06	643381	5.17303e-05	4.41132e-05	8.73314e-05	5.67205e-05	0.13826
Mn2	Microcerotermes nervosus	Yes	6.33718	8.331	6.306	2.025	7.778	0.933621	1.23343	0.243068	0.404622	0.534555	0.64769	0.0999372	NA	310	1.72547	4.5513	3.79632	4.611	0.393437	MM	26.1737	128.612	2090000	275246	NA	NA	1045000	137623	NA	NA	27885386753	18469316894	NA	NA	6.63938e+09	4.39746e+09	NA	NA	1.08083e+07	1.93185e+07	NA	NA	7.49497e-05	1.49029e-05	NA	NA	0.16279
Mn3	Microcerotermes nervosus	No	6.80087	NA	NA	NA	NA	NA	NA	NA	NA	NA	NA	NA	NA	313	1.78081	20.3967	13.2588	2.11809	NA	lin	NA	NA	NA	NA	NA	NA	NA	NA	NA	NA	NA	NA	NA	NA	NA	NA	NA	NA	NA	NA	NA	NA	NA	NA	NA	NA	NA
Mn4	Microcerotermes nervosus	Yes	7.18805	8.891	6.86	2.031	8.242	0.927005	1.20146	0.228433	0.421754	0.54662	0.650187	0.135092	0.111204	304	1.77872	2.46303	4.81115	3.91997	0.183197	lin	NA	NA	9360000	402726	NA	NA	4680000	201363	NA	NA	26131768098	23386313445	NA	NA	6.22185e+09	5.56817e+09	NA	NA	3.91268e+07	4.34596e+06	NA	NA	0.000358185	1.72206e-05	NA	NA	0.628861
Mn5	Microcerotermes nervosus	No	10.7229	NA	NA	NA	NA	NA	NA	NA	NA	NA	NA	NA	NA	308	1.8191	3.26068	4.52732	1.33922	NA	lin	NA	NA	NA	NA	NA	NA	NA	NA	NA	NA	NA	NA	NA	NA	NA	NA	NA	NA	NA	NA	NA	NA	NA	NA	NA	NA	NA
Mn6	Microcerotermes nervosus	Yes	11.3557	18.638	15.075	3.562	23.198	1.24466	1.53884	0.191115	0.339202	0.419306	0.530316	0.138765	0.0201599	305	1.77222	11.7422	10.206	2.86674	0.38975	MM	2.10582	12.7324	1480000	279760	NA	NA	740000	139880	NA	NA	10869992693	10301155018	NA	NA	2.58809e+09	2.45266e+09	NA	NA	1.15429e+06	3.44574e+06	NA	NA	0.000136155	2.71581e-05	NA	NA	0.0446
Mn7	Microcerotermes nervosus	No	11.5319	NA	NA	NA	NA	NA	NA	NA	NA	NA	NA	NA	NA	306	1.76617	5.9225	4.42026	5.36391	NA	MM	5.4193	40.5358	NA	NA	NA	NA	NA	NA	NA	NA	NA	NA	NA	NA	NA	NA	NA	NA	NA	NA	NA	NA	NA	NA	NA	NA	NA
Mn8	Microcerotermes nervosus	Yes	13.1967	15.072	10.424	4.648	16.338	1.084	1.56734	0.308386	0.282558	0.408549	0.590945	0.0629411	NA	306	1.74417	7.02918	5.29223	3.665	0.425625	lin	NA	NA	3010000	309443	NA	NA	1505000	154721	NA	NA	21378016367	7677864580	NA	NA	5.09e+09	1.82806e+09	NA	NA	7.15095e+06	1.05991e+06	NA	NA	0.000140799	4.03032e-05	NA	NA	0.14049
Mn9	Microcerotermes nervosus	Yes	14.0402	20.051	15.545	4.506	23.53	1.17351	1.51367	0.224727	0.33244	0.428804	0.557167	0.109824	0.0801443	308	1.74495	13.0026	10.0684	2.367	0.405625	MM	9.53474	34.5422	387000	235312	1.00564e+06	1.23328e+06	193500	117656	502818	616640	5000196877	3589218113	5398159369	11357578251	1.19052e+09	8.54576e+08	1.28528e+09	2.70419e+09	53097.4	1.25777e+06	1.46175e+06	422124	7.7397e-05	6.55608e-05	0.000186292	0.000108587	0.00446
Mn10	Microcerotermes nervosus	No	18.1478	NA	NA	NA	NA	NA	NA	NA	NA	NA	NA	NA	NA	304	1.78204	9.569	9.40334	3.37267	NA	MM	47.5671	166.197	NA	NA	NA	NA	NA	NA	NA	NA	NA	NA	NA	NA	NA	NA	NA	NA	NA	NA	NA	NA	NA	NA	NA	NA	NA
Ms1	Macrognathatermes spp.	Yes	5.20798	6.809	5.632	1.177	8.352	1.22661	1.48295	0.172859	0.364268	0.440395	0.537128	0.131138	0.0531193	302	1.82057	33.4279	16.1079	6.03162	2.78563	MM	4.26857	40.6388	1020000	474560	1.46824e+06	1.02156e+06	510000	237280	734121	510782	23435679965	20617101966	30793252114	12300786004	5.57992e+09	4.90883e+09	7.33173e+09	2.92876e+09	4.85287e+06	6.89643e+06	8.82887e+06	4.37586e+06	4.35234e-05	2.30178e-05	4.76806e-05	8.30486e-05	0.0869701
Ms2	Macrognathatermes spp.	No	6.80087	NA	NA	NA	NA	NA	NA	NA	NA	NA	NA	NA	NA	308	1.76529	35.3546	15.3629	7.91	NA	lin	NA	NA	NA	NA	NA	NA	NA	NA	NA	NA	NA	NA	NA	NA	NA	NA	NA	NA	NA	NA	NA	NA	NA	NA	NA	NA	NA
Ms3	Macrognathatermes spp.	Yes	7.16267	10.855	8.322	2.534	11.764	1.08374	1.4136	0.233441	0.357601	0.466565	0.591041	NA	0.0588837	306	1.77897	2.9441	5.86374	3.51762	0.156686	MM	40.4088	148.862	1760000	312678	400994	1.21635e+06	880000	156339	200497	608177	42117855866	18448214177	12167618918	15016166716	1.00281e+10	4.39243e+09	2.89705e+09	3.57528e+09	NA	3.13444e+06	3.23022e+06	3.82698e+06	4.17875e-05	1.6949e-05	3.29558e-05	8.1003e-05	NA
Ms4	Macrognathatermes spp.	No	8.19496	NA	NA	NA	NA	NA	NA	NA	NA	NA	NA	NA	NA	306	1.75094	17.267	9.94967	3.7062	NA	MM	30.9312	175.869	NA	NA	NA	NA	NA	NA	NA	NA	NA	NA	NA	NA	NA	NA	NA	NA	NA	NA	NA	NA	NA	NA	NA	NA	NA
Ms5	Macrognathatermes spp.	Yes	13.3081	20.065	17.303	2.762	19.382	0.965961	1.12015	0.137653	0.497834	0.577301	0.635487	0.23393	NA	310	1.76801	2.45373	2.3778	6.03092	0.232458	MM	37.1977	97.5126	1610000	713588	2.08502e+06	562206	805000	356794	1.04251e+06	281103	26513187730	22835864872	16635084909	13934065004	6.31266e+09	5.43711e+09	3.96073e+09	3.31763e+09	5.6309e+06	969982	2.14628e+07	1.08016e+07	6.07245e-05	3.12486e-05	0.000125339	4.03476e-05	0.0892001
Ms6	Macrognathatermes spp.	Yes	19.063	27.359	21.887	5.471	30.022	1.09734	1.37168	0.199971	0.38594	0.482384	0.585911	0.161282	0.0569805	309	1.82599	86.6313	34.7484	2.257	2.76131	MM	1.56338	8.4009	1740000	873624	NA	NA	870000	436812	NA	NA	14127559589	39183602044	NA	NA	3.3637e+09	9.32943e+09	NA	NA	2.70039e+06	1.89322e+07	NA	NA	0.000123164	2.22957e-05	NA	NA	0.0802801
Ms7	Macrognathatermes spp.	Yes	28.4379	33.505	26.344	7.162	37.789	1.12786	1.43444	0.213759	0.360633	0.4587	0.574392	0.11265	0.039476	316	1.76054	2.7816	3.40944	4.38796	0.164375	MM	14.1064	53.2599	17900000	685009	NA	NA	8950000	342505	NA	NA	36506281523	20319157536	NA	NA	8.69197e+09	4.83789e+09	NA	NA	2.06043e+08	2.37347e+06	NA	NA	0.000490327	3.37125e-05	NA	NA	2.37049
Ms8	Macrognathatermes spp.	No	95.8022	NA	NA	NA	NA	NA	NA	NA	NA	NA	NA	NA	NA	309	1.89688	6.8504	11.6507	3.42734	NA	lin	NA	NA	NA	NA	NA	NA	NA	NA	NA	NA	NA	NA	NA	NA	NA	NA	NA	NA	NA	NA	NA	NA	NA	NA	NA	NA	NA
Ms9	Macrognathatermes spp.	No	99.502	NA	NA	NA	NA	NA	NA	NA	NA	NA	NA	NA	NA	304	1.82415	25.274	26.6911	1.36021	NA	MM	5.74872	14.5186	NA	NA	NA	NA	NA	NA	NA	NA	NA	NA	NA	NA	NA	NA	NA	NA	NA	NA	NA	NA	NA	NA	NA	NA	NA
Ms10	Macrognathatermes spp.	No	192.451	NA	NA	NA	NA	NA	NA	NA	NA	NA	NA	NA	NA	303	1.81303	12.298	23.4337	1.45316	NA	lin	NA	NA	NA	NA	NA	NA	NA	NA	NA	NA	NA	NA	NA	NA	NA	NA	NA	NA	NA	NA	NA	NA	NA	NA	NA	NA	NA
Tp1	Tumulitermes pastinator	Yes	6.60167	10.084	6.709	3.374	11.245	1.11513	1.67611	0.334589	0.244606	0.367507	0.579195	0.047039	NA	311	1.74844	27.1028	16.8797	1.831	0.796625	MM	15.0022	51.7457	435000	109832	NA	NA	217500	54916	NA	NA	8705796009	7.93969e+08	NA	NA	2.07281e+09	1.8904e+08	NA	NA	2.49608e+06	105390	NA	NA	4.99667e-05	0.000138333	NA	NA	0.12042
Tp2	Tumulitermes pastinator	Yes	8.58851	16.287	10.41	5.877	18.495	1.13557	1.77666	0.36084	0.210644	0.329563	0.571484	0.104748	0.0271185	304	1.78116	1.72812	5.65151	3.749	0.16225	MM	17.4776	38.5276	1420000	237436	2.29225e+06	721247	710000	118718	1.14612e+06	360623	7297847131	28523014091	62607200269	10640677887	1.73758e+09	6.79119e+09	1.49065e+10	2533494735	4.06855e+06	3.63465e+06	2.19394e+07	1.75141e+06	0.000194578	8.32437e-06	3.66131e-05	6.7782e-05	0.23415
Tp3	Tumulitermes pastinator	Yes	12.1779	17.929	11.111	6.818	19.371	1.08043	1.74341	0.380278	0.212013	0.34211	0.592291	0.0862741	NA	299	1.7859	19.1746	15.1732	2.182	0.767312	lin	NA	NA	406000	126913	NA	NA	203000	63456.3	NA	NA	8142873683	2929740314	NA	NA	1.93878e+09	6.97557e+08	NA	NA	3.93437e+06	684444	NA	NA	4.98595e-05	4.33187e-05	NA	NA	0.20293
Tp4	Tumulitermes pastinator	Yes	16.3717	20.424	14.283	6.141	24.164	1.18312	1.6918	0.300676	0.252865	0.361584	0.55354	0.0968321	0.0515516	308	1.77477	47.059	24.2535	5.087	3.41944	lin	NA	NA	3670000	34164.9	760795	467634	1835000	17082.5	380397	233817	344684000000	19564306331	5914548414	131876000000	8.21429e+10	4.65817e+09	1.40823e+09	3.14286e+10	8.57277e+08	3.2202e+06	4.80473e+06	7.28892e+07	1.06474e-05	1.74629e-06	0.000128631	3.54601e-06	1.04364
Tp5	Tumulitermes pastinator	Yes	16.8744	21.529	13.787	7.742	23.284	1.08152	1.68884	0.359608	0.232272	0.362703	0.59188	0.101128	0.050447	304	1.9229	7.89659	4.93322	2.981	0.41525	MM	7.32032	33.0857	199000	19921.9	NA	NA	99500	9960.93	NA	NA	4100986455	2.51093e+08	NA	NA	9.76425e+08	5.97839e+07	NA	NA	1.26291e+06	NA	NA	NA	4.85249e-05	7.93407e-05	NA	NA	0.12934
Tp6	Tumulitermes pastinator	Yes	24.8296	32.317	19.314	13.002	33.005	1.02129	1.70886	0.402327	0.212281	0.355146	0.614608	0.0905607	0.0234616	312	1.77184	24.6405	21.1964	2.99117	1.43319	lin	NA	NA	227000	156961	NA	NA	113500	78480.6	NA	NA	9579620669	10869992693	NA	NA	2.28086e+09	2.58809e+09	NA	NA	5.39151e+06	NA	NA	NA	2.36961e-05	1.44399e-05	NA	NA	0.23638
Tp7	Tumulitermes pastinator	No	168.905	NA	NA	NA	NA	NA	NA	NA	NA	NA	NA	NA	NA	306	1.80284	5.68	20.6861	2.328	NA	MM	0.319675	12.7323	NA	NA	NA	NA	NA	NA	NA	NA	NA	NA	NA	NA	NA	NA	NA	NA	NA	NA	NA	NA	NA	NA	NA	NA	NA
Tp8	Tumulitermes pastinator	No	251.992	NA	NA	NA	NA	NA	NA	NA	NA	NA	NA	NA	NA	304	1.77111	12.8873	36.3311	4.92328	NA	lin	NA	NA	NA	NA	NA	NA	NA	NA	NA	NA	NA	NA	NA	NA	NA	NA	NA	NA	NA	NA	NA	NA	NA	NA	NA	NA	NA
Tp9	Tumulitermes pastinator	No	266.049	NA	NA	NA	NA	NA	NA	NA	NA	NA	NA	NA	NA	307	1.80541	11.9037	9.12938	5.18185	NA	MM	33.9007	278.839	NA	NA	NA	NA	NA	NA	NA	NA	NA	NA	NA	NA	NA	NA	NA	NA	NA	NA	NA	NA	NA	NA	NA	NA	NA
[truncated: 23 more columns]

## Sheet: Metadata
Variable	Unit	Description
ID	-	Termite mound identifier
Species	-	Termite species
Excavated	-	Excavation and in-depth investigation of mound, including sampling for DNA extraction
Ve.PG	L	Mound epigeal volume - field photogrammetry
Vf.CT	L	Mound full volume - CT scanned
Vw.CT	L	Mound wall volume - CT scanned
Vv.CT	L	Mound void volume - CT scanned
m.dry	kg	Mound dry mass
bd	kg L-1	Mound bulk density
wd	kg L-1	Mound wall density
maP	L L-1	Mound macro-porosity
miP	L L-1	Mound micro-porosity
waP	L L-1	Mound wall porosity
toP	L L-1	Mound total porosity
water.c	L L-1	Mound core volumetric water content
water.p	L L-1	Mound periphery volumetric water content
Temp.GPPT	K	Air temperature during GPPT
C.CH4.air	ppm	Ambient air CH4 concentration
C.CH4.0	ppm	Mound air CH4 concentration before GPPT
C.CH4.bkg	ppm	Mound air CH4 concentration after GPPT
k	h-1	First-order rate coefficient of CH4 oxidation
Rox	μmol kg−1 h−1	In-situ reaction rate of CH4 per kg mound
MM.fit	-	Best-fit model for Michaelis-Menten analysis; "MM": Michaelis-Menten model was a better fit; "lin": linear model was a better fit
Km	μmol CH4 L-1 air	Michaelis-Menten half-saturation constant of CH4 oxidation
vmax	μmol CH4 L-1 air h-1	Michaelis-Menten maximum reaction rate of CH4 oxidation
pmoA.c	counts g-1	Mound core pmoA gene copy abundance
pmoA.p	counts g-1	Mound periphery pmoA gene copy abundance
pmoA.u	counts g-1	Soil beneath mound pmoA gene copy abundance
pmoA.s	counts g-1	Soil surrounding pmoA gene copy abundance
pmoA.c.cell	cells g-1	Mound core MOB abundance based on pmoA counts
pmoA.p.cell	cells g-1	Mound periphery MOB abundance based on pmoA counts
pmoA.u.cell	cells g-1	Soil beneath MOB abundance based on pmoA counts
pmoA.s.cell	cells g-1	Soil surrounding MOB abundance based on pmoA counts
16S.c	counts g-1	Mound core 16s-rRNA gene copy abundance
16S.p	counts g-1	Mound periphery 16s-rRNA gene copy abundance
16S.u	counts g-1	Soil beneath 16s-rRNA gene copy abundance
16S.s	counts g-1	Soil surrounding 16s-rRNA gene copy abundance
Tot.c.cell	cells g-1	Mound core total microbial cells based on 16s-rRNA gene copy abundance
Tot.p.cell	cells g-1	Mound periphery total microbial cells based on 16s-rRNA gene copy abundance
Tot.u.cell	cells g-1	Soil beneath total microbial cells based on 16s-rRNA gene copy abundance
Tot.s.cell	cells g-1	Soil surrounding total microbial cells based on 16s-rRNA gene copy abundance
16S.MOB.c.cell	cells g-1	Mound core MOB abundance based on 16S-rRNA abundance and MOB ratio
16S.MOB.p.cell	cells g-1	Mound periphery MOB abundance based on 16S-rRNA abundance and MOB ratio
16S.MOB.u.cell	cells g-1	Soil beneath MOB abundance based on 16S-rRNA abundance and MOB ratio
16S.MOB.s.cell	cells g-1	Soil surrounding MOB abundance based on 16S-rRNA abundance and MOB ratio
R.pmoA.c	-	Mound core ratio of MOB vs total microbial cell abundance based on pmoA data
R.pmoA.p	-	Mound periphery ratio of MOB vs total microbial cell abundance based on pmoA data
R.pmoA.u	-	Soil beneath ratio of MOB vs total microbial cell abundance based on pmoA data
R.pmoA.s	-	Soil surrounding ratio of MOB vs total microbial cell abundance based on pmoA data
R.16S.c.MOB	-	Mound core ratio of MOB vs total microbial cell abundance based on 16S-rRNA data
R.16S.p.MOB	-	Mound periphery ratio of MOB vs total microbial cell abundance based on 16S-rRNA data
R.16S.u.MOB	-	Soil beneath ratio of MOB vs total microbial cell abundance based on 16S-rRNA data
R.16S.s.MOB	-	Soil surrounding ratio of MOB vs total microbial cell abundance based on 16S-rRNA data
csR.c	mol cell-1 h-1	Mound core hypothetical cell-specific reaction rate
csR.p	mol cell-1 h-1	Mound periphery hypothetical cell-specific reaction rate
csR.s	mol cell-1 h-1	Soil beneath hypothetical cell-specific reaction rate
csR.u	mol cell-1 h-1	Soil surrounding hypothetical cell-specific reaction rate
Observed.c	-	Mound core richness
Observed.p	-	Mound periphery richness
Observed.u	-	Soil beneath richness
Observed.s	-	Soil surrounding richness
Chao1.c	-	Mound core Chao1 diversity index
Chao1.u	-	Mound periphery Chao1 diversity index
Chao1.p	-	Soil beneath Chao1 diversity index
Chao1.s	-	Soil surrounding Chao1 diversity index
Shannon.c	-	Mound core Shannon diversity index
Shannon.p	-	Mound periphery Shannon diversity index
Shannon.u	-	Soil beneath Shannon diversity index
Shannon.s	-	Soil surrounding Shannon diversity index
InvSimpson.c	-	Mound core Inverse Simpson diversity index
InvSimpson.p	-	Mound periphery Inverse Simpson diversity index
InvSimpson.u	-	Soil beneath Inverse Simpson diversity index
InvSimpson.s	-	Soil surrounding Inverse Simpson diversity index

## Sheet: Statistical tests
Response variable	Explanatory variable	Subset	p value
	Categorical: Kruskal-Wallis test
MOB cells (pmoA)	Species		0.017
		mound	0.0084
		soil	0.54
	Location		< 0.001
MOB cells (16S)	Species		0.54
		mound	0.56
		soil	0.09
	Location		0.35
Total cells (16S)	Species		0.54
		mound	0.016
		soil	0.78
	Location		0.83
Cell-specific rates	Species		0.012
		mound	0.008
		soil	0.96
	Location		0.057
Observed richness	Species		0.82
		mound	0.75
		soil	0.08
	Location		< 0.001
Chao1 index	Species		0.71
		mound	0.84
		soil	0.1
	Location		< 0.001
Shannon index	Species		0.03
		mound	0.0035
		soil	0.3
	Location		0.66
InvSimpson index	Species		0.02
		mound	0.006
		soil	0.24
	Location		0.75
	Continuous: linear regression
MOB cells (pmoA)	activity k	core	0.0068
		periphery	0.11
	vmax	core	0.87
		periphery	0.27
	Km	core	0.25
		periphery	0.53
	micro-porosity	core	0.031
		periphery	0.001
	macro-porosity	core	0.053
		periphery	< 0.001
	water content	core	0.4
		periphery	0.74
	mound volume	core	0.97
		periphery	0.67
	Mound CH4 conc.	core	0.67
		periphery	0.99
	final model with external factors after step-wise elimination
	Location		< 0.001
	micro-porosity		< 0.001
	water		0.086
	Continuous: linear regression
Total cells (16S)	activity k	core	0.0068
		periphery	0.25
	vmax	core	0.23
		periphery	0.21
	Km	core	0.69
		periphery	0.3
	micro-porosity	core	0.25
		periphery	0.043
	macro-porosity	core	0.26
		periphery	0.044
	water content	core	0.61
		periphery	0.99
	mound volume	core	0.36
		periphery	0.92
	Mound CH4 conc.	core	0.67
		periphery	0.99
	final model with external factors after step-wise elimination
	micro-porosity		0.11
