# Supplementary material for: Termite mounds contain soil-derived methanotroph communities kinetically adapted to elevated methane concentrations
Source: ISME J. 2020 Jul 24;14(11):2715–31. doi: 10.1038/s41396-020-0722-3 (PMC7784690; doi:10.1038/s41396-020-0722-3)
Supplement: Supplementary file 4 — Table S4 [file 41396_2020_722_MOESM4_ESM.xlsx]

## Sheet: 16S rRNA ASV_read counts
#ASV	Ms3_mp	Ms3_mc	Ms3_ss	Ms3_sb	Ms5_mp	Ms5_mc	Ms5_ss	Ms5_sb	Mn4_mp	Mn4_mc	Ms1_mp	Ms1_mc	Ms1_ss	Ms1_sb	Mn6_mp	Mn6_mc	Tp6_mp	Tp6_mc	Tp1_mp	Tp1_mc	Tp3_mp	Tp3_mc	Tp5_mp	Tp5_mc	Mn8_mp	Mn8_mc	Mn9_mp	Mn9_ss	Mn9_sb	Mn2_mp	Mn2_mc	Ms6_mp	Ms6_mc	Mn1_mp	Mn1_mc	Mn1_ss	Mn1_sb	Tp2_mp	Tp2_mc	Tp2_ss	Tp2_sb	Ms7_mp	Ms7_mc	Tp4_mp	Tp4_mc	Tp4_ss	Tp4_sb	Frequency	Taxon
1998d681ad4998f553bb4aea52d1bc16	0	6	7	0	184	69	0	5	984	529	36	11	0	0	1118	412	440	1177	18	2395	433	880	6388	2669	4681	998	2935	0	0	4964	2271	42	1350	5258	593	0	38	627	884	0	16	46	22	4431	3228	23	0	52457	D_0__Bacteria;D_1__Actinobacteria;D_2__Actinobacteria;D_3__Streptosporangiales;D_4__Thermomonosporaceae;D_5__Actinomadura
1e15fd3600feaff47f7a4407478d1edc	14187	1619	0	0	4529	863	155	128	0	0	4542	5662	0	91	191	136	438	291	723	327	402	386	184	158	495	180	0	0	0	548	303	6824	2582	144	1188	0	0	330	1115	0	0	1212	358	431	284	121	0	51955	D_0__Bacteria;D_1__Actinobacteria;D_2__Actinobacteria;D_3__Frankiales;D_4__Acidothermaceae;D_5__Acidothermus;D_6__uncultured bacterium
a770ec268ad7bcadaa49e87632ac5fa8	1232	1157	0	13	1245	4777	0	151	7	1818	418	2859	0	74	71	372	14	35	35	85	97	109	7	19	19	914	0	0	43	88	667	2967	4049	0	2707	0	0	11	1926	0	0	1235	3815	18	319	0	0	34418	D_0__Bacteria;D_1__Chloroflexi;D_2__AD3;D_3__uncultured bacterium;D_4__uncultured bacterium;D_5__uncultured bacterium;D_6__uncultured bacterium
d671c746023964ea245c4b16fcfd7f6d	0	0	0	0	95	0	33	0	19	34	32	0	0	0	166	37	4378	139	6637	1654	2133	1900	9225	1472	240	93	73	0	0	443	76	0	0	127	83	0	0	225	0	0	0	0	0	2851	301	0	0	32591	D_0__Bacteria;D_1__Actinobacteria;D_2__Actinobacteria;D_3__Frankiales;D_4__Acidothermaceae;D_5__Acidothermus;D_6__uncultured bacterium
7815c745eb90b400626a831a7f4ef185	996	303	86	27	2451	1713	153	137	92	110	241	226	244	78	111	82	145	77	518	462	540	474	223	285	614	79	0	198	116	477	200	1703	711	33	583	62	52	140	338	71	108	1304	555	510	916	238	122	19005	D_0__Bacteria;D_1__Actinobacteria;D_2__Thermoleophilia;D_3__Solirubrobacterales;D_4__Solirubrobacteraceae
a287f0d91996c07e7003fe4da0cd7c73	2418	282	0	0	1004	437	0	0	0	0	2066	1341	0	0	132	166	102	153	268	395	272	466	271	118	579	90	159	0	0	416	136	1239	500	236	486	0	0	0	111	0	0	1518	503	465	309	14	0	17057	D_0__Bacteria;D_1__Chloroflexi;D_2__AD3
75962438d938599b6e24b54ce1387755	528	103	0	0	1025	631	0	0	120	135	1504	851	0	0	418	706	9	0	0	13	0	0	70	0	289	226	73	0	0	105	195	1826	1309	151	1236	0	0	565	1361	0	99	370	249	356	843	0	11	15641	D_0__Bacteria;D_1__Actinobacteria;D_2__Actinobacteria;D_3__Propionibacteriales;D_4__Nocardioidaceae;D_5__Nocardioides;D_6__uncultured bacterium
d4b9e2005a6563030c8fcc01ecefc16f	0	0	0	0	0	0	0	0	996	94	6421	1072	0	0	222	170	61	0	0	0	0	0	0	0	3145	0	322	0	0	1016	0	0	0	191	479	0	0	0	0	0	0	212	94	0	0	0	0	15007	D_0__Bacteria;D_1__Actinobacteria;D_2__Actinobacteria;D_3__Frankiales;D_4__Acidothermaceae;D_5__Acidothermus;D_6__uncultured bacterium
2cb10546b7f139a2d90f9f7fb948ddca	230	0	0	0	1075	216	0	0	128	46	1041	479	0	0	145	303	99	0	230	292	235	361	642	324	504	74	0	0	0	284	90	339	148	200	412	0	0	73	241	0	0	712	146	2802	2190	0	0	14300	D_0__Bacteria;D_1__Chloroflexi;D_2__AD3
1ae51c901660bafd449b10cf4262f04c	118	202	0	0	0	1205	0	0	0	0	54	5235	0	0	65	804	0	0	0	0	0	0	0	0	0	513	0	0	0	0	121	410	3376	0	198	0	0	0	435	0	0	0	411	0	59	0	0	13498	D_0__Bacteria;D_1__Proteobacteria;D_2__Alphaproteobacteria;D_3__Rhizobiales;D_4__Xanthobacteraceae;D_5__uncultured;D_6__uncultured bacterium
13331458cbaf24cea07ff0e0ef232d16	65	6	0	0	0	0	0	0	298	737	1824	473	0	6	369	342	97	36	38	131	179	160	191	458	1247	630	24	0	0	282	157	354	589	30	483	0	0	104	1062	24	25	455	151	664	378	0	0	12895	D_0__Bacteria;D_1__Chloroflexi;D_2__AD3;D_3__uncultured bacterium;D_4__uncultured bacterium;D_5__uncultured bacterium;D_6__uncultured bacterium
2be1fb1e253fb2992c327299e3120721	891	512	88	0	933	1291	158	138	0	0	204	292	275	126	206	0	0	0	113	157	177	194	0	147	141	0	340	147	222	197	0	723	639	705	234	0	94	0	0	152	0	1235	844	174	264	274	105	12514	D_0__Bacteria;D_1__Actinobacteria;D_2__Thermoleophilia;D_3__Solirubrobacterales;D_4__Solirubrobacteraceae;D_5__Conexibacter;D_6__uncultured bacterium
77d6a7db6de3bb1f15a02fdb36f90627	0	0	242	151	0	162	596	234	847	116	0	58	402	110	209	112	71	184	113	478	334	308	44	242	122	0	400	176	61	468	242	243	370	1338	560	98	52	45	140	289	415	0	209	83	552	462	170	11620	D_0__Bacteria;D_1__Proteobacteria;D_2__Alphaproteobacteria;D_3__Rhizobiales;D_4__Xanthobacteraceae;D_5__Bradyrhizobium
2d7de0f24155417f733178e1ca530f19	106	197	0	0	277	1812	0	59	43	138	74	627	0	0	185	545	0	0	0	59	73	75	0	0	47	580	7	0	0	54	1162	442	985	0	954	0	0	0	241	0	0	34	388	0	395	0	0	10749	D_0__Bacteria;D_1__Chloroflexi;D_2__TK10;D_3__uncultured bacterium;D_4__uncultured bacterium;D_5__uncultured bacterium;D_6__uncultured bacterium
113b318d23356092ddae70f544df4718	19	23	0	45	56	0	0	0	626	702	111	33	47	0	265	239	37	0	0	0	0	0	209	874	2957	686	0	17	0	88	367	83	552	0	244	0	0	0	0	0	0	50	0	232	104	0	0	10489	D_0__Bacteria;D_1__Actinobacteria;D_2__Actinobacteria;D_3__Pseudonocardiales;D_4__Pseudonocardiaceae;D_5__Pseudonocardia;D_6__uncultured bacterium
1fc11b28d26503321adef5bf5540eaec	0	0	0	0	0	0	0	0	0	0	0	0	0	0	0	0	98	42	441	1163	2832	678	726	447	0	0	73	0	0	1137	152	0	0	433	20	0	0	0	0	0	0	0	0	1351	73	0	0	9721	D_0__Bacteria;D_1__Actinobacteria;D_2__Actinobacteria;D_3__Frankiales;D_4__Acidothermaceae;D_5__Acidothermus;D_6__uncultured bacterium
de5c9297d66b177b7d35e8f9a69ca8d0	338	125	0	0	321	622	0	0	311	531	229	660	0	0	173	382	152	58	41	80	46	125	271	261	61	143	0	0	0	85	429	343	624	20	665	0	0	50	267	0	0	323	212	199	878	56	29	9491	D_0__Bacteria;D_1__Actinobacteria;D_2__Actinobacteria;D_3__Frankiales;D_4__Frankiaceae;D_5__Jatrophihabitans
34df0bfde0e18934258802a8f7b68e41	36	0	0	58	0	0	58	0	0	25	46	119	0	0	107	44	693	419	238	163	178	284	504	368	1722	107	249	0	0	1238	289	66	147	101	240	0	0	0	0	65	0	0	128	239	117	92	0	9166	D_0__Bacteria;D_1__Actinobacteria;D_2__Actinobacteria;D_3__Frankiales;D_4__Acidothermaceae;D_5__Acidothermus;D_6__uncultured bacterium
a8b40f00ce858f3eb4d30bf7b9d5fa85	743	102	0	0	359	296	0	12	148	0	952	638	0	0	257	140	78	0	60	128	66	107	511	275	260	74	129	0	0	314	156	404	422	646	284	0	0	148	93	0	0	189	255	279	287	0	0	9060	D_0__Bacteria;D_1__Actinobacteria;D_2__Actinobacteria;D_3__Frankiales;D_4__Frankiaceae;D_5__Jatrophihabitans
f562a9417237e356b23ded68c51fc344	1631	257	32	44	1052	412	0	38	0	0	504	351	30	31	0	0	0	0	173	180	199	147	429	233	90	0	0	29	0	122	0	930	243	252	148	13	0	23	0	0	0	548	147	364	161	37	0	8850	D_0__Bacteria;D_1__Actinobacteria;D_2__Thermoleophilia;D_3__Solirubrobacterales;D_4__Solirubrobacteraceae;D_5__Conexibacter
128900de3a151d3bd039fc088143e218	268	71	42	0	257	186	49	41	344	279	501	514	70	16	48	47	221	138	144	218	175	224	258	145	176	37	0	0	0	173	125	184	88	29	816	26	0	180	475	23	109	184	288	720	762	75	42	8815	D_0__Bacteria;D_1__Actinobacteria;D_2__Thermoleophilia;D_3__Solirubrobacterales;D_4__Solirubrobacteraceae;D_5__Conexibacter;D_6__uncultured bacterium
de59663b734e024dfea0c20c4f1dc893	354	51	0	0	440	106	0	0	0	0	202	81	0	0	0	0	675	0	72	0	65	70	1386	263	0	0	0	0	0	0	0	921	148	0	300	0	0	42	65	0	0	1827	214	1351	93	0	0	8726	D_0__Bacteria;D_1__Actinobacteria;D_2__Actinobacteria;D_3__Frankiales;D_4__Acidothermaceae;D_5__Acidothermus;D_6__uncultured bacterium
46c88706a65755f54e648811e17b3e08	255	241	0	0	821	834	0	59	32	263	157	503	0	0	0	17	0	0	42	33	42	44	0	0	25	217	0	0	0	0	94	728	1094	0	368	0	0	0	96	0	0	847	1348	20	29	0	0	8341	D_0__Bacteria;D_1__Proteobacteria;D_2__Alphaproteobacteria;D_3__Elsterales;D_4__uncultured;D_5__uncultured bacterium;D_6__uncultured bacterium
afaa9e580efcc087fe947d55ad2ab9a7	0	67	0	0	120	128	92	197	0	144	88	190	0	140	202	256	429	403	647	469	587	372	225	261	0	0	0	0	0	80	211	181	177	0	383	0	0	139	308	0	0	0	76	337	981	60	137	8246	D_0__Bacteria;D_1__Actinobacteria;D_2__Actinobacteria;D_3__Frankiales;D_4__Acidothermaceae;D_5__Acidothermus;D_6__uncultured bacterium
e414ab9e35c60cbfa3d8a4bf880e188d	19	0	0	0	82	97	0	0	109	470	0	160	0	23	65	197	9	46	119	137	186	229	14	143	255	267	0	0	0	162	474	115	94	0	809	0	0	53	828	0	53	56	187	359	1609	0	70	7731	D_0__Bacteria;D_1__Chloroflexi;D_2__TK10;D_3__uncultured bacterium;D_4__uncultured bacterium;D_5__uncultured bacterium;D_6__uncultured bacterium
dc9c0654ca36b89c23bbcd48ad8078c0	376	180	0	0	584	566	0	0	44	0	811	417	0	0	0	0	46	0	154	121	59	146	272	79	49	0	47	0	0	67	0	630	440	305	160	0	0	91	90	0	0	490	219	887	367	0	0	7697	D_0__Bacteria;D_1__Actinobacteria;D_2__Actinobacteria;D_3__Frankiales;D_4__Frankiaceae;D_5__Jatrophihabitans
967af05243b9bc4ba316fae470c360a4	0	0	0	0	0	0	0	0	16	49	0	83	0	0	89	201	75	3267	49	238	254	362	0	485	451	102	0	0	0	150	384	16	54	0	130	0	0	0	120	0	0	0	44	59	426	0	0	7624	D_0__Bacteria;D_1__Planctomycetes;D_2__Planctomycetacia;D_3__Isosphaerales;D_4__Isosphaeraceae;D_5__Singulisphaera;D_6__uncultured bacterium
469a9b663837a472a8666fbfc861de6e	839	288	0	0	571	272	0	0	19	0	1064	843	0	0	118	152	13	0	96	163	144	202	258	129	105	51	36	0	0	52	91	303	131	75	124	0	0	0	24	0	0	416	118	174	242	0	0	7613	D_0__Bacteria;D_1__Actinobacteria;D_2__Acidimicrobiia;D_3__IMCC26256;D_4__uncultured bacterium;D_5__uncultured bacterium;D_6__uncultured bacterium
d49bd2fb922e5cb7674ccb904862f41e	0	0	0	41	0	0	0	0	0	344	23	89	0	37	88	289	570	908	158	321	329	388	98	285	0	0	0	0	0	0	42	0	92	0	126	0	0	265	1425	112	175	0	134	164	765	115	123	7582	D_0__Bacteria;D_1__Actinobacteria;D_2__Actinobacteria;D_3__Frankiales;D_4__Acidothermaceae;D_5__Acidothermus;D_6__uncultured bacterium
efbf4a17e55454fc49d060b41bc53d81	782	197	31	37	692	628	81	71	55	26	29	50	35	0	0	0	0	0	0	0	36	23	0	37	0	39	0	0	20	60	27	1461	887	16	837	18	0	0	38	0	0	126	390	75	93	0	0	6897	D_0__Bacteria;D_1__Proteobacteria;D_2__Alphaproteobacteria;D_3__Rhizobiales;D_4__Xanthobacteraceae;D_5__uncultured;D_6__uncultured bacterium
374c5b2e18f5b17b940837aa24372d4f	0	0	80	41	0	0	28	91	202	59	0	0	60	0	50	69	31	97	53	238	215	47	0	172	663	0	197	58	0	902	295	0	0	450	508	0	31	0	204	180	320	0	70	126	579	156	97	6711	D_0__Bacteria;D_1__Proteobacteria;D_2__Alphaproteobacteria;D_3__Rhizobiales;D_4__Xanthobacteraceae;D_5__Bradyrhizobium
fcc440773ae53832a8a5bfb9d7cc47b3	0	0	108	131	0	0	52	35	21	11	19	46	51	20	24	91	61	1806	19	32	37	0	40	84	883	0	0	29	37	198	61	55	163	0	492	48	0	102	469	105	187	0	142	23	217	465	173	6628	D_0__Bacteria;D_1__Actinobacteria;D_2__Actinobacteria;D_3__Micromonosporales;D_4__Micromonosporaceae
d5ad057cb51b7512697f935fa4ad397d	561	100	0	0	544	217	162	0	0	0	1423	379	181	0	0	0	0	0	55	47	0	0	98	96	0	0	0	129	190	65	0	529	110	31	0	0	0	0	0	0	0	178	52	965	93	0	0	6205	D_0__Bacteria;D_1__Actinobacteria;D_2__Thermoleophilia;D_3__Solirubrobacterales;D_4__Solirubrobacteraceae;D_5__Conexibacter;D_6__uncultured bacterium
02040bd2305b2b3871df15e1e74c1e7f	308	211	0	0	511	874	0	0	0	0	0	0	0	10	0	0	4	0	0	0	0	0	0	0	0	0	0	0	0	0	0	1569	1685	0	218	0	0	0	0	0	0	361	411	37	0	0	0	6199	D_0__Bacteria;D_1__Actinobacteria;D_2__Acidimicrobiia;D_3__Microtrichales;D_4__Iamiaceae;D_5__Iamia
5b64ab86c09a526a83de3c921d3df4e6	0	0	0	0	0	0	0	0	0	0	0	0	0	0	0	0	0	0	74	2300	1304	2268	0	0	0	0	0	0	0	0	11	0	0	0	10	0	0	0	0	0	0	0	0	21	13	0	0	6198	D_0__Bacteria;D_1__Actinobacteria;D_2__Actinobacteria;D_3__Frankiales;D_4__Acidothermaceae;D_5__Acidothermus;D_6__uncultured bacterium
18c96bff21382691ff554fa520ca5f9e	237	462	41	0	173	266	412	153	0	0	273	999	0	0	335	524	0	365	132	0	0	75	190	51	64	37	77	0	0	175	35	248	508	0	83	0	0	0	0	0	0	56	123	0	0	0	0	6171	D_0__Bacteria;D_1__Actinobacteria;D_2__Actinobacteria;D_3__Frankiales;D_4__Acidothermaceae;D_5__Acidothermus;D_6__uncultured bacterium
03b7ca257f906ee881d1750afb6427ae	0	0	0	0	0	0	0	0	2136	3962	0	0	0	0	0	0	0	0	0	0	8	0	0	0	0	0	6	0	0	0	0	0	0	0	0	0	0	0	21	0	7	0	0	0	0	0	0	6140	D_0__Bacteria;D_1__Actinobacteria;D_2__Actinobacteria;D_3__Streptosporangiales;D_4__Thermomonosporaceae;D_5__Actinomadura
bebaf5196b8c43f72b5b3dcf2adc8c8a	0	0	101	59	0	43	598	350	0	63	0	0	582	293	65	138	0	0	0	72	89	269	0	53	0	0	0	244	271	0	192	0	80	0	185	173	201	0	63	290	126	0	92	0	514	324	425	6032	D_0__Bacteria;D_1__Proteobacteria;D_2__Alphaproteobacteria;D_3__Rhizobiales;D_4__Xanthobacteraceae;D_5__uncultured;D_6__uncultured bacterium
5f379b433e4e2283f3b46f9e01d5a40a	0	0	77	86	0	42	230	293	147	325	0	66	175	194	118	218	0	118	0	126	158	250	0	203	0	0	0	162	0	39	178	76	117	0	318	130	92	0	139	216	227	0	53	71	462	296	299	5859	D_0__Bacteria;D_1__Proteobacteria;D_2__Alphaproteobacteria;D_3__Rhizobiales;D_4__Xanthobacteraceae;D_5__uncultured;D_6__uncultured bacterium
dbde0b405d8f6c21e8a2f051e0d0d1fe	18	0	0	0	41	79	0	0	312	651	0	15	0	0	0	14	0	0	65	86	99	56	0	0	281	61	0	0	0	111	78	87	174	0	945	0	0	222	1466	0	246	12	88	226	239	0	0	5753	D_0__Bacteria;D_1__Chloroflexi;D_2__TK10;D_3__uncultured bacterium;D_4__uncultured bacterium;D_5__uncultured bacterium;D_6__uncultured bacterium
271b576cc1f2ce84b35d8374ed909db4	0	0	277	138	0	0	187	413	30	106	0	0	231	199	20	0	0	13	0	7	0	0	0	0	0	0	6	278	0	0	127	0	0	0	95	144	0	13	95	812	1097	0	0	7	325	588	450	5744	D_0__Bacteria;D_1__Verrucomicrobia;D_2__Verrucomicrobiae;D_3__Chthoniobacterales;D_4__Chthoniobacteraceae;D_5__Candidatus Udaeobacter;D_6__uncultured bacterium
36d40af6c4285bfe36edddebf2dce90a	0	0	0	0	0	0	0	0	0	0	0	0	0	0	19	25	497	48	94	255	138	417	1736	1539	35	54	70	0	0	67	50	0	0	0	0	0	0	0	0	0	0	0	0	98	111	0	0	5605	D_0__Bacteria;D_1__Chloroflexi;D_2__AD3;D_3__uncultured bacterium;D_4__uncultured bacterium;D_5__uncultured bacterium;D_6__uncultured bacterium
c0019118e4d10fbb24f6562aa3f65503	514	152	0	0	311	465	0	0	0	98	195	458	0	0	80	194	0	0	0	0	51	105	0	0	0	99	0	0	0	0	199	157	369	0	413	0	0	0	96	0	0	260	470	0	259	0	0	5460	D_0__Bacteria;D_1__Actinobacteria;D_2__Actinobacteria;D_3__Frankiales;D_4__Frankiaceae;D_5__Jatrophihabitans
6cb6c12bf437eea7d65c9308afbd16c2	147	40	64	61	589	295	398	189	0	0	85	59	87	17	24	78	0	23	0	22	17	26	0	0	0	0	0	22	15	0	0	183	133	0	174	0	0	0	0	0	0	1766	636	0	0	28	0	5178	D_0__Bacteria;D_1__Actinobacteria;D_2__Actinobacteria;D_3__Corynebacteriales;D_4__Mycobacteriaceae;D_5__Mycobacterium
fa89c78e5e0089249bc3c7cc7a0372df	0	0	0	9	0	0	0	0	0	6	0	0	0	0	0	83	0	2296	0	0	0	0	3	0	0	146	0	0	0	0	890	0	0	0	173	0	0	0	27	0	0	0	3	0	0	0	0	5074	D_0__Bacteria;D_1__Chloroflexi;D_2__Ktedonobacteria;D_3__Ktedonobacterales;D_4__Ktedonobacteraceae
618eac27434a7743becf8f7bb8886477	0	0	72	52	14	0	205	188	0	38	21	0	239	94	61	54	37	18	146	104	155	134	52	55	53	0	0	264	280	218	118	64	73	0	291	153	124	145	95	162	187	21	42	130	196	360	191	4950	D_0__Bacteria;D_1__Actinobacteria;D_2__Actinobacteria;D_3__Frankiales;D_4__Acidothermaceae;D_5__Acidothermus
6cb849c67ce00b8a1a93b35c7d737fc3	32	20	0	14	39	20	200	329	0	44	21	40	377	118	71	71	39	0	44	81	81	77	32	60	0	0	0	168	190	48	121	278	242	0	154	107	128	73	34	120	65	19	104	90	560	263	225	4892	D_0__Bacteria;D_1__Proteobacteria;D_2__Alphaproteobacteria;D_3__Elsterales;D_4__uncultured;D_5__uncultured bacterium;D_6__uncultured bacterium
e3cf864bce1d57ce1c988ef1d5fb0ce1	0	15	0	0	0	32	0	0	0	98	0	0	0	0	83	221	0	0	0	0	0	0	0	150	844	723	0	0	0	290	619	0	0	0	617	0	0	0	0	0	0	0	71	0	0	0	0	4883	D_0__Bacteria;D_1__Actinobacteria;D_2__Actinobacteria;D_3__Frankiales;D_4__Acidothermaceae;D_5__Acidothermus;D_6__uncultured bacterium
098902e5ba9a411f936962beabeb4543	0	0	0	0	0	0	0	0	0	0	0	16	0	0	326	32	118	0	23	69	29	79	281	137	0	0	470	0	0	986	21	62	0	1263	583	0	11	100	47	0	0	0	0	44	28	42	0	4846	D_0__Bacteria;D_1__Actinobacteria;D_2__Actinobacteria;D_3__Propionibacteriales;D_4__Nocardioidaceae;D_5__Nocardioides
acb5e0cb8be573442a2250f404aadb83	0	0	56	0	106	249	39	0	57	264	257	167	57	0	0	100	66	0	55	0	0	0	181	73	51	107	81	0	0	386	0	138	287	454	120	0	0	0	360	0	77	311	364	270	56	0	0	4825	D_0__Bacteria;D_1__Actinobacteria;D_2__Actinobacteria;D_3__Frankiales;D_4__Frankiaceae;D_5__Jatrophihabitans
b1a5c6a49908a68dfa4aeccb97ed1d09	0	0	182	87	0	0	196	128	147	180	36	62	108	160	40	75	0	37	159	241	205	294	20	64	0	0	0	0	0	71	89	47	59	0	133	55	0	130	206	84	318	0	182	55	545	130	172	4744	D_0__Bacteria;D_1__Actinobacteria;D_2__Thermoleophilia;D_3__Gaiellales;D_4__uncultured;D_5__uncultured bacterium;D_6__uncultured bacterium
53c412a1225ed271e697f02921ee2308	152	64	105	68	217	155	322	162	133	59	129	98	236	35	103	127	0	75	73	110	198	162	44	0	84	11	0	30	0	0	93	311	209	23	354	37	23	0	47	66	54	0	61	24	91	155	30	4573	D_0__Bacteria;D_1__Actinobacteria;D_2__Actinobacteria;D_3__Corynebacteriales;D_4__Mycobacteriaceae;D_5__Mycobacterium
4d257592a85b143f0297943106ac591a	63	39	0	0	730	732	0	0	14	18	43	62	0	0	0	0	0	0	0	0	8	10	0	0	0	0	0	0	0	0	7	258	163	0	17	0	0	0	8	0	0	1586	669	11	36	0	0	4474	D_0__Bacteria;D_1__Actinobacteria;D_2__Acidimicrobiia
a2e8fefeb2fd5881f7e41f6380614578	199	0	0	0	0	0	0	0	0	0	237	260	0	0	45	64	402	385	64	158	103	104	113	0	236	0	72	0	0	597	0	0	0	306	378	0	0	0	0	0	0	0	0	294	218	0	0	4399	D_0__Bacteria;D_1__Actinobacteria;D_2__Thermoleophilia;D_3__Solirubrobacterales;D_4__Solirubrobacteraceae;D_5__Conexibacter;D_6__uncultured bacterium
aef5d32582be74018dfa34f29b1854ab	0	0	0	0	0	0	0	0	0	0	0	0	0	0	0	47	0	0	0	0	0	0	16	1400	12	148	0	0	0	35	1150	0	163	0	66	0	0	0	0	0	0	0	0	0	401	0	0	4340	D_0__Bacteria;D_1__Actinobacteria;D_2__Actinobacteria;D_3__Frankiales;D_4__Acidothermaceae;D_5__Acidothermus;D_6__uncultured bacterium
61ce80827f7196bc090fa9a4cc34a138	34	18	25	11	18	40	0	0	506	340	47	82	0	0	132	160	0	0	0	0	0	0	0	0	81	53	0	0	0	0	32	293	473	0	431	0	0	49	869	22	164	110	194	16	50	0	0	4320	D_0__Bacteria;D_1__Actinobacteria;D_2__Actinobacteria;D_3__Propionibacteriales;D_4__Nocardioidaceae;D_5__Nocardioides;D_6__uncultured bacterium
ce2e0f380a2879a158def3e334760d87	0	0	0	0	0	0	0	0	0	0	0	11	0	0	0	0	0	184	0	249	139	506	858	1496	45	8	0	0	0	15	0	0	12	0	0	0	0	0	0	0	0	0	0	0	769	0	0	4292	D_0__Bacteria;D_1__Actinobacteria;D_2__Actinobacteria;D_3__Corynebacteriales;D_4__Nocardiaceae;D_5__Nocardia
ad474c9b37bb7e31df207602d243e468	363	420	0	0	40	581	0	34	0	0	46	1184	0	19	0	15	0	0	5	0	0	0	0	0	0	0	0	0	0	0	16	534	670	0	111	0	0	0	0	0	0	53	171	0	0	0	0	4262	D_0__Bacteria;D_1__Actinobacteria;D_2__Actinobacteria;D_3__Frankiales;D_4__Acidothermaceae;D_5__Acidothermus;D_6__uncultured bacterium
cadd99affc7b8aafb95c867eba3299ff	294	61	0	0	91	96	0	0	191	369	293	275	0	0	0	0	68	0	32	40	0	72	97	54	65	161	0	0	0	0	0	299	74	0	331	0	0	161	385	0	76	202	114	213	142	0	0	4256	D_0__Bacteria;D_1__Actinobacteria;D_2__Thermoleophilia;D_3__Solirubrobacterales;D_4__Solirubrobacteraceae;D_5__Conexibacter;D_6__uncultured bacterium
6f29c3b8abb7331df7e7067ad5f20fb1	0	55	0	0	0	561	0	0	0	17	13	317	0	0	0	70	0	0	0	0	0	0	0	0	0	190	0	0	0	0	191	0	755	0	160	0	0	0	191	0	0	21	1110	0	96	0	0	4238	D_0__Bacteria;D_1__Actinobacteria;D_2__Actinobacteria;D_3__Frankiales;D_4__Acidothermaceae;D_5__Acidothermus;D_6__uncultured bacterium
67dc9d7df49cb69deb1fd423c916123c	0	0	82	123	0	0	325	563	0	0	0	0	520	113	0	0	0	0	0	0	0	56	0	0	0	0	0	327	280	0	0	0	0	0	0	329	156	0	0	533	159	0	0	0	17	446	166	4208	D_0__Bacteria;D_1__Verrucomicrobia;D_2__Verrucomicrobiae;D_3__Chthoniobacterales;D_4__Chthoniobacteraceae;D_5__Candidatus Udaeobacter;D_6__uncultured bacterium
9dbca66b4d7499211b31402d4ab5aa7d	245	145	0	0	229	437	0	47	49	294	119	261	0	0	0	0	0	0	0	0	0	0	0	0	0	0	0	0	0	0	0	621	814	0	0	0	0	0	0	0	0	446	499	0	0	0	0	4206	D_0__Bacteria;D_1__Actinobacteria;D_2__Acidimicrobiia;D_3__Microtrichales;D_4__Iamiaceae;D_5__Iamia
890d7029d5bf16e3dbe590134f0d38d1	0	0	0	0	0	0	0	0	0	0	0	0	0	0	0	0	27	2139	0	0	0	0	0	0	673	0	0	0	0	658	14	0	107	0	0	0	0	557	0	0	0	0	0	0	0	0	0	4205	D_0__Bacteria;D_1__Actinobacteria;D_2__Actinobacteria;D_3__Streptosporangiales;D_4__Thermomonosporaceae;D_5__Actinoallomurus
483ab4ed13aebeeb50edf8b824b9563d	0	0	0	0	0	0	0	0	0	0	0	0	0	0	0	0	0	0	298	697	1057	752	620	535	0	0	0	0	0	0	0	0	0	0	0	0	0	0	0	0	0	0	0	124	112	0	0	4195	D_0__Bacteria;D_1__Actinobacteria;D_2__Actinobacteria;D_3__Frankiales;D_4__Acidothermaceae;D_5__Acidothermus;D_6__uncultured bacterium
3c6c2abaa7d50ca5cc63c65e3159a87f	28	0	0	0	867	461	0	0	0	0	0	26	0	0	0	0	0	0	0	0	0	0	0	0	0	0	0	0	0	0	0	234	88	0	0	0	0	0	0	0	0	2011	425	0	0	0	0	4140	D_0__Bacteria;D_1__Actinobacteria;D_2__Actinobacteria;D_3__Frankiales;D_4__Acidothermaceae;D_5__Acidothermus;D_6__uncultured bacterium
ad43d251a75a9445d04d55946e8335a5	0	175	0	0	0	1020	0	0	0	0	20	668	0	0	0	82	0	9	0	0	0	0	0	0	0	40	0	0	0	0	0	203	928	0	63	0	0	0	52	0	0	17	748	0	0	0	0	4135	D_0__Bacteria;D_1__Acidobacteria;D_2__Acidobacteriia;D_3__Acidobacteriales;D_4__uncultured
99cea00240965f2e64217c7d757fb2a8	0	39	0	0	0	0	0	0	0	0	0	0	0	0	0	0	0	0	32	24	0	0	0	0	217	75	0	0	95	613	821	0	0	28	1219	0	0	0	0	0	0	0	86	0	49	0	0	3993	D_0__Bacteria;D_1__Actinobacteria;D_2__Actinobacteria;D_3__Frankiales;D_4__Acidothermaceae;D_5__Acidothermus;D_6__uncultured bacterium
b0fe11341ce94eada7a3eefa28e33ac6	0	0	0	0	0	0	61	0	28	0	0	0	39	0	0	22	788	685	296	120	158	169	335	315	126	0	0	0	0	125	66	0	28	0	41	0	0	85	0	0	0	0	0	287	0	0	0	3940	D_0__Bacteria;D_1__Proteobacteria;D_2__Alphaproteobacteria;D_3__Acetobacterales;D_4__Acetobacteraceae;D_5__uncultured
2d6f38eccecbe5508f5bcf8b8e8d52d2	255	271	0	0	230	413	0	22	0	0	80	491	0	31	0	0	0	0	27	0	24	0	0	0	0	0	0	0	0	0	0	665	1008	0	133	0	0	0	0	0	0	15	138	0	0	0	0	3843	D_0__Bacteria;D_1__Proteobacteria;D_2__Alphaproteobacteria;D_3__Acetobacterales;D_4__Acetobacteraceae
4f6ea62b88cb423af0ab5cf1177999b9	0	0	0	0	15	0	0	0	0	0	0	9	0	0	0	5	131	286	153	45	52	47	11	76	1772	0	153	0	0	504	0	12	0	253	187	0	0	65	0	0	0	7	0	0	0	0	0	3832	D_0__Bacteria;D_1__Chloroflexi;D_2__Ktedonobacteria;D_3__Ktedonobacterales;D_4__Ktedonobacteraceae;D_5__Ktedonobacter
8a11bce7a37dbc6a3a6cf99f639de5b3	0	0	0	0	0	0	0	0	0	0	0	0	0	0	0	0	0	0	0	0	0	159	0	2584	0	0	0	0	0	0	122	0	0	0	10	0	0	0	0	0	0	0	0	0	557	0	0	3769	D_0__Bacteria;D_1__Actinobacteria;D_2__Actinobacteria;D_3__Frankiales;D_4__Acidothermaceae;D_5__Acidothermus;D_6__uncultured bacterium
194d8a842f4c3dddd909d1a3b6d38f4f	0	0	0	0	0	0	0	0	0	0	0	0	0	0	0	0	0	0	115	42	42	40	56	0	202	0	111	0	0	757	0	135	0	1551	124	0	0	17	0	0	0	0	0	426	79	0	0	3702	D_0__Bacteria;D_1__Proteobacteria;D_2__Alphaproteobacteria;D_3__Caulobacterales;D_4__Caulobacteraceae;D_5__uncultured;D_6__metagenome
8d499a5c3222427601fbecfb18c52e0d	573	147	0	0	891	798	0	27	0	0	72	111	0	0	0	0	0	0	0	0	0	0	0	0	0	0	0	0	0	0	10	210	235	0	48	0	0	0	0	0	0	149	324	0	0	0	0	3626	D_0__Bacteria;D_1__Proteobacteria;D_2__Alphaproteobacteria;D_3__Rhizobiales;D_4__Xanthobacteraceae;D_5__uncultured
b247519c7ef7c6139e61deae61ffe431	0	14	0	0	10	35	0	0	0	0	0	0	0	0	19	73	310	562	8	111	33	174	202	666	49	155	0	0	0	39	180	0	80	0	66	0	0	0	0	0	0	0	0	108	424	0	0	3619	D_0__Bacteria;D_1__Actinobacteria;D_2__Actinobacteria;D_3__Micromonosporales;D_4__Micromonosporaceae
c278b37dc2796dd6badd5c1913252be5	268	114	0	0	234	282	0	0	0	39	242	295	0	0	56	147	0	0	40	59	0	49	165	71	19	50	0	0	0	0	65	282	232	0	197	0	0	0	49	0	0	163	151	50	110	0	0	3557	D_0__Bacteria;D_1__Actinobacteria;D_2__Acidimicrobiia;D_3__IMCC26256;D_4__uncultured bacterium;D_5__uncultured bacterium;D_6__uncultured bacterium
f38502916c470767f79eb32acc10bc93	0	0	0	0	0	0	0	0	0	0	0	0	0	0	0	0	0	0	267	298	582	526	399	502	42	0	0	0	0	94	150	33	33	0	58	0	0	0	0	0	0	0	41	135	100	0	0	3515	D_0__Bacteria;D_1__Actinobacteria;D_2__Actinobacteria;D_3__Frankiales;D_4__Acidothermaceae;D_5__Acidothermus;D_6__uncultured bacterium
fa8d207433ca59f0a94a50e20ac11a26	57	0	0	0	0	0	0	0	0	0	274	342	0	0	38	56	0	0	25	10	15	34	19	0	0	41	0	0	0	8	0	339	557	3	119	0	0	63	472	0	0	386	509	0	73	0	0	3440	D_0__Bacteria;D_1__Actinobacteria;D_2__Acidimicrobiia;D_3__Microtrichales;D_4__Iamiaceae;D_5__Iamia
0cf6482d228ab23fe17c1c77f85a5aa8	0	0	0	0	0	0	0	0	0	73	0	0	30	40	0	0	131	124	151	162	159	248	195	242	0	0	0	0	0	127	361	0	0	0	165	26	0	0	138	67	71	0	0	125	563	70	73	3412	D_0__Bacteria;D_1__Actinobacteria;D_2__Actinobacteria;D_3__Frankiales;D_4__Frankiaceae;D_5__Jatrophihabitans
45e6c6c3cf642de4c5607f233e9edad0	0	0	0	86	0	0	374	537	0	0	0	0	310	254	0	0	0	0	0	0	0	397	0	0	0	0	0	159	130	7	55	0	0	0	0	65	0	0	23	199	290	0	0	0	101	203	192	3382	D_0__Bacteria;D_1__Verrucomicrobia;D_2__Verrucomicrobiae;D_3__Chthoniobacterales;D_4__Chthoniobacteraceae;D_5__Candidatus Udaeobacter;D_6__uncultured bacterium
ec91c04be8e9e4889117e4559f9b480d	0	0	0	0	0	0	0	0	0	13	0	23	0	0	5	717	0	0	0	0	0	0	0	0	0	100	0	0	0	0	950	0	141	0	297	0	0	0	222	0	0	0	7	0	122	0	0	3378	D_0__Bacteria;D_1__Acidobacteria;D_2__Blastocatellia (Subgroup 4);D_3__11-24;D_4__uncultured bacterium;D_5__uncultured bacterium;D_6__uncultured bacterium
43e4b59f9f0bbd0c1d16d1b4b3eddb1e	0	0	0	0	0	0	0	0	0	0	0	0	0	0	0	0	0	47	26	589	547	1019	130	728	0	0	0	0	0	0	0	0	0	0	0	0	0	0	0	0	0	0	0	0	281	0	0	3367	D_0__Bacteria;D_1__Actinobacteria;D_2__Actinobacteria;D_3__Frankiales;D_4__Acidothermaceae;D_5__Acidothermus;D_6__uncultured bacterium
ff701d70975984400a333ac1d519e619	622	0	0	0	670	0	0	0	0	0	502	178	0	0	0	0	52	0	0	0	0	0	0	0	0	0	291	0	0	952	0	55	0	0	0	0	0	0	0	0	0	0	0	0	0	0	0	3322	D_0__Bacteria;D_1__Actinobacteria;D_2__Actinobacteria;D_3__Frankiales;D_4__Acidothermaceae;D_5__Acidothermus;D_6__uncultured bacterium
648525058d50dd314a7a25b06d56c80f	280	0	0	0	584	382	0	0	0	0	0	0	0	0	0	0	0	0	0	0	0	0	0	0	0	15	0	0	0	0	0	41	45	0	0	0	0	0	0	0	0	807	1081	0	0	0	0	3235	D_0__Bacteria;D_1__Proteobacteria;D_2__Alphaproteobacteria;D_3__Rhizobiales;D_4__Xanthobacteraceae;D_5__uncultured
f4203e0b08de98a97fb6eeb892bf0c44	0	0	43	0	29	0	0	0	0	0	146	23	94	0	0	0	41	0	50	16	20	54	147	63	71	0	494	52	0	295	0	40	22	667	96	0	18	253	0	0	42	0	0	280	64	72	0	3231	D_0__Bacteria;D_1__Actinobacteria;D_2__Actinobacteria;D_3__Frankiales;D_4__Geodermatophilaceae;D_5__Geodermatophilus
fc2558bf6120ad5be29e01c26010c5ce	15	24	0	33	17	63	140	180	0	0	15	0	173	54	84	150	0	87	102	93	143	148	47	134	57	30	0	42	0	105	124	145	179	0	344	17	34	0	0	0	0	34	112	53	125	0	62	3227	D_0__Bacteria;D_1__Actinobacteria;D_2__Actinobacteria;D_3__Frankiales;D_4__Acidothermaceae;D_5__Acidothermus;D_6__uncultured bacterium
716e301d4162f6f6608caf86ccc88c0e	0	58	0	0	97	161	63	49	33	193	0	49	0	33	0	95	0	306	19	83	50	82	0	0	0	210	0	18	0	0	170	226	124	0	182	0	0	0	129	0	0	0	195	0	332	0	0	3163	D_0__Bacteria;D_1__Planctomycetes;D_2__Planctomycetacia;D_3__Gemmatales;D_4__Gemmataceae;D_5__uncultured
0c0bde527c7bc48b9b4377fd920ad4bb	0	0	0	0	0	0	0	0	0	0	0	14	0	0	109	89	0	262	0	0	0	0	0	0	2191	16	0	0	0	28	74	0	20	0	74	0	0	0	0	0	0	0	0	0	0	0	0	3141	D_0__Bacteria;D_1__Actinobacteria;D_2__Actinobacteria;D_3__Streptosporangiales;D_4__Thermomonosporaceae;D_5__Actinoallomurus
17c84c813e3aaa948d86d1676bdc36e0	199	28	0	0	69	0	32	9	67	39	63	82	0	0	76	28	39	164	16	52	40	63	52	50	261	0	72	0	0	367	54	265	85	177	148	0	0	145	69	0	0	0	0	157	71	0	0	3126	D_0__Bacteria;D_1__Planctomycetes;D_2__Planctomycetacia;D_3__Isosphaerales;D_4__Isosphaeraceae;D_5__uncultured
6c7903eddaac3d8a66203f677de33430	0	0	31	25	0	0	126	63	110	53	0	16	39	0	0	54	0	55	145	227	312	299	0	222	174	37	0	23	27	0	113	10	51	0	91	20	0	6	112	0	18	0	46	17	382	72	46	3126	D_0__Bacteria;D_1__Proteobacteria;D_2__Alphaproteobacteria;D_3__Reyranellales;D_4__Reyranellaceae;D_5__Reyranella
0e6b392061fdf76451974c926e2233b1	24	0	0	0	87	21	0	0	0	0	2471	403	0	0	0	0	0	0	0	0	0	0	0	0	0	0	0	0	0	35	0	0	0	0	0	0	0	0	0	0	0	51	0	0	0	0	0	3092	D_0__Bacteria;D_1__Actinobacteria;D_2__Actinobacteria;D_3__Frankiales;D_4__Acidothermaceae;D_5__Acidothermus;D_6__uncultured bacterium
dc82721d722b5a96307bed3888f1a52c	0	0	0	57	62	0	35	242	0	36	0	88	33	75	0	190	0	328	0	99	13	139	0	195	0	0	0	18	68	0	253	0	135	0	105	42	27	0	72	31	53	0	0	34	301	42	175	3088	D_0__Bacteria;D_1__Proteobacteria;D_2__Alphaproteobacteria;D_3__Rhizobiales;D_4__Xanthobacteraceae;D_5__uncultured;D_6__uncultured bacterium
3342046e1497afbc9fedf509d7e31a41	0	0	0	0	0	0	0	0	342	57	0	0	0	0	90	10	0	0	0	0	0	0	19	34	760	40	95	0	0	433	0	0	128	1043	0	0	0	0	0	0	0	0	0	0	0	0	0	3051	D_0__Bacteria;D_1__Actinobacteria;D_2__Actinobacteria;D_3__Frankiales;D_4__Acidothermaceae;D_5__Acidothermus;D_6__uncultured bacterium
85dc04ba148f768d95cd23d27ccd129c	0	0	0	0	12	0	0	0	24	258	75	60	0	0	0	117	0	61	9	25	17	62	0	127	431	124	0	0	0	0	92	36	257	0	73	0	0	0	175	0	0	51	418	9	92	0	0	3031	D_0__Bacteria;D_1__Actinobacteria;D_2__Actinobacteria;D_3__Frankiales;D_4__Acidothermaceae;D_5__Acidothermus;D_6__uncultured bacterium
e4d2b95017d18902bb9fba5a3908fce5	0	50	0	13	0	256	0	163	0	0	0	261	0	36	0	274	0	0	0	0	0	81	0	0	0	40	0	0	0	0	70	120	249	0	444	0	0	0	134	0	0	0	229	0	392	0	125	3010	D_0__Bacteria;D_1__Actinobacteria;D_2__Actinobacteria;D_3__Frankiales;D_4__Acidothermaceae;D_5__Acidothermus;D_6__uncultured bacterium
76a38f56e9fdedeb39aa9b2b2f5d5170	60	0	0	0	0	0	0	0	144	69	1055	380	0	0	466	242	0	0	0	0	0	0	0	0	157	31	0	0	0	0	0	24	46	195	0	0	0	63	0	0	0	0	0	69	0	0	0	3001	D_0__Bacteria;D_1__Actinobacteria;D_2__Actinobacteria;D_3__Propionibacteriales;D_4__Nocardioidaceae;D_5__Nocardioides;D_6__uncultured bacterium
c2e892f6200a53bf20d58a7d23ef1945	0	0	122	100	0	0	143	0	0	161	0	0	164	0	0	0	62	0	80	0	0	170	0	0	0	63	0	0	0	0	0	0	159	0	0	0	0	0	137	326	533	0	0	0	188	414	108	2930	D_0__Bacteria;D_1__Proteobacteria;D_2__Alphaproteobacteria;D_3__Rhizobiales;D_4__Xanthobacteraceae;D_5__uncultured;D_6__uncultured bacterium
c64714a5f03816c3fafe041b54417d11	0	0	0	0	0	0	31	0	16	0	0	14	0	0	29	21	114	82	45	45	45	94	120	162	546	0	15	0	0	535	59	67	39	83	88	0	0	0	41	0	0	0	12	370	124	0	0	2908	D_0__Bacteria;D_1__Planctomycetes;D_2__Planctomycetacia;D_3__Isosphaerales;D_4__Isosphaeraceae;D_5__Singulisphaera;D_6__uncultured bacterium
baba959d55a13f1df7515018a471bc10	620	72	0	0	297	133	0	0	0	0	298	93	0	0	0	0	0	0	0	0	0	0	0	0	117	0	0	0	0	160	0	325	109	177	189	0	0	0	0	0	0	233	84	0	0	0	0	2907	D_0__Bacteria;D_1__Planctomycetes;D_2__Planctomycetacia;D_3__Isosphaerales;D_4__Isosphaeraceae;D_5__uncultured
a13cd6738d7a6d14c9c7d82b2cb3033f	224	0	0	0	148	0	0	0	37	0	296	33	0	0	84	20	32	25	26	33	13	43	226	148	83	0	88	0	0	189	38	222	83	324	18	0	0	190	32	0	0	37	0	107	82	0	0	2906	D_0__Bacteria;D_1__Actinobacteria;D_2__Actinobacteria;D_3__Propionibacteriales;D_4__Propionibacteriaceae;D_5__Microlunatus
f125a8893c54a23884ffd67d56b8542e	0	0	0	0	0	583	0	0	0	0	0	243	0	0	0	183	0	0	0	0	0	0	0	0	0	225	0	0	0	0	135	0	306	0	140	0	0	0	77	0	0	0	622	0	0	0	0	2879	D_0__Bacteria;D_1__Actinobacteria;D_2__Actinobacteria;D_3__Frankiales;D_4__Acidothermaceae;D_5__Acidothermus;D_6__uncultured bacterium
806566206a2395fa2a3d6f0d578677d6	19	15	122	0	31	43	139	180	29	31	0	0	152	145	39	50	0	0	42	116	0	148	0	0	0	0	0	70	86	0	0	90	97	0	130	126	96	54	0	114	142	13	71	54	117	149	149	2859	D_0__Bacteria;D_1__Planctomycetes;D_2__Planctomycetacia;D_3__Gemmatales;D_4__Gemmataceae;D_5__uncultured;D_6__uncultured planctomycete
c215d05638944b8fa7382b5331104cbf	37	0	0	0	0	0	0	0	67	71	27	54	0	0	83	76	49	161	0	32	31	124	98	144	274	11	0	0	0	263	84	144	56	75	137	0	0	161	107	0	0	14	17	231	80	0	0	2854	D_0__Bacteria;D_1__Planctomycetes;D_2__Planctomycetacia;D_3__Isosphaerales;D_4__Isosphaeraceae;D_5__uncultured;D_6__uncultured bacterium
2831dcf61aa6119025a02fc4fc165cf5	0	0	0	0	0	0	41	103	31	823	0	70	0	0	0	0	84	55	175	131	143	152	45	83	0	0	0	0	0	0	0	0	30	0	224	0	0	105	154	0	0	0	114	82	159	0	0	2851	D_0__Bacteria;D_1__Actinobacteria;D_2__Actinobacteria;D_3__Frankiales;D_4__Acidothermaceae;D_5__Acidothermus;D_6__uncultured bacterium
d79d6fc1e74cda580764a817245479a7	0	0	0	0	153	70	0	0	0	0	0	0	0	0	0	0	0	0	0	0	0	0	0	0	0	0	0	0	0	0	0	0	0	0	0	0	0	0	0	0	0	2155	459	0	0	0	0	2837	D_0__Bacteria;D_1__Actinobacteria;D_2__Thermoleophilia;D_3__Solirubrobacterales;D_4__Solirubrobacteraceae
7065653508859bf85a8507d0367d52db	0	0	46	0	0	0	229	297	0	0	0	0	152	158	0	0	0	0	0	0	0	0	0	0	0	0	0	171	545	0	0	0	0	0	0	148	223	0	0	194	163	0	0	0	43	265	184	2818	D_0__Bacteria;D_1__Proteobacteria;D_2__Gammaproteobacteria;D_3__Gammaproteobacteria Incertae Sedis;D_4__Unknown Family;D_5__Acidibacter
1648fbf071d2fd7146578b0ecbb043be	151	0	0	0	103	0	0	0	0	0	396	198	0	0	0	0	0	0	0	0	0	0	124	0	244	0	335	0	0	141	0	58	0	674	93	0	0	0	0	0	0	117	0	182	0	0	0	2816	D_0__Bacteria;D_1__Actinobacteria;D_2__Thermoleophilia;D_3__Solirubrobacterales;D_4__Solirubrobacteraceae;D_5__Conexibacter
1903affc9e5217fcd6007e6316b70455	0	0	0	0	0	0	0	0	68	324	0	36	100	77	0	0	0	0	0	0	0	0	0	0	0	19	0	0	0	0	106	39	89	0	130	0	0	295	425	59	103	37	246	63	323	182	85	2806	D_0__Bacteria;D_1__Actinobacteria;D_2__Thermoleophilia;D_3__Gaiellales;D_4__uncultured;D_5__uncultured bacterium;D_6__uncultured bacterium
df06636d536226e1257c6bf199a58390	315	137	0	0	337	356	0	0	0	0	72	99	0	24	0	0	0	0	19	23	0	75	0	0	0	48	0	0	0	0	33	366	214	0	0	0	0	0	37	0	0	204	181	0	52	0	0	2805	D_0__Bacteria;D_1__Chloroflexi;D_2__AD3;D_3__uncultured bacterium;D_4__uncultured bacterium;D_5__uncultured bacterium;D_6__uncultured bacterium
c5933755c33e0d94244c44c2356e8d8b	48	31	0	0	286	443	53	26	127	293	67	298	0	0	38	51	0	94	0	40	26	63	0	52	0	0	0	0	0	0	84	67	113	0	54	0	0	0	29	0	0	15	197	0	202	0	0	2797	D_0__Bacteria;D_1__Planctomycetes;D_2__Planctomycetacia;D_3__Gemmatales;D_4__Gemmataceae;D_5__uncultured;D_6__uncultured planctomycete
9d01ebf01e13fdde6278bd6151cb527b	0	0	46	67	36	0	225	112	0	59	0	96	208	79	14	0	0	0	19	43	53	137	0	0	0	0	0	122	90	0	89	0	0	0	173	70	58	0	0	149	163	0	195	7	113	262	109	2794	D_0__Bacteria;D_1__Acidobacteria;D_2__Acidobacteriia;D_3__Acidobacteriales;D_4__uncultured
4d56549018211ea8f34fda81847aa07a	64	0	49	0	76	189	323	182	78	112	24	59	50	40	0	0	0	0	176	83	135	104	51	0	0	0	0	0	105	54	57	66	64	0	134	0	0	0	82	0	0	161	267	0	0	0	0	2785	D_0__Bacteria;D_1__Actinobacteria;D_2__Actinobacteria;D_3__Frankiales;D_4__Acidothermaceae;D_5__Acidothermus;D_6__uncultured bacterium
1e2a6dc21ce6aaf1c3b8c567113d23c6	247	154	0	0	175	281	0	0	0	0	160	219	0	0	0	0	0	0	0	0	0	0	0	0	13	87	0	0	0	0	0	367	282	0	154	0	0	0	0	0	0	277	290	0	0	0	0	2763	D_0__Bacteria;D_1__Actinobacteria;D_2__Thermoleophilia;D_3__Solirubrobacterales;D_4__Solirubrobacteraceae;D_5__Conexibacter
b17b476097708ba2bea244f71e1e1d30	121	0	0	0	0	0	0	0	0	0	49	0	0	0	75	15	251	0	0	0	0	0	482	60	162	36	375	0	0	204	0	43	44	673	0	0	0	0	0	0	0	0	0	39	0	0	0	2719	D_0__Bacteria;D_1__Actinobacteria;D_2__Thermoleophilia;D_3__Solirubrobacterales;D_4__Solirubrobacteraceae;D_5__Conexibacter;D_6__uncultured bacterium
fc41a244e734636ea996d25b897df01f	0	0	0	15	0	0	68	45	16	0	15	47	0	16	99	0	0	10	60	156	131	62	0	43	396	0	56	0	0	577	260	0	0	260	165	0	0	0	0	0	16	0	42	0	74	0	0	2719	D_0__Bacteria;D_1__Proteobacteria;D_2__Alphaproteobacteria;D_3__Caulobacterales;D_4__Caulobacteraceae;D_5__uncultured;D_6__metagenome
e501c84d5ab0e2ab82b18ec0b7a51c39	0	0	0	0	0	0	0	71	0	0	0	0	61	83	40	41	0	0	120	178	267	205	38	60	53	37	0	0	36	304	119	0	0	0	118	26	57	0	0	0	0	0	0	121	355	132	99	2679	D_0__Bacteria;D_1__Actinobacteria;D_2__Thermoleophilia;D_3__Solirubrobacterales;D_4__Solirubrobacteraceae;D_5__Conexibacter;D_6__uncultured bacterium
441fe63431384facd8cfb5cbb701efb6	0	23	0	9	0	335	0	0	0	0	0	0	0	0	0	72	0	0	0	12	0	0	0	0	0	42	0	0	0	0	426	0	525	0	59	0	0	0	0	0	0	0	30	0	607	0	0	2672	D_0__Bacteria;D_1__Acidobacteria;D_2__Blastocatellia (Subgroup 4);D_3__11-24;D_4__uncultured bacterium;D_5__uncultured bacterium;D_6__uncultured bacterium
76a98e0424f518a6d4ccb20c6ba8e39f	0	0	98	49	0	0	379	175	0	0	0	0	271	0	0	0	0	1281	97	0	0	67	0	0	0	0	0	0	0	0	0	40	71	0	0	0	0	0	0	0	0	0	0	0	0	110	33	2671	D_0__Bacteria;D_1__Actinobacteria;D_2__Actinobacteria;D_3__Frankiales;D_4__Acidothermaceae;D_5__Acidothermus;D_6__uncultured bacterium
62f8fba651459a1d4c889265bd81a55c	0	0	66	110	0	0	102	107	0	0	0	0	234	100	0	0	0	534	83	0	90	134	0	0	0	0	0	92	118	0	0	0	0	0	183	110	144	0	0	98	0	0	0	0	0	197	155	2657	D_0__Bacteria;D_1__Actinobacteria;D_2__Actinobacteria;D_3__Frankiales;D_4__Acidothermaceae;D_5__Acidothermus;D_6__uncultured bacterium
78cded64851b1d8afe41058929490171	0	0	0	0	0	0	0	0	916	1449	0	0	0	0	0	0	0	0	0	0	0	0	0	0	0	0	0	0	0	0	0	0	0	0	0	0	0	0	272	0	0	0	0	0	0	0	0	2637	D_0__Bacteria;D_1__Actinobacteria;D_2__Thermoleophilia;D_3__Solirubrobacterales;D_4__Solirubrobacteraceae;D_5__Conexibacter
7a999009f42b9d01c65be27ed1f6ef3f	0	0	0	0	0	28	31	215	0	0	0	145	0	34	36	494	0	11	0	0	0	121	0	6	0	96	0	0	47	0	215	49	201	0	128	0	0	0	67	0	0	0	140	0	141	0	164	2567	D_0__Bacteria;D_1__Proteobacteria;D_2__Alphaproteobacteria;D_3__Rhizobiales;D_4__Xanthobacteraceae;D_5__uncultured
0becdbe149a82df456b04d5dff7cade6	0	25	42	40	0	0	236	91	0	0	0	0	0	0	0	0	116	61	117	192	322	235	51	178	53	0	0	0	0	59	65	0	0	0	79	0	0	51	36	39	0	0	0	115	257	50	0	2548	D_0__Bacteria;D_1__Planctomycetes;D_2__Planctomycetacia;D_3__Isosphaerales;D_4__Isosphaeraceae;D_5__Singulisphaera;D_6__uncultured bacterium
18aed2a5b792147e51d4ff09b2f577e9	0	0	0	0	0	56	0	0	0	0	0	71	0	0	0	0	0	0	0	172	43	105	0	460	0	127	0	0	0	0	714	0	0	0	43	0	0	0	0	0	0	0	0	0	342	0	0	2527	D_0__Bacteria;D_1__Actinobacteria;D_2__Actinobacteria;D_3__Frankiales;D_4__Acidothermaceae;D_5__Acidothermus;D_6__uncultured bacterium
4cd3d40713d93aeecef6ff791a2016a8	0	0	46	0	0	0	1042	344	0	0	0	0	179	59	0	0	0	67	0	130	81	146	0	50	0	0	0	22	0	0	50	0	0	0	33	18	54	0	0	27	0	0	0	0	53	89	36	2526	D_0__Bacteria;D_1__Verrucomicrobia;D_2__Verrucomicrobiae;D_3__Chthoniobacterales;D_4__Xiphinematobacteraceae;D_5__Candidatus Xiphinematobacter;D_6__uncultured bacterium
f66cc97ffc0c6ee4b7f87d8e0006f430	0	0	71	78	0	6	324	280	0	0	0	0	97	75	0	48	0	237	18	83	43	129	0	111	0	0	0	43	49	31	22	0	40	0	81	28	0	0	0	35	13	0	20	17	93	264	89	2501	D_0__Bacteria;D_1__Proteobacteria;D_2__Gammaproteobacteria;D_3__Betaproteobacteriales;D_4__Burkholderiaceae;D_5__Burkholderia-Caballeronia-Paraburkholderia
f433205f16499547475ca2d395a504bb	553	97	0	0	571	307	0	0	70	0	55	36	0	0	0	0	0	0	34	0	0	0	0	0	0	0	0	0	0	0	0	587	114	0	0	0	0	0	0	0	0	0	0	18	0	0	0	2442	D_0__Bacteria;D_1__Actinobacteria;D_2__Actinobacteria;D_3__Corynebacteriales;D_4__Mycobacteriaceae;D_5__Mycobacterium
96baf2db08d312678a6fe9fcac924450	0	57	0	75	0	73	48	0	88	64	0	0	95	49	0	0	0	168	0	113	0	87	0	0	0	0	0	0	35	0	142	65	80	0	251	76	0	34	83	80	148	0	0	0	274	158	0	2442	D_0__Bacteria;D_1__Proteobacteria;D_2__Alphaproteobacteria;D_3__Rhizobiales;D_4__Xanthobacteraceae;D_5__Bradyrhizobium
f1b670358291f614d19695430068697e	0	0	0	19	0	59	0	0	0	0	0	23	0	0	0	525	0	0	0	0	0	29	0	0	0	121	0	0	0	0	549	0	85	0	78	0	0	0	93	0	0	0	36	0	158	0	19	2428	D_0__Bacteria;D_1__Actinobacteria;D_2__Actinobacteria;D_3__Micromonosporales;D_4__Micromonosporaceae
7c6a8ef44b82beaef86fdbad2c9f9d85	0	0	0	0	0	0	283	0	0	44	0	0	166	74	0	0	65	47	90	185	197	0	0	128	0	0	0	0	0	50	210	0	0	0	0	0	29	0	70	108	218	0	44	0	216	0	117	2416	D_0__Bacteria;D_1__Acidobacteria;D_2__Acidobacteriia;D_3__Solibacterales;D_4__Solibacteraceae (Subgroup 3);D_5__Bryobacter;D_6__uncultured bacterium
b4059fe2a86fc77f1e4088dca5cf828a	0	0	42	0	10	8	0	0	629	838	42	28	0	0	19	24	0	0	0	0	0	0	0	0	0	0	0	0	0	0	0	17	20	0	33	0	0	126	170	74	248	0	13	0	0	0	0	2375	D_0__Bacteria;D_1__Actinobacteria;D_2__Thermoleophilia;D_3__Solirubrobacterales;D_4__67-14;D_5__uncultured bacterium;D_6__uncultured bacterium
3758f8ae6f590e6da0ee8536178da5c1	202	52	0	0	325	213	0	0	0	0	47	62	0	0	0	0	0	0	0	21	0	0	0	0	0	0	0	0	0	0	0	945	143	0	0	0	0	0	0	0	0	281	71	0	0	0	0	2362	D_0__Bacteria;D_1__Actinobacteria;D_2__Thermoleophilia;D_3__Solirubrobacterales;D_4__Solirubrobacteraceae;D_5__Conexibacter;D_6__uncultured bacterium
874f3908282a94b15efee680b55f29ba	0	0	15	0	0	0	33	0	0	0	600	290	34	0	0	0	54	0	120	187	237	125	110	88	0	0	0	67	76	41	0	0	0	0	50	64	0	0	0	0	0	0	0	71	71	29	0	2362	D_0__Bacteria;D_1__Actinobacteria;D_2__Thermoleophilia;D_3__Solirubrobacterales;D_4__Solirubrobacteraceae;D_5__Conexibacter
c59b7a8c0713345f11d65f263afe5be9	0	0	0	0	0	0	87	0	64	0	0	0	0	0	0	0	0	0	91	92	109	73	174	0	220	0	0	0	0	1116	107	0	0	151	0	0	0	0	0	0	0	0	0	63	0	0	0	2347	D_0__Bacteria;D_1__Actinobacteria;D_2__Thermoleophilia;D_3__Solirubrobacterales;D_4__Solirubrobacteraceae;D_5__Conexibacter
c31e81377891b4be64dc5c95aa30eb63	0	0	0	0	0	0	0	0	0	0	0	0	0	0	9	93	0	2011	0	0	0	0	0	0	0	0	0	0	0	0	0	0	0	0	0	0	0	0	0	5	0	0	0	0	0	0	0	2347	D_0__Bacteria;D_1__Chloroflexi;D_2__Ktedonobacteria;D_3__Ktedonobacterales;D_4__Ktedonobacteraceae
589b831b6a9eef34b10607b3309fe6f3	15	0	0	17	0	57	0	81	0	0	0	100	66	21	0	152	47	165	120	78	64	77	72	29	0	0	0	0	0	0	0	168	316	0	98	0	0	0	74	0	39	34	106	0	143	88	118	2345	D_0__Bacteria;D_1__Actinobacteria;D_2__Actinobacteria;D_3__Frankiales;D_4__Acidothermaceae;D_5__Acidothermus;D_6__uncultured bacterium
c3fa4f21ea8f16bddb2dd05314c45924	0	0	147	169	0	0	20	0	0	174	0	0	124	0	0	0	0	0	0	0	0	0	0	0	0	0	0	125	0	0	59	0	37	0	195	78	0	0	114	268	484	0	27	0	0	235	50	2331	D_0__Bacteria;D_1__Proteobacteria;D_2__Alphaproteobacteria;D_3__Rhizobiales;D_4__Xanthobacteraceae;D_5__uncultured
eb8ea580ce3829e023c586254aa6783d	0	0	68	35	0	0	0	0	188	0	413	109	47	0	0	0	34	35	40	25	28	22	0	22	0	0	0	54	12	82	0	0	0	0	0	25	0	187	248	148	331	42	0	0	44	70	0	2309	D_0__Bacteria;D_1__Actinobacteria;D_2__Thermoleophilia;D_3__Solirubrobacterales;D_4__67-14
8d0542145df863408cfce1e9d92547a1	0	0	0	0	0	0	59	0	0	59	0	0	0	0	0	42	57	60	194	199	280	291	102	200	51	0	0	0	0	0	78	0	0	0	58	0	0	0	29	0	0	0	0	61	350	0	0	2224	D_0__Bacteria;D_1__Proteobacteria;D_2__Alphaproteobacteria;D_3__Acetobacterales;D_4__Acetobacteraceae
54c52da8287b1c0f0965dbcde7eeabd1	62	140	0	0	64	212	0	65	0	0	0	100	57	58	0	0	0	0	0	0	0	0	0	0	0	41	0	0	0	0	64	250	318	0	193	0	0	0	0	0	0	0	398	0	103	0	0	2189	D_0__Bacteria;D_1__Proteobacteria;D_2__Alphaproteobacteria;D_3__Rhizobiales;D_4__Xanthobacteraceae;D_5__uncultured;D_6__uncultured bacterium
0d9a60f7dd72252d7916a7042734e3ee	507	43	0	0	213	59	0	0	0	0	435	174	0	0	0	0	0	0	0	0	0	0	111	0	172	0	0	0	0	0	0	130	22	76	0	0	0	0	0	0	0	53	0	182	0	0	0	2177	D_0__Bacteria;D_1__Actinobacteria;D_2__Thermoleophilia;D_3__Solirubrobacterales;D_4__Solirubrobacteraceae;D_5__Conexibacter
e9a7919afac85a35182129f2fd6b0b00	0	47	0	0	0	87	0	0	0	0	0	79	0	0	26	89	0	88	0	0	0	126	0	67	0	125	0	0	0	0	342	41	224	0	124	0	0	0	105	0	0	0	0	0	170	0	0	2175	D_0__Bacteria;D_1__Proteobacteria;D_2__Gammaproteobacteria;D_3__Gammaproteobacteria Incertae Sedis;D_4__Unknown Family;D_5__Acidibacter
e49921900ebc88f5584f1e9425823067	28	42	0	0	0	190	0	0	0	0	18	197	0	0	0	0	0	0	0	0	0	0	0	0	0	58	0	0	0	0	16	157	1030	0	59	0	0	0	0	0	0	0	321	0	31	0	0	2147	D_0__Bacteria;D_1__Proteobacteria;D_2__Alphaproteobacteria;D_3__Rhizobiales;D_4__Xanthobacteraceae;D_5__uncultured;D_6__uncultured bacterium
a0b494c4e653ff2d2913b6f07520749b	300	78	0	0	191	79	0	0	0	0	360	325	0	0	0	59	0	0	27	0	0	43	75	0	0	0	0	0	0	0	0	143	40	0	0	0	0	0	0	0	0	123	38	43	55	0	0	2139	D_0__Bacteria;D_1__Actinobacteria;D_2__Acidimicrobiia;D_3__IMCC26256;D_4__uncultured bacterium;D_5__uncultured bacterium;D_6__uncultured bacterium
00e5c53e5de89d9e75ef2771ed62717f	0	0	31	48	0	0	56	24	506	85	0	0	40	0	0	0	0	32	22	167	117	55	0	28	76	10	0	0	0	244	0	0	33	0	124	0	0	0	118	63	76	0	0	22	55	28	10	2131	D_0__Bacteria;D_1__Proteobacteria;D_2__Alphaproteobacteria;D_3__Rhizobiales;D_4__Xanthobacteraceae;D_5__uncultured
1a28494547f8d9d3ef04d700c5572a18	0	0	0	63	0	0	96	159	0	0	0	0	83	0	0	0	0	0	0	103	0	0	0	0	0	0	0	213	230	0	95	0	0	0	172	146	109	0	0	138	191	0	0	0	98	100	122	2118	D_0__Bacteria;D_1__Proteobacteria;D_2__Alphaproteobacteria;D_3__Rhizobiales;D_4__Xanthobacteraceae;D_5__uncultured;D_6__uncultured bacterium
f370130cce042d562b3b759729f059ef	34	0	26	0	0	22	62	0	237	108	0	20	135	0	0	52	0	0	131	0	129	62	0	0	116	0	0	0	0	96	31	28	30	0	271	19	0	144	49	0	0	0	0	130	135	0	0	2095	D_0__Bacteria;D_1__Proteobacteria;D_2__Alphaproteobacteria;D_3__Rhizobiales;D_4__Xanthobacteraceae
a2619c19cc5c9c61ee6d947c62077e91	0	0	0	0	0	84	69	108	0	0	0	0	0	42	0	80	0	0	0	0	35	67	0	0	0	135	0	0	84	0	623	51	91	0	52	0	0	0	110	0	0	0	0	0	0	59	82	2062	D_0__Bacteria;D_1__Proteobacteria;D_2__Alphaproteobacteria;D_3__Rhizobiales;D_4__Xanthobacteraceae;D_5__uncultured
4b21a62200e24618c88e9834e9aaf53a	151	637	0	0	0	262	0	0	0	0	16	390	0	0	0	0	0	0	0	0	0	0	0	0	0	0	0	0	0	0	0	138	310	0	31	0	0	0	0	0	0	0	100	0	0	0	0	2055	D_0__Bacteria;D_1__Proteobacteria;D_2__Alphaproteobacteria;D_3__Rhizobiales;D_4__Xanthobacteraceae;D_5__uncultured
96083ad3593123838568ebd74f7b0b79	0	0	0	48	0	0	398	159	0	0	0	0	123	68	0	0	0	107	0	95	67	130	0	47	0	0	0	0	47	0	143	0	0	0	85	0	0	0	0	76	53	0	0	0	144	154	58	2044	D_0__Bacteria;D_1__Proteobacteria;D_2__Alphaproteobacteria;D_3__Rhizobiales;D_4__Xanthobacteraceae;D_5__Bradyrhizobium
52efbd5505b02c137e2d045c587b53d7	0	0	0	0	0	0	0	53	0	0	0	0	0	0	0	0	0	0	195	145	231	197	0	0	117	0	0	0	0	135	0	0	0	0	94	0	0	49	63	84	0	30	0	307	214	118	0	2032	D_0__Bacteria;D_1__Actinobacteria;D_2__Thermoleophilia;D_3__Solirubrobacterales;D_4__Solirubrobacteraceae;D_5__Conexibacter;D_6__uncultured bacterium
f9edb8e062269b6c2dbb057f314a2abd	117	0	0	0	215	323	0	0	0	32	0	94	0	0	35	40	0	0	0	0	0	0	0	0	0	50	0	0	0	0	26	239	197	0	0	0	0	0	92	0	0	229	172	0	124	0	0	2019	D_0__Bacteria;D_1__Actinobacteria;D_2__Actinobacteria;D_3__Frankiales;D_4__Frankiaceae;D_5__Jatrophihabitans
e8225fb0e9198cf78af7b6c64c557dd2	0	0	0	0	0	0	0	0	0	0	0	0	0	0	101	0	64	0	0	48	19	0	195	185	478	13	252	0	0	235	0	0	20	0	38	0	0	0	0	0	0	0	0	70	70	0	0	2005	D_0__Bacteria;D_1__Actinobacteria;D_2__Actinobacteria;D_3__Pseudonocardiales;D_4__Pseudonocardiaceae;D_5__Actinopolyspora
0cf7a1422f776d9fbe7fa2ccbd00688f	0	0	43	91	0	0	0	0	0	0	0	0	141	75	0	0	0	0	0	0	0	0	0	0	0	0	0	244	401	0	0	0	0	0	0	156	143	0	0	239	127	0	0	0	0	185	129	1974	D_0__Bacteria;D_1__Chloroflexi;D_2__AD3;D_3__uncultured bacterium;D_4__uncultured bacterium;D_5__uncultured bacterium;D_6__uncultured bacterium
e12579d5bef937ef880aa04d046bade8	0	0	71	75	0	0	172	143	0	0	0	0	266	0	0	0	0	0	0	0	0	33	0	0	0	0	0	143	0	0	0	0	0	0	64	192	0	0	0	186	142	0	8	0	114	207	144	1960	D_0__Bacteria;D_1__Actinobacteria;D_2__Thermoleophilia;D_3__Solirubrobacterales;D_4__Solirubrobacteraceae;D_5__uncultured
0992909d999f50c2660b6d060fdb0afc	141	0	0	0	35	0	0	0	113	51	85	18	0	0	209	156	0	0	0	0	0	0	3	0	591	88	9	0	0	0	0	71	366	0	0	0	0	0	0	0	0	10	0	0	0	0	0	1946	D_0__Bacteria;D_1__Actinobacteria;D_2__Actinobacteria;D_3__Pseudonocardiales;D_4__Pseudonocardiaceae;D_5__Amycolatopsis
ee9844531bae67a8ca9e70871baaa5cf	0	0	0	47	0	0	61	65	0	0	0	0	0	125	0	0	0	0	0	0	0	27	0	0	0	0	0	475	454	0	0	0	0	0	0	302	293	0	9	79	0	0	0	0	0	0	0	1937	D_0__Archaea;D_1__Crenarchaeota;D_2__Bathyarchaeia
14587b24712afe4b0483e8a1b3a15bc4	0	0	60	0	0	0	57	0	0	0	0	0	86	44	48	54	0	0	102	41	103	0	0	0	0	0	0	116	0	117	114	0	0	0	168	101	60	0	65	47	0	0	0	61	214	177	96	1931	D_0__Bacteria;D_1__Actinobacteria;D_2__Actinobacteria;D_3__Frankiales;D_4__Acidothermaceae;D_5__Acidothermus;D_6__uncultured bacterium
72efd56597bb8dc598c4dfb9e18c9255	0	0	0	0	0	0	0	0	22	0	0	0	0	0	105	0	0	0	0	0	0	0	0	0	0	0	0	0	0	0	0	0	0	1757	0	0	0	0	0	0	0	0	0	0	0	35	0	1919	D_0__Bacteria;D_1__Actinobacteria;D_2__Actinobacteria;D_3__Streptosporangiales;D_4__Thermomonosporaceae;D_5__Actinoallomurus
53f80cb31db8f67ffcc1bb0284a4e28b	42	24	0	0	224	294	0	0	0	107	0	0	0	0	0	0	0	0	0	0	0	0	0	0	0	0	0	0	0	0	0	225	247	0	61	0	0	0	0	0	0	354	333	0	0	0	0	1911	D_0__Bacteria;D_1__Actinobacteria;D_2__Thermoleophilia;D_3__Gaiellales;D_4__uncultured;D_5__uncultured bacterium;D_6__uncultured bacterium
f7ace94d6d70e4d7da10b9d0c1442813	0	0	0	0	0	0	0	0	0	0	0	0	0	0	0	0	12	0	20	527	192	294	499	188	0	0	10	0	0	0	0	0	0	0	0	0	0	0	0	0	0	0	0	160	0	0	0	1902	D_0__Bacteria;D_1__Actinobacteria;D_2__Thermoleophilia;D_3__Solirubrobacterales;D_4__Solirubrobacteraceae;D_5__Conexibacter
10d611fca47deefdedb2f35a7f966a83	0	0	0	0	0	0	201	175	0	41	6	53	80	97	0	77	0	0	0	0	0	0	0	0	0	0	0	0	0	0	0	0	28	0	0	0	0	0	0	202	522	0	235	0	129	0	55	1901	D_0__Bacteria;D_1__Verrucomicrobia;D_2__Verrucomicrobiae;D_3__Chthoniobacterales;D_4__Chthoniobacteraceae;D_5__Candidatus Udaeobacter;D_6__uncultured bacterium
1bf642aae93a13709e762fdd709628a4	0	0	0	42	0	239	0	0	0	125	0	0	0	0	0	0	0	0	0	0	0	0	0	0	0	24	0	0	0	0	0	0	916	0	0	0	0	0	552	0	0	0	0	0	0	0	0	1898	D_0__Bacteria;D_1__Proteobacteria;D_2__Alphaproteobacteria;D_3__Rhizobiales;D_4__Hyphomicrobiaceae;D_5__Pedomicrobium;D_6__uncultured bacterium
c238057b6db3e6c392713a2f0d44b002	380	50	0	0	255	67	0	0	0	0	649	182	0	0	0	0	0	0	0	0	0	0	0	0	0	0	0	0	0	0	0	191	0	0	0	0	0	0	0	0	0	88	0	0	0	0	0	1862	D_0__Bacteria;D_1__Actinobacteria;D_2__Thermoleophilia;D_3__Solirubrobacterales;D_4__Solirubrobacteraceae;D_5__Conexibacter;D_6__uncultured bacterium
e7dab603c6908938473a84bad6d4f5df	0	0	0	0	0	0	13	31	8	59	0	22	16	0	41	64	0	110	53	190	250	195	14	33	0	0	0	0	0	0	0	69	71	0	89	0	0	25	63	11	17	0	0	48	356	14	0	1862	D_0__Bacteria;D_1__Planctomycetes;D_2__Planctomycetacia;D_3__Gemmatales;D_4__Gemmataceae;D_5__uncultured
8cdb5b9d66f5b4c2afa084c39f425dde	0	0	29	14	0	0	18	13	11	0	0	0	30	0	0	0	127	23	215	256	459	235	0	55	48	0	0	16	0	0	0	0	0	0	0	11	0	27	0	39	21	0	0	71	25	116	0	1859	D_0__Bacteria;D_1__Acidobacteria;D_2__Acidobacteriia;D_3__Solibacterales;D_4__Solibacteraceae (Subgroup 3);D_5__Bryobacter;D_6__uncultured bacterium
ffd5219df48cdfe1735e99924a1e7c21	0	0	0	0	0	0	0	0	27	30	0	0	0	0	9	19	0	0	0	45	0	0	0	104	134	165	0	0	0	27	326	0	0	23	52	0	0	0	0	0	0	0	0	0	443	0	0	1849	D_0__Bacteria;D_1__Actinobacteria;D_2__Actinobacteria;D_3__Propionibacteriales;D_4__Nocardioidaceae;D_5__Nocardioides
e0a06fe4060948c64421f237dbf3b223	0	0	0	0	0	0	0	0	119	245	0	0	0	0	0	0	0	0	0	0	0	0	0	0	19	36	0	0	0	0	26	0	0	0	44	0	0	216	737	76	288	0	35	0	0	0	0	1841	D_0__Bacteria;D_1__Actinobacteria;D_2__Thermoleophilia;D_3__Solirubrobacterales;D_4__Solirubrobacteraceae;D_5__Conexibacter
8c0bc1ad13ab4202ccc2955aad41372d	0	0	0	0	0	0	0	0	0	24	0	0	0	0	0	32	176	184	0	125	76	0	0	64	600	0	0	0	0	0	0	0	0	0	41	0	0	133	43	0	22	0	0	0	0	0	0	1829	D_0__Bacteria;D_1__Acidobacteria;D_2__Acidobacteriia;D_3__Solibacterales;D_4__Solibacteraceae (Subgroup 3);D_5__Bryobacter;D_6__uncultured bacterium
5b15120d64472f914ff222700ed89533	0	0	0	57	0	0	246	188	0	0	0	0	220	128	0	0	0	0	0	80	0	104	0	0	0	0	0	65	103	0	0	0	0	0	0	54	30	0	0	0	93	0	0	0	100	200	153	1821	D_0__Bacteria;D_1__Planctomycetes;D_2__Planctomycetacia;D_3__Isosphaerales;D_4__Isosphaeraceae;D_5__uncultured;D_6__uncultured bacterium
10e94de40e17ddfb3f7af93979f8ac04	0	0	48	24	0	0	138	17	12	31	0	14	175	26	23	14	7	24	139	63	113	59	43	48	13	0	0	52	26	32	9	22	27	0	129	35	0	19	32	41	24	0	0	56	78	154	15	1818	D_0__Bacteria;D_1__Actinobacteria;D_2__Acidimicrobiia;D_3__IMCC26256
44509db5fd63bd80eaddb1427b6c7101	0	0	0	0	0	0	102	0	0	0	0	0	0	0	36	0	0	0	127	322	236	77	22	0	29	0	29	0	0	462	9	19	0	237	0	0	0	0	0	0	0	0	0	38	24	35	0	1804	D_0__Bacteria;D_1__Acidobacteria;D_2__Acidobacteriia;D_3__Acidobacteriales;D_4__Acidobacteriaceae (Subgroup 1)
6d194eab339a45b61fbc6f4bd03da0c1	49	5	80	28	23	10	29	30	17	3	43	16	150	17	0	27	26	29	0	25	7	13	9	18	0	0	0	59	28	38	20	17	28	0	118	45	21	69	0	223	100	0	14	35	22	216	60	1796	D_0__Bacteria;D_1__Firmicutes;D_2__Bacilli;D_3__Bacillales;D_4__Bacillaceae;D_5__Bacillus;D_6__Bacillus sp.
828100cf9b38cc004142698db1044c29	57	64	0	0	246	199	0	0	0	46	0	124	0	0	0	0	0	0	0	0	0	0	0	0	0	0	0	0	0	0	0	192	244	0	94	0	0	0	0	0	0	195	335	0	0	0	0	1796	D_0__Bacteria;D_1__Proteobacteria;D_2__Alphaproteobacteria;D_3__Elsterales;D_4__uncultured;D_5__uncultured bacterium;D_6__uncultured bacterium
a9bed81d9ab15bcec2bc80bc882826f0	148	69	0	0	268	267	0	0	0	0	27	38	0	0	0	0	0	0	0	0	0	0	0	0	0	0	0	0	0	0	0	432	262	0	0	0	0	0	0	0	0	180	102	0	0	0	0	1793	D_0__Bacteria;D_1__Actinobacteria;D_2__Acidimicrobiia;D_3__IMCC26256;D_4__uncultured bacterium;D_5__uncultured bacterium;D_6__uncultured bacterium
5aefbd22c4431ef1fd98bdb8d88e92b9	0	20	0	0	0	422	0	12	0	0	0	274	0	0	0	173	0	0	0	0	0	0	0	0	0	16	0	0	11	0	48	12	468	0	102	0	0	0	0	0	0	0	144	0	56	0	0	1785	D_0__Bacteria;D_1__Acidobacteria;D_2__Blastocatellia (Subgroup 4);D_3__11-24
62eecdc0d6cbd4c94bd9935062d4c666	0	0	0	0	0	0	0	0	0	0	0	0	0	0	54	18	0	0	0	41	11	12	217	200	455	18	230	0	0	168	0	8	0	0	34	0	0	0	0	0	0	0	0	65	52	0	0	1778	D_0__Bacteria;D_1__Actinobacteria;D_2__Actinobacteria;D_3__Pseudonocardiales;D_4__Pseudonocardiaceae;D_5__Actinopolyspora;Ambiguous_taxa
3e09cc83be941fccbb8de316dcc55b0f	79	0	0	0	75	0	0	0	0	0	779	136	0	0	0	0	0	0	0	0	0	0	0	0	0	0	0	0	0	0	0	0	0	0	0	0	0	0	0	0	0	630	77	0	0	0	0	1776	D_0__Bacteria;D_1__Planctomycetes;D_2__Planctomycetacia;D_3__Gemmatales;D_4__Gemmataceae;D_5__uncultured
0e1763b373d2ed2ef385cbf5a66ad1ae	0	0	0	0	0	0	0	19	0	0	0	0	0	0	0	0	185	0	251	228	239	205	0	225	0	0	0	0	0	0	0	0	0	0	0	0	0	87	19	0	0	0	0	236	67	0	0	1761	D_0__Bacteria;D_1__Proteobacteria;D_2__Alphaproteobacteria;D_3__Acetobacterales;D_4__Acetobacteraceae
a32bceb92530cfebe3f64ae83007999c	0	0	62	0	0	0	0	0	0	81	0	0	56	45	0	0	0	0	39	98	117	123	0	44	0	0	0	42	0	31	34	0	29	0	0	0	0	77	75	104	133	0	28	26	234	153	101	1756	D_0__Bacteria;D_1__Actinobacteria;D_2__Thermoleophilia;D_3__Gaiellales;D_4__uncultured;D_5__uncultured bacterium;D_6__uncultured bacterium
76ff0ad456a378288a89bd8424b0102a	81	0	0	0	65	86	0	0	0	0	0	75	40	0	0	0	0	42	63	0	136	146	92	52	0	0	0	0	0	0	0	124	140	0	53	0	0	0	0	0	0	148	157	100	146	0	0	1746	D_0__Bacteria;D_1__Actinobacteria;D_2__Acidimicrobiia;D_3__IMCC26256;D_4__uncultured bacterium;D_5__uncultured bacterium;D_6__uncultured bacterium
b56ccd1d69b912fdc5abc4fc72a54237	55	0	0	0	0	0	0	0	202	328	266	207	0	0	79	149	23	0	0	0	0	0	0	0	55	81	0	0	0	0	0	0	49	0	109	0	0	0	89	0	0	0	0	0	0	0	0	1739	D_0__Bacteria;D_1__Actinobacteria;D_2__Thermoleophilia;D_3__Solirubrobacterales;D_4__Solirubrobacteraceae;D_5__Conexibacter;D_6__uncultured bacterium
6610dd06d40e36e20a0bd3720f16cb16	0	0	0	0	0	24	42	0	129	45	0	0	92	0	0	0	0	122	0	0	37	0	0	28	27	0	0	0	0	0	0	44	268	0	92	0	0	205	49	79	152	0	62	15	78	115	32	1737	D_0__Bacteria;D_1__Actinobacteria;D_2__Actinobacteria;D_3__Streptomycetales;D_4__Streptomycetaceae;D_5__Streptomyces
a4d0a5286ff130d04206e1d9c5082e95	0	0	0	0	0	0	26	13	0	0	0	0	93	34	40	33	0	0	138	79	105	126	154	87	14	0	0	0	0	46	0	0	30	0	64	27	0	0	0	0	0	42	0	249	195	108	19	1722	D_0__Bacteria;D_1__Actinobacteria;D_2__Thermoleophilia;D_3__Solirubrobacterales;D_4__Solirubrobacteraceae;D_5__Conexibacter;D_6__uncultured bacterium
0b6a9062e036ce4f7ef14e15a10020e1	0	0	0	0	0	48	0	0	0	0	0	0	0	0	0	0	0	150	0	100	82	94	0	113	0	0	0	0	0	0	300	0	263	0	78	0	0	0	30	0	0	0	0	0	435	0	0	1693	D_0__Bacteria;D_1__Actinobacteria;D_2__Actinobacteria;D_3__Pseudonocardiales;D_4__Pseudonocardiaceae;D_5__Pseudonocardia;D_6__uncultured bacterium
45114cc2a223e679265c91349e3c9aea	11	0	0	0	0	0	0	0	220	62	28	0	113	4	33	0	0	0	0	0	17	21	0	18	0	0	0	21	0	0	9	0	0	68	171	10	0	32	39	258	323	0	0	4	54	116	19	1692	D_0__Bacteria;D_1__Proteobacteria;D_2__Alphaproteobacteria;D_3__Sphingomonadales;D_4__Sphingomonadaceae;D_5__Sphingomonas
e2f4a88440a92d82ef1afedfb6433d18	164	21	0	0	81	28	0	0	57	0	237	110	0	0	0	0	0	0	59	0	0	0	79	0	98	0	0	0	0	265	54	218	46	39	47	0	0	0	0	0	0	34	0	47	0	0	0	1684	D_0__Bacteria;D_1__Actinobacteria;D_2__Thermoleophilia;D_3__Solirubrobacterales;D_4__Solirubrobacteraceae;D_5__Conexibacter
5c1c5ca79d8e18e838f1d16a1226d9e7	271	161	0	0	163	328	0	0	0	0	0	53	0	0	0	0	0	0	0	0	0	0	0	0	0	0	0	0	0	0	0	299	332	0	0	0	0	0	0	0	0	27	43	0	0	0	0	1677	D_0__Bacteria;D_1__Actinobacteria;D_2__Acidimicrobiia;D_3__Microtrichales
49a1897b3e8a961a219716df9d1892f5	80	0	0	0	84	0	0	0	0	0	198	26	0	0	0	0	0	0	17	25	9	0	109	24	60	0	73	0	0	0	0	349	24	488	0	0	0	0	0	0	0	0	0	74	0	0	0	1640	D_0__Bacteria;D_1__Actinobacteria;D_2__Actinobacteria;D_3__Pseudonocardiales;D_4__Pseudonocardiaceae;D_5__Actinomycetospora;D_6__uncultured bacterium
5f60fd0428346209448afe31ce814fe8	0	0	91	0	0	0	0	0	0	0	0	0	182	0	0	0	0	0	45	52	0	0	0	0	0	0	0	158	0	0	86	0	0	0	0	0	0	64	0	313	252	0	0	0	59	210	112	1624	D_0__Bacteria;D_1__Proteobacteria;D_2__Alphaproteobacteria;D_3__Rhizobiales;D_4__Xanthobacteraceae;D_5__uncultured
b923c206c7e37a95b8f9804108229ac2	0	0	0	0	0	0	16	0	0	0	0	0	280	37	0	0	0	0	0	0	8	0	0	0	0	0	0	359	368	14	0	0	0	0	26	207	222	0	0	0	0	0	0	0	0	42	0	1615	D_0__Bacteria;D_1__Chloroflexi;D_2__AD3;D_3__uncultured bacterium;D_4__uncultured bacterium;D_5__uncultured bacterium;D_6__uncultured bacterium
9434bb739f96071b2e6e6d3ae7bdc2bf	0	0	19	31	0	0	22	0	5	204	0	0	71	42	0	10	0	0	0	0	35	0	0	0	19	41	0	58	21	26	74	0	29	0	68	82	23	0	170	125	153	0	0	2	41	111	92	1597	D_0__Bacteria;D_1__Actinobacteria;D_2__Acidimicrobiia;D_3__IMCC26256;D_4__uncultured bacterium;D_5__uncultured bacterium;D_6__uncultured bacterium
f5506d02f57c52fd63c01ebbdb4b1110	0	0	0	24	0	0	40	206	0	282	0	0	0	31	0	0	0	0	0	0	0	21	0	0	0	63	0	0	39	0	70	0	23	0	22	0	0	0	46	0	66	0	260	0	303	29	67	1592	D_0__Bacteria;D_1__Proteobacteria;D_2__Alphaproteobacteria;D_3__Rhizobiales;D_4__Beijerinckiaceae
ad76320cb0591072ed6b806b390afe73	13	0	0	0	0	0	0	0	376	28	283	0	0	0	0	0	0	0	0	0	0	0	0	0	663	0	110	0	0	0	0	0	0	47	0	0	0	66	0	0	0	0	0	0	0	0	0	1586	D_0__Bacteria;D_1__Acidobacteria;D_2__Acidobacteriia;D_3__Solibacterales;D_4__Solibacteraceae (Subgroup 3);D_5__Bryobacter;D_6__uncultured bacterium
4d433d5d1d73cf69022cacc760536fe9	0	15	0	0	0	125	0	0	0	0	0	57	0	0	0	0	0	0	0	0	0	0	0	0	0	0	87	0	0	526	68	146	189	117	83	0	0	0	0	0	0	0	0	0	0	0	0	1580	D_0__Bacteria;D_1__Actinobacteria;D_2__Actinobacteria;D_3__Frankiales;D_4__Acidothermaceae;D_5__Acidothermus;D_6__uncultured bacterium
b0e0030d8b98aad155bc995726465a78	0	0	0	0	0	0	0	0	0	0	0	0	0	0	0	65	0	0	0	0	0	0	0	0	0	57	0	41	154	61	559	0	39	0	242	34	30	0	0	0	0	0	0	0	74	0	0	1576	D_0__Bacteria;D_1__Chloroflexi;D_2__AD3;D_3__uncultured bacterium;D_4__uncultured bacterium;D_5__uncultured bacterium;D_6__uncultured bacterium
fbf4c44fed76f39dddd499c3865eb85b	0	0	0	0	0	0	0	0	0	1201	0	0	0	19	0	0	0	0	0	0	0	0	0	0	0	19	0	0	0	0	0	6	27	0	42	0	0	0	32	0	0	0	182	0	45	0	0	1573	D_0__Bacteria;D_1__Verrucomicrobia;D_2__Verrucomicrobiae;D_3__Chthoniobacterales;D_4__Chthoniobacteraceae;D_5__Candidatus Udaeobacter;D_6__uncultured bacterium
45863d1c854ffdbe859bad9e1ad88968	0	0	0	0	0	68	113	57	0	0	0	299	126	0	0	45	0	0	0	57	0	85	0	0	0	0	0	0	0	0	0	0	97	0	0	87	0	0	0	107	88	0	0	0	112	137	94	1572	D_0__Bacteria;D_1__Proteobacteria;D_2__Alphaproteobacteria;D_3__Rhizobiales;D_4__Xanthobacteraceae;D_5__uncultured
b855a745a536790056502b03fca57a46	0	0	0	0	0	0	0	0	0	0	0	0	0	0	0	0	0	0	0	0	0	0	0	0	0	7	3	0	6	6	24	0	0	0	98	0	0	0	0	0	0	0	0	0	0	0	0	1568	D_0__Bacteria;D_1__Fibrobacteres;D_2__Fibrobacteria;D_3__Fibrobacterales;D_4__possible family 02;D_5__uncultured Chitinivibrionia bacterium;D_6__uncultured Chitinivibrionia bacterium
7d021ed2b8ebc91d7e6e99bb8bdbe4b4	19	0	0	9	0	0	11	14	49	233	0	27	11	15	0	0	0	0	5	48	58	34	0	0	25	10	0	0	0	0	26	72	61	0	205	0	0	37	153	14	9	0	37	32	311	0	14	1567	D_0__Bacteria;D_1__Planctomycetes;D_2__Planctomycetacia;D_3__Gemmatales;D_4__Gemmataceae;D_5__uncultured
9f2f8600f2e33f92231912c43ac678aa	0	0	30	0	0	0	67	94	0	0	0	0	271	106	0	0	0	0	0	0	0	37	0	0	0	0	0	125	0	0	49	0	0	0	33	166	0	0	0	59	0	0	0	0	0	173	351	1561	D_0__Bacteria;D_1__Chloroflexi;D_2__AD3;D_3__uncultured bacterium;D_4__uncultured bacterium;D_5__uncultured bacterium;D_6__uncultured bacterium
5e2bc199f4249b3c5792a48ac40eb5e9	0	0	0	0	0	0	0	0	0	0	0	0	0	0	0	0	0	0	0	30	0	0	0	365	0	0	0	0	0	0	368	0	0	0	15	0	0	0	0	0	0	0	0	0	726	0	0	1559	D_0__Bacteria;D_1__Actinobacteria;D_2__Actinobacteria;D_3__Frankiales;D_4__Acidothermaceae;D_5__Acidothermus;D_6__uncultured bacterium
04a24ea3a74cd0548214770609e677e7	0	0	0	0	0	0	0	0	0	0	1451	98	0	0	0	0	0	0	0	0	0	0	0	0	0	0	0	0	0	0	0	0	0	0	0	0	0	0	0	0	0	0	0	0	0	0	0	1549	D_0__Bacteria;D_1__Proteobacteria;D_2__Alphaproteobacteria;D_3__Rhizobiales;D_4__Xanthobacteraceae;D_5__uncultured;D_6__uncultured bacterium
7f971ff12b6b24e354cc1b8af06bbc10	0	35	0	0	0	176	0	0	0	96	0	152	0	0	51	151	0	0	0	0	0	0	0	0	0	84	0	0	0	0	45	41	236	0	67	0	0	0	30	0	0	0	147	0	105	0	32	1529	D_0__Bacteria;D_1__Actinobacteria;D_2__Thermoleophilia;D_3__Gaiellales;D_4__uncultured
e21dfa93329a636e4edeb4ef483b67a2	0	0	0	22	0	0	0	0	0	0	0	0	0	0	0	0	230	150	66	53	74	96	53	86	84	0	0	0	0	201	11	0	0	0	33	0	0	0	9	0	0	0	0	163	181	0	0	1512	D_0__Bacteria;D_1__Actinobacteria;D_2__Actinobacteria;D_3__Micromonosporales;D_4__Micromonosporaceae
0eeefac5fa603714350298b658d92be0	0	0	0	0	0	0	0	75	0	0	0	0	0	0	0	0	0	0	0	0	0	0	0	0	0	0	0	0	1122	0	0	0	0	0	0	0	214	0	0	0	0	0	0	0	0	0	98	1509	D_0__Archaea;D_1__Crenarchaeota;D_2__Bathyarchaeia
66d36dfa1223ab010249e35651c49fa8	0	0	0	0	0	5	48	0	63	43	0	0	11	0	0	28	0	79	26	114	106	110	0	45	64	16	0	0	0	0	204	0	15	0	100	0	0	0	42	0	10	0	13	0	258	0	0	1504	D_0__Bacteria;D_1__Proteobacteria;D_2__Alphaproteobacteria;D_3__Elsterales;D_4__uncultured;D_5__uncultured bacterium;D_6__uncultured bacterium
80b9ae58168923dd27d90d158cf59ac4	0	0	82	111	0	0	140	25	0	121	0	0	149	135	0	0	0	0	0	0	0	0	0	0	0	0	0	146	0	0	0	0	0	0	0	141	0	0	0	43	136	0	61	0	0	177	0	1497	D_0__Bacteria;D_1__Verrucomicrobia;D_2__Verrucomicrobiae;D_3__Pedosphaerales;D_4__Pedosphaeraceae
5397cd52b6aa8d4f935618698df9a7bf	0	0	0	0	428	218	0	0	0	0	0	0	0	0	0	0	0	0	0	0	0	0	0	0	0	0	0	0	0	0	0	287	50	0	0	0	0	0	0	0	0	408	105	0	0	0	0	1496	D_0__Bacteria;D_1__Actinobacteria;D_2__Thermoleophilia;D_3__Solirubrobacterales;D_4__Solirubrobacteraceae
cd9e252aef4b95e2e75ae45eb88cb82b	0	63	0	0	17	381	0	21	0	0	18	177	0	0	0	0	0	0	0	0	0	6	0	0	0	0	0	0	0	0	0	141	209	0	11	0	0	0	0	0	0	0	444	0	0	0	0	1488	D_0__Bacteria;D_1__Planctomycetes;D_2__Planctomycetacia;D_3__Gemmatales;D_4__Gemmataceae;D_5__uncultured;D_6__uncultured planctomycete
b9ba2191626c260e3e8918246fec697b	80	0	0	0	45	0	0	0	30	0	80	65	0	0	35	53	29	0	33	50	66	57	83	47	28	0	0	0	0	0	33	67	75	66	85	0	0	0	0	0	0	55	0	87	174	0	0	1484	D_0__Bacteria;D_1__Actinobacteria;D_2__Acidimicrobiia;D_3__IMCC26256;D_4__uncultured bacterium;D_5__uncultured bacterium;D_6__uncultured bacterium
52e81ac0571ad6ee1aa48ba98249f08b	0	0	156	0	0	0	0	0	0	0	0	0	348	0	0	0	0	0	0	0	0	171	0	0	0	0	0	113	0	0	0	0	0	0	0	63	0	95	0	111	0	0	0	58	0	369	0	1484	D_0__Bacteria;D_1__Acidobacteria;D_2__Acidobacteriia;D_3__Solibacterales;D_4__Solibacteraceae (Subgroup 3);D_5__Bryobacter;D_6__uncultured bacterium
645bd971b441a29f749926b3f1cc23fd	0	0	79	68	0	0	27	15	0	45	0	0	100	0	0	0	0	0	0	0	0	25	0	11	0	0	0	136	34	0	25	0	0	0	61	72	27	0	0	198	242	0	20	0	53	151	91	1480	D_0__Bacteria;D_1__Proteobacteria;D_2__Alphaproteobacteria;D_3__Rhizobiales;D_4__Hyphomicrobiaceae;D_5__Pedomicrobium;D_6__uncultured bacterium
863981239e4450c4e19ed6983463dbfa	160	293	0	0	107	180	0	0	0	0	0	135	0	0	0	0	0	0	0	0	0	0	0	0	0	0	0	0	0	0	0	224	312	0	50	0	0	0	0	0	0	0	0	0	0	0	0	1461	D_0__Bacteria;D_1__Proteobacteria;D_2__Alphaproteobacteria;D_3__Elsterales;D_4__uncultured;D_5__uncultured bacterium;D_6__uncultured bacterium
3c964ca4ea904018b4811e4b368638dd	0	0	0	48	0	0	41	56	0	0	0	0	111	67	0	0	0	0	0	16	23	62	0	16	0	0	0	125	185	0	26	0	0	0	0	60	99	0	0	86	83	0	0	0	52	123	132	1450	D_0__Bacteria;D_1__Planctomycetes;D_2__Planctomycetacia;D_3__Gemmatales;D_4__Gemmataceae;D_5__uncultured
9a1ca860196096538f3fd8c8678f715b	0	0	0	0	0	0	230	102	0	0	0	0	81	79	0	0	0	0	0	0	0	0	0	0	0	0	0	108	214	0	69	0	0	0	9	120	114	0	0	72	25	0	0	2	0	101	123	1449	D_0__Bacteria;D_1__Acidobacteria;D_2__Acidobacteriia;D_3__Subgroup 2;D_4__uncultured bacterium;D_5__uncultured bacterium;D_6__uncultured bacterium
da9b61a566e8369ea7ca822508e3dfe6	82	35	0	0	86	105	0	68	0	0	10	191	50	106	0	0	0	0	0	0	0	0	0	0	0	0	0	0	0	0	0	82	277	0	93	0	0	0	12	0	0	11	190	0	46	0	0	1444	D_0__Bacteria;D_1__Proteobacteria;D_2__Deltaproteobacteria;D_3__Myxococcales;D_4__Polyangiaceae;D_5__Pajaroellobacter;D_6__uncultured bacterium
510f0b173e70cb00bbae39d7e53fc8cb	158	66	0	0	128	214	0	35	0	0	0	0	0	0	0	0	0	0	0	0	0	0	0	0	0	0	0	0	0	0	0	229	154	0	0	0	0	0	0	0	0	244	215	0	0	0	0	1443	D_0__Bacteria;D_1__Actinobacteria;D_2__Thermoleophilia;D_3__Solirubrobacterales;D_4__Solirubrobacteraceae;D_5__Conexibacter
851980c576eb68148d1d9b856f28a207	0	0	121	107	0	0	0	0	0	66	0	0	119	0	0	0	0	0	0	0	0	0	0	0	0	0	0	0	0	0	0	0	0	0	0	0	0	0	97	174	335	0	0	0	104	244	70	1437	D_0__Bacteria;D_1__Proteobacteria;D_2__Alphaproteobacteria;D_3__Rhizobiales;D_4__Xanthobacteraceae;D_5__uncultured;D_6__uncultured bacterium
b39f5607d696aa1f1b4a87c5b05d9fa6	0	0	0	67	0	0	0	0	0	0	0	0	7	11	0	0	0	0	0	0	0	0	0	0	0	0	0	76	429	0	0	0	0	0	0	53	103	0	0	355	78	0	0	0	0	133	111	1423	D_0__Bacteria;D_1__Gemmatimonadetes;D_2__Gemmatimonadetes;D_3__Gemmatimonadales;D_4__Gemmatimonadaceae;D_5__uncultured;D_6__uncultured bacterium
f712b713f6faa786f9388ab8901acde7	0	0	0	0	0	0	0	0	70	0	0	0	0	0	0	25	0	0	0	0	0	0	11	97	836	0	0	0	0	173	0	0	22	0	17	0	0	0	0	0	0	0	0	28	143	0	0	1422	D_0__Bacteria;D_1__Actinobacteria;D_2__Actinobacteria;D_3__Streptomycetales;D_4__Streptomycetaceae;D_5__Streptomyces
74c0fb7369dbabe4b230dbaa57f975df	0	0	0	0	0	0	0	0	0	0	0	0	0	0	0	0	0	482	0	0	0	0	0	0	350	0	325	0	0	191	0	0	0	0	0	0	0	0	0	0	0	0	0	0	0	0	0	1413	D_0__Bacteria;D_1__Actinobacteria;D_2__Actinobacteria;D_3__Streptosporangiales;D_4__Thermomonosporaceae;D_5__Actinoallomurus
4b6264df1c455149bc1499432e5314ac	0	0	0	61	0	0	130	208	0	0	0	0	156	58	0	75	0	0	0	0	0	0	0	0	0	0	0	84	108	0	29	0	0	0	50	54	30	0	0	77	59	0	0	0	69	52	112	1412	D_0__Bacteria;D_1__Proteobacteria;D_2__Alphaproteobacteria;D_3__Rhizobiales;D_4__Xanthobacteraceae;D_5__uncultured;D_6__uncultured bacterium
3fe19b81cddc456741d114fe588559e6	0	0	0	0	0	0	0	0	0	0	0	0	0	0	0	0	57	798	0	0	0	0	0	34	0	0	0	0	0	0	107	0	0	0	0	0	0	0	0	0	0	0	0	0	380	0	0	1407	D_0__Bacteria;D_1__Chloroflexi;D_2__Ktedonobacteria;D_3__Ktedonobacterales;D_4__Ktedonobacteraceae
5fc59f86ca47c3f5578e165db5db8d52	0	0	0	0	0	0	0	0	542	244	60	0	16	0	23	12	31	29	0	0	0	0	0	0	52	0	0	0	0	39	0	0	0	0	50	0	0	121	44	0	103	0	0	0	0	38	0	1404	D_0__Bacteria;D_1__Actinobacteria;D_2__Thermoleophilia;D_3__Solirubrobacterales;D_4__Solirubrobacteraceae;D_5__Solirubrobacter;D_6__uncultured bacterium
e59f610dd39d59c22ea0b42076013567	0	0	0	0	0	0	0	0	0	28	0	0	82	0	16	0	16	0	31	54	79	57	19	36	0	0	0	40	38	57	50	20	29	0	86	17	0	55	29	102	53	0	21	57	206	54	69	1401	D_0__Bacteria;D_1__Proteobacteria;D_2__Alphaproteobacteria;D_3__Elsterales;D_4__uncultured;D_5__uncultured bacterium;D_6__uncultured bacterium
b3b12d54a4c5e9e86f7d21c5e8552367	0	0	50	0	0	0	75	132	0	0	0	0	103	32	0	0	0	0	33	0	31	52	0	0	14	48	0	86	112	0	72	0	0	0	54	90	83	0	0	0	0	0	0	0	68	127	77	1387	D_0__Bacteria;D_1__Actinobacteria;D_2__Actinobacteria;D_3__Frankiales;D_4__Acidothermaceae;D_5__Acidothermus;D_6__uncultured bacterium
8e2c143056da84e32b6dc5eb708823ac	25	0	10	10	0	0	92	71	0	0	0	26	34	29	0	21	14	0	62	97	81	70	0	21	0	0	0	62	32	87	20	0	62	0	57	31	34	25	54	0	19	0	0	22	82	106	0	1380	D_0__Bacteria;D_1__Actinobacteria;D_2__Acidimicrobiia;D_3__IMCC26256;D_4__uncultured bacterium;D_5__uncultured bacterium;D_6__uncultured bacterium
ef4bf6294dc9dd261f9cdd8c22d5bb03	0	0	0	0	0	0	187	0	0	0	0	0	182	60	0	0	0	0	0	0	0	0	0	0	0	0	0	104	185	0	0	0	29	0	93	71	0	0	0	153	98	0	0	0	0	119	78	1359	D_0__Bacteria;D_1__Acidobacteria;D_2__Acidobacteriia;D_3__Solibacterales;D_4__Solibacteraceae (Subgroup 3);D_5__Candidatus Solibacter
2ff36245f11c9750fb790faa02716f62	0	0	81	58	0	0	96	15	0	0	0	0	167	51	0	0	0	0	0	0	0	16	0	0	0	0	0	91	35	0	0	0	0	0	11	51	39	0	0	143	116	0	0	0	29	297	57	1353	D_0__Bacteria;D_1__Acidobacteria;D_2__Acidobacteriia;D_3__Acidobacteriales;D_4__Acidobacteriaceae (Subgroup 1);D_5__uncultured
e91ac7112950502b2e5112b415f24a6c	29	10	26	0	25	0	66	24	0	0	50	69	57	39	0	0	0	0	15	86	19	0	0	34	0	0	0	30	20	48	0	49	69	24	235	28	16	0	0	36	0	0	0	14	0	190	43	1351	D_0__Bacteria;D_1__Proteobacteria;D_2__Alphaproteobacteria;D_3__Caulobacterales;D_4__Caulobacteraceae;D_5__Phenylobacterium
efe1a165e857af259582c166b903a782	0	0	0	0	0	0	0	0	0	0	0	0	0	0	0	0	0	0	0	0	0	0	0	0	0	0	0	0	0	0	21	0	0	0	104	0	0	0	0	0	0	0	0	0	0	0	0	1351	D_0__Bacteria;D_1__Spirochaetes;D_2__Spirochaetia;D_3__Spirochaetales;D_4__Spirochaetaceae;D_5__Termite Treponema cluster;D_6__uncultured Treponema sp.
d3784edeaee74f1b8d88603907aa8061	304	12	0	0	190	36	0	0	86	25	463	73	0	0	0	0	0	0	0	0	0	0	0	0	0	0	0	0	0	0	0	68	12	0	0	0	0	0	0	0	0	55	19	0	0	0	0	1343	D_0__Bacteria;D_1__Proteobacteria;D_2__Alphaproteobacteria;D_3__Elsterales;D_4__uncultured;D_5__uncultured bacterium;D_6__uncultured bacterium
78abc78ba27e2f2311cd5b9183b296cb	0	0	118	89	0	0	76	8	0	0	0	0	102	35	0	7	34	0	90	116	93	126	30	49	0	0	0	0	0	0	0	0	0	0	0	0	15	46	0	82	43	0	0	0	0	184	0	1343	D_0__Bacteria;D_1__Verrucomicrobia;D_2__Verrucomicrobiae;D_3__Chthoniobacterales;D_4__Xiphinematobacteraceae;D_5__Candidatus Xiphinematobacter;D_6__uncultured bacterium
b1e03ebcff66cfe9d8863e08f9b77856	0	0	24	33	0	0	11	0	0	0	0	0	67	15	0	0	0	0	0	0	0	0	0	0	0	0	0	344	71	0	5	0	0	0	0	172	95	5	0	115	65	0	0	0	0	284	20	1332	D_0__Bacteria;D_1__Proteobacteria;D_2__Deltaproteobacteria;D_3__Myxococcales;D_4__Archangiaceae;D_5__Anaeromyxobacter;D_6__uncultured bacterium
52a83dbab01bca41978d0ab5e0df0987	0	0	0	0	0	103	58	47	0	0	0	102	25	0	0	82	0	0	0	5	0	18	0	0	0	0	0	0	0	0	42	42	169	0	228	0	0	0	59	0	0	0	155	0	65	38	36	1332	D_0__Bacteria;D_1__Acidobacteria;D_2__Subgroup 5;D_3__uncultured bacterium;D_4__uncultured bacterium;D_5__uncultured bacterium;D_6__uncultured bacterium
b97738248ac9d672dba4803f2e242338	0	0	75	65	0	0	0	0	0	38	0	0	120	36	0	0	0	0	0	0	0	0	0	0	0	0	0	69	0	0	41	0	0	0	36	83	0	113	74	90	197	0	0	0	125	132	36	1330	D_0__Bacteria;D_1__Actinobacteria;D_2__Thermoleophilia;D_3__Gaiellales;D_4__uncultured;D_5__uncultured bacterium;D_6__uncultured bacterium
4d9c3d726c6eae311c66effd6790bb5c	0	0	23	47	0	0	164	71	0	0	0	0	162	73	0	0	0	0	0	0	0	54	0	0	0	0	0	24	0	0	44	0	0	0	27	31	0	0	0	192	81	0	13	0	54	157	87	1330	D_0__Bacteria;D_1__Proteobacteria;D_2__Gammaproteobacteria;D_3__Gammaproteobacteria Incertae Sedis;D_4__Unknown Family;D_5__Acidibacter
47c880514ac5e6c4d15ee61bc4c36049	0	0	0	0	0	0	0	0	0	0	0	0	0	0	0	0	0	0	0	0	0	0	0	0	0	0	0	0	835	0	0	0	0	0	0	3	361	0	0	0	0	0	0	0	0	0	130	1329	D_0__Archaea;D_1__Euryarchaeota;D_2__Thermoplasmata;D_3__Methanomassiliicoccales;D_4__uncultured;D_5__uncultured archaeon;D_6__uncultured archaeon
a2a911ba98532b23f4a8a839a00d4e1a	0	0	0	0	0	0	234	0	0	0	0	0	79	0	0	0	0	0	0	0	0	0	0	0	0	0	0	117	0	106	336	0	0	0	131	51	0	0	0	0	0	0	0	86	0	99	0	1328	D_0__Bacteria;D_1__Actinobacteria;D_2__Actinobacteria;D_3__Frankiales;D_4__Acidothermaceae;D_5__Acidothermus;D_6__uncultured bacterium
a1bc6255d43d7c16e51f9489c02e6259	0	0	0	0	0	0	41	0	0	0	0	99	0	0	0	139	0	129	0	0	0	131	0	0	0	0	0	0	0	0	203	75	110	0	64	0	0	0	0	0	0	0	0	0	117	0	0	1327	D_0__Bacteria;D_1__Proteobacteria;D_2__Alphaproteobacteria;D_3__Rhizobiales;D_4__Xanthobacteraceae;D_5__uncultured;D_6__uncultured bacterium
16f92825ad5dd5410afef31b056832eb	0	0	0	0	0	0	0	0	0	41	0	7	0	0	0	280	0	0	0	0	0	0	0	0	0	51	0	0	0	0	96	0	125	0	321	0	0	0	47	0	0	0	53	0	87	0	21	1326	D_0__Bacteria;D_1__Acidobacteria;D_2__Blastocatellia (Subgroup 4);D_3__11-24
180584b79be7ce4de3878d0314c02176	0	0	0	0	250	250	0	0	0	0	0	0	0	0	0	0	0	0	0	0	0	0	0	0	0	0	0	0	0	0	0	80	0	0	0	0	0	0	0	0	0	548	196	0	0	0	0	1324	D_0__Bacteria;D_1__Actinobacteria;D_2__Acidimicrobiia
705335e7229b8a377ba0a0ae7a91395e	0	0	76	147	0	0	237	314	0	0	0	0	83	35	15	0	0	0	0	36	15	55	0	67	0	0	0	0	0	14	0	0	0	0	0	0	0	0	7	17	0	0	0	7	58	77	54	1314	D_0__Bacteria;D_1__Verrucomicrobia;D_2__Verrucomicrobiae;D_3__Chthoniobacterales;D_4__Xiphinematobacteraceae;D_5__Candidatus Xiphinematobacter;D_6__uncultured bacterium
58eae33b8fc0b5750402baefe583f220	0	0	59	63	0	0	0	0	114	32	63	19	83	0	0	0	0	0	48	62	45	32	0	34	36	0	0	57	17	0	0	0	0	0	149	0	0	0	47	0	144	0	17	25	83	83	0	1312	D_0__Bacteria;D_1__Actinobacteria;D_2__Thermoleophilia;D_3__Gaiellales;D_4__uncultured;D_5__uncultured bacterium;D_6__uncultured bacterium
407e25e9a85c8de85aa9eda46e446b4c	0	0	0	0	0	0	0	0	0	0	0	0	0	0	0	0	0	0	0	0	0	0	0	0	0	0	0	0	0	0	0	0	1254	0	0	0	0	0	20	0	0	0	0	0	18	0	0	1292	D_0__Bacteria;D_1__Actinobacteria;D_2__Actinobacteria;D_3__Streptosporangiales;D_4__Thermomonosporaceae;D_5__Actinomadura
a2bd7b55fdfac60b9d92d9339d475858	0	0	66	64	0	0	0	0	0	0	0	0	92	95	0	0	0	0	0	0	0	0	0	0	0	0	0	131	187	0	0	0	0	0	0	116	0	0	0	127	241	0	0	0	0	46	106	1271	D_0__Bacteria;D_1__Acidobacteria;D_2__Subgroup 6
e0cce55791ef62ada4d9106e5a236409	0	0	0	29	0	0	16	0	0	0	0	0	16	0	0	0	0	162	0	0	0	0	0	0	0	0	0	0	0	0	0	0	929	18	21	0	0	0	0	21	30	0	9	0	11	0	0	1268	D_0__Bacteria;D_1__Actinobacteria;D_2__Actinobacteria;D_3__Pseudonocardiales;D_4__Pseudonocardiaceae;D_5__Amycolatopsis
d565153b33be2abccdd7e8c5c5323394	0	0	0	17	0	0	0	0	15	226	0	0	0	4	0	0	0	0	0	7	0	0	0	0	0	0	0	36	0	0	7	0	9	0	19	30	0	110	57	118	457	0	0	0	40	94	8	1264	D_0__Bacteria;D_1__Actinobacteria;D_2__Thermoleophilia;D_3__Gaiellales
e82fa25c0f9a2d1b7e56442c807ea4a6	0	10	0	0	0	0	0	0	0	29	63	73	0	22	0	17	0	0	18	0	0	51	0	0	34	48	0	0	0	0	26	254	147	0	87	0	0	0	57	0	0	56	161	35	75	0	0	1263	D_0__Bacteria;D_1__Actinobacteria;D_2__Acidimicrobiia;D_3__uncultured
96d6f5f02f0f7daae686a2251dfd3ddf	75	0	0	0	252	122	0	0	0	0	0	0	48	0	0	0	0	0	0	0	0	53	0	0	0	0	0	0	0	0	0	289	70	0	35	0	0	0	0	0	0	214	0	53	35	0	0	1246	D_0__Bacteria;D_1__Actinobacteria;D_2__Thermoleophilia;D_3__Solirubrobacterales;D_4__Solirubrobacteraceae;D_5__Conexibacter
3afb382478eae9281a4331c2ba18956b	0	0	0	0	150	84	0	0	0	0	194	114	0	0	0	0	0	0	0	0	0	0	0	0	0	0	0	0	0	0	0	281	188	0	0	0	0	0	228	0	0	0	0	0	0	0	0	1239	D_0__Bacteria;D_1__Actinobacteria;D_2__Actinobacteria;D_3__Propionibacteriales;D_4__Nocardioidaceae;D_5__Nocardioides
74b33964845e6f61bc3214a5cece39a6	0	0	0	0	0	0	0	0	0	25	0	12	0	0	0	12	0	20	0	14	6	810	0	63	0	6	0	0	0	0	20	0	0	0	18	0	0	0	16	0	0	0	0	0	190	0	0	1237	D_0__Bacteria;D_1__Chloroflexi;D_2__Ktedonobacteria;D_3__Ktedonobacterales;D_4__JG30-KF-AS9;D_5__uncultured bacterium;D_6__uncultured bacterium
e8c3b54226604012d5431dbeb1e3add3	0	0	0	0	0	0	0	0	0	0	0	0	0	0	0	0	0	0	0	0	0	0	0	0	0	0	208	0	0	0	0	0	0	1004	15	0	0	0	0	0	0	0	0	0	0	9	0	1236	D_0__Bacteria;D_1__Planctomycetes;D_2__Planctomycetacia;D_3__Isosphaerales;D_4__Isosphaeraceae;D_5__Singulisphaera;D_6__uncultured bacterium
c532ef2a2e620bbe0add0d44602c704e	0	0	0	0	0	0	0	0	85	54	0	0	0	0	0	49	0	0	0	0	0	0	0	0	91	229	0	0	0	0	159	0	241	0	46	0	0	0	0	0	0	0	0	0	109	0	0	1233	D_0__Bacteria;D_1__Actinobacteria;D_2__Actinobacteria;D_3__Micromonosporales;D_4__Micromonosporaceae
7d62bc83783f71e548bbd5ab02987941	0	0	0	0	0	0	0	0	0	0	0	68	0	0	0	0	0	0	0	0	0	0	150	0	0	0	0	0	0	0	0	0	0	0	0	0	0	0	70	0	0	101	0	314	530	0	0	1233	D_0__Bacteria;D_1__Actinobacteria;D_2__Actinobacteria;D_3__Frankiales;D_4__Frankiaceae;D_5__Jatrophihabitans
e615d824784c41c122179757a4308b05	32	78	0	0	0	197	0	0	0	34	53	149	0	0	0	49	0	0	0	0	0	0	0	0	0	59	0	0	0	0	126	93	82	0	77	0	0	0	31	0	0	0	0	0	60	0	0	1222	D_0__Bacteria;D_1__Actinobacteria;D_2__Thermoleophilia;D_3__Solirubrobacterales;D_4__Solirubrobacteraceae;D_5__Conexibacter
9184f7057bd26a6502b7a665de901bdc	0	0	0	0	0	0	0	0	52	0	0	0	0	0	105	13	0	0	0	27	0	0	115	0	225	0	40	0	0	530	15	0	0	63	0	0	0	0	0	0	0	0	0	15	0	0	0	1219	D_0__Bacteria;D_1__Proteobacteria;D_2__Alphaproteobacteria;D_3__Acetobacterales;D_4__Acetobacteraceae;D_5__uncultured
f7b320d144a11ad571ecf222ce7a9409	0	0	0	0	0	0	0	0	0	0	0	0	0	0	0	47	168	250	72	38	0	0	29	130	177	27	0	0	0	0	0	0	0	0	0	0	0	23	103	0	0	0	0	47	0	0	0	1191	D_0__Bacteria;D_1__Proteobacteria;D_2__Alphaproteobacteria;D_3__Elsterales;D_4__uncultured
5dfbcbee14b707b80f48c390b5683d5a	0	0	107	0	57	0	181	80	0	0	242	88	54	0	0	0	0	40	34	78	90	0	0	0	0	0	0	0	0	0	0	0	0	0	0	0	0	0	0	0	0	0	0	42	52	43	0	1188	D_0__Bacteria;D_1__Planctomycetes;D_2__Planctomycetacia;D_3__Isosphaerales;D_4__Isosphaeraceae;D_5__uncultured
4c167697a110769ef9503a850e018d2f	0	0	0	0	0	0	40	56	0	0	0	0	76	74	0	0	0	0	0	0	0	105	0	0	0	0	0	48	91	0	43	0	0	0	46	0	61	0	0	97	113	0	0	0	92	125	120	1187	D_0__Bacteria;D_1__Acidobacteria;D_2__Acidobacteriia;D_3__Solibacterales;D_4__Solibacteraceae (Subgroup 3);D_5__Candidatus Solibacter
5b2279875da065eed5a0db265507f960	0	0	0	0	0	0	10	0	0	20	0	0	125	33	0	0	0	0	15	0	0	0	0	25	0	0	0	49	40	0	20	0	0	0	0	36	0	97	44	140	244	0	0	11	89	147	30	1175	D_0__Bacteria;D_1__Actinobacteria;D_2__Thermoleophilia;D_3__Gaiellales;D_4__uncultured;D_5__uncultured bacterium;D_6__uncultured bacterium
9a850069c4157016be5c39181ff12c96	0	0	0	0	0	0	0	0	110	0	366	94	0	0	0	0	0	76	0	0	0	0	0	0	0	0	21	0	0	195	0	113	93	0	61	0	0	0	0	0	0	0	0	0	0	45	0	1174	D_0__Bacteria;D_1__Actinobacteria;D_2__Actinobacteria;D_3__Corynebacteriales;D_4__Mycobacteriaceae;D_5__Mycobacterium
7f2c4a956f06f06fb22d4dda88121193	0	0	0	136	0	0	107	120	0	0	0	0	113	0	0	0	0	0	0	0	0	38	0	28	0	0	0	0	0	0	0	0	0	0	0	0	0	0	0	170	120	0	0	0	0	218	123	1173	D_0__Bacteria;D_1__Verrucomicrobia;D_2__Verrucomicrobiae;D_3__Chthoniobacterales;D_4__Chthoniobacteraceae;D_5__Candidatus Udaeobacter
b6afdd980d592bb65ab34b03a7b48a58	0	0	0	0	0	0	49	213	0	0	0	0	0	198	0	0	0	0	0	0	0	29	0	0	0	0	0	0	50	0	77	0	0	0	0	70	76	0	0	0	0	0	0	0	47	75	230	1168	D_0__Bacteria;D_1__Acidobacteria;D_2__Acidobacteriia;D_3__Acidobacteriales;D_4__uncultured
c5f387a0ca50d67c1c883b614f8c9547	0	0	0	0	0	0	0	0	0	0	0	0	0	0	0	0	0	0	0	0	0	0	0	0	0	0	0	0	0	0	0	0	0	0	0	0	0	0	0	0	0	211	956	0	0	0	0	1167	D_0__Bacteria;D_1__Proteobacteria;D_2__Alphaproteobacteria;D_3__Rhizobiales;D_4__Xanthobacteraceae;D_5__uncultured
0d3cbeb73d832021cc286450c814cff7	69	0	0	0	0	0	0	0	0	0	0	0	0	0	0	0	0	91	216	146	153	215	31	67	0	0	0	0	0	0	0	0	0	0	0	0	0	0	0	0	0	47	28	38	58	0	0	1159	D_0__Bacteria;D_1__Actinobacteria;D_2__Actinobacteria;D_3__Frankiales;D_4__Acidothermaceae;D_5__Acidothermus
463d104aa72b38498b947074a5e51027	0	0	0	0	0	0	0	0	0	0	0	0	0	0	0	0	0	85	0	87	12	95	21	605	0	0	0	0	0	0	0	0	0	0	0	0	0	0	0	0	0	0	0	194	58	0	0	1157	D_0__Bacteria;D_1__Actinobacteria;D_2__Actinobacteria;D_3__Pseudonocardiales;D_4__Pseudonocardiaceae;D_5__Amycolatopsis
45617d22a09f297569a344c321cd1659	0	0	0	0	0	0	0	0	0	0	0	0	0	0	66	0	0	0	0	0	0	0	28	0	187	0	275	0	0	25	0	0	0	338	0	0	0	51	0	0	0	0	0	183	0	0	0	1153	D_0__Bacteria;D_1__Acidobacteria;D_2__Acidobacteriia;D_3__Solibacterales;D_4__Solibacteraceae (Subgroup 3);D_5__Bryobacter;D_6__uncultured bacterium
fdb0f6f14190bdc059e0202201d1dbd5	0	0	0	0	0	0	0	0	0	0	0	0	0	0	0	0	0	0	0	0	0	0	0	0	395	0	0	0	0	84	127	0	0	0	102	0	0	0	193	0	0	0	137	0	0	0	0	1153	D_0__Bacteria;D_1__Planctomycetes;D_2__Planctomycetacia;D_3__Isosphaerales;D_4__Isosphaeraceae;D_5__Singulisphaera;D_6__uncultured bacterium
39d176f6c615b1bf43cf6f2fe5936304	0	0	0	0	0	0	36	0	16	5	0	0	0	0	0	0	0	0	116	112	179	101	0	32	16	0	0	0	0	20	88	0	0	0	116	0	0	0	0	0	0	0	0	10	226	36	0	1149	D_0__Bacteria;D_1__Proteobacteria;D_2__Alphaproteobacteria;D_3__Caulobacterales;D_4__Caulobacteraceae;D_5__uncultured
84b0e58ebf1db17aeb175c3d100afdd1	0	0	34	0	0	0	0	0	0	0	0	0	39	0	0	0	0	0	24	0	0	0	25	0	0	0	0	0	0	0	0	0	0	0	0	0	0	53	133	116	74	0	0	70	189	325	61	1143	D_0__Bacteria;D_1__Actinobacteria;D_2__Actinobacteria;D_3__Frankiales;D_4__Acidothermaceae;D_5__Acidothermus;D_6__uncultured bacterium
6c275d9966530792d02ed4b7ba2788ff	0	0	0	16	0	0	0	0	0	0	0	0	88	112	0	0	0	0	0	0	0	0	0	0	0	0	0	0	62	11	58	0	0	0	0	18	0	0	0	198	0	0	0	0	184	158	205	1131	D_0__Bacteria;D_1__Chloroflexi;D_2__Ktedonobacteria;D_3__Ktedonobacterales;D_4__Ktedonobacteraceae;D_5__HSB OF53-F07
a05e43759ed38e665be5c229c49b4358	150	14	0	0	49	31	0	0	130	23	221	101	0	0	0	0	0	0	0	32	25	21	0	0	80	0	5	0	0	143	24	36	11	0	34	0	0	0	0	0	0	0	0	0	0	0	0	1130	D_0__Bacteria;D_1__Proteobacteria;D_2__Alphaproteobacteria;D_3__Elsterales;D_4__uncultured
f468b60e6e305ad8fb1e843ecf45ea68	0	0	0	0	0	0	0	0	194	274	140	0	0	0	0	0	0	0	0	0	0	0	0	0	39	0	0	0	0	0	0	0	24	0	143	0	0	91	156	0	0	0	46	0	0	0	0	1125	D_0__Bacteria;D_1__Actinobacteria;D_2__Thermoleophilia;D_3__Solirubrobacterales;D_4__67-14
3998c5a814ddcba81702bff1fde8f0bd	0	0	0	0	0	0	0	0	35	165	0	0	0	0	0	0	0	0	0	191	162	45	0	0	46	0	0	0	0	0	0	0	0	0	144	0	0	0	113	0	0	0	52	0	134	0	0	1123	D_0__Bacteria;D_1__Proteobacteria;D_2__Alphaproteobacteria;D_3__Rhizobiales;D_4__Xanthobacteraceae;D_5__uncultured;D_6__uncultured bacterium
d73c2a1ff86e43eb4278127f0a97215a	0	0	0	0	0	0	0	0	0	0	0	0	0	0	0	0	0	0	0	0	0	0	38	0	65	0	481	0	0	0	0	65	0	413	0	0	18	0	0	0	0	0	0	39	0	0	0	1119	D_0__Bacteria;D_1__Proteobacteria;D_2__Alphaproteobacteria;D_3__Acetobacterales;D_4__Acetobacteraceae;D_5__uncultured
49da4ee8142f61873f3fdcbdca7fc1b6	0	0	42	24	0	0	130	53	0	0	0	0	119	0	0	0	0	0	0	29	38	52	0	0	0	0	0	144	67	0	0	0	0	0	92	96	0	0	0	91	73	0	0	0	41	0	24	1115	D_0__Bacteria;D_1__Proteobacteria;D_2__Alphaproteobacteria;D_3__Rhizobiales;D_4__Xanthobacteraceae;D_5__uncultured
880fb126a6fbae9e13c007be843235a8	0	0	0	0	0	0	14	0	0	12	0	0	33	0	0	14	0	0	47	0	0	49	0	16	0	0	0	128	227	45	0	0	0	0	39	53	35	37	0	43	30	0	0	0	81	148	62	1113	D_0__Bacteria;D_1__Chloroflexi;D_2__Ktedonobacteria;D_3__Ktedonobacterales;D_4__Ktedonobacteraceae;D_5__HSB OF53-F07
5d70cbdfdd021ad246e1ac97b2e0c972	97	0	0	0	0	79	0	0	0	0	0	48	0	0	0	0	0	0	0	0	0	0	0	0	0	0	0	0	0	0	17	317	329	0	53	0	0	0	0	0	0	65	107	0	0	0	0	1112	D_0__Bacteria;D_1__Actinobacteria;D_2__Thermoleophilia;D_3__Solirubrobacterales;D_4__Solirubrobacteraceae;D_5__Conexibacter;D_6__uncultured bacterium
f2280515fbd80eb78e2e1121550eb377	0	0	0	0	0	0	0	0	16	67	0	9	0	0	14	15	34	476	23	35	28	26	11	32	18	12	0	0	0	0	0	15	72	0	57	0	0	0	60	0	0	0	15	0	42	0	0	1110	D_0__Bacteria;D_1__Proteobacteria;D_2__Alphaproteobacteria;D_3__uncultured
f6ac6b8d356d18c6ea58a3b24c90e7a4	0	0	0	0	0	0	0	191	0	0	0	0	0	127	0	0	0	0	0	0	0	0	0	0	0	0	0	0	97	6	109	0	0	0	0	0	126	0	0	0	0	0	0	0	47	0	282	1108	D_0__Bacteria;D_1__Acidobacteria;D_2__Acidobacteriia;D_3__Subgroup 2;D_4__uncultured bacterium;D_5__uncultured bacterium;D_6__uncultured bacterium
8e35a59d9a393158910eedd5c393ae0a	85	0	0	0	31	0	0	0	0	0	91	36	0	0	0	0	0	0	0	0	0	44	0	0	79	0	58	0	0	63	0	218	47	146	0	0	0	0	0	0	0	21	0	185	0	0	0	1104	D_0__Bacteria;D_1__Planctomycetes;D_2__Planctomycetacia;D_3__Isosphaerales;D_4__Isosphaeraceae;D_5__Singulisphaera;D_6__uncultured bacterium
230b9c0e02f913cf631e2d961cd8d916	0	0	0	0	0	0	187	49	177	0	0	0	0	25	5	0	0	103	0	128	18	24	0	0	59	0	0	0	0	35	71	0	0	44	88	0	0	0	0	0	0	0	0	0	16	37	0	1101	D_0__Bacteria;D_1__Proteobacteria;D_2__Gammaproteobacteria;D_3__Gammaproteobacteria Incertae Sedis;D_4__Unknown Family;D_5__Acidibacter;D_6__uncultured bacterium
c8072bf2a516469a19e6f6f1f18ec564	369	25	0	0	0	0	0	0	0	0	305	114	0	0	0	0	0	0	0	0	0	0	46	0	0	0	0	0	0	0	0	199	39	0	0	0	0	0	0	0	0	0	0	0	0	0	0	1097	D_0__Bacteria;D_1__Actinobacteria;D_2__Thermoleophilia;D_3__Solirubrobacterales;D_4__Solirubrobacteraceae;D_5__Conexibacter
554f1ab5a548f7bc103d1a243f698cb3	0	0	0	25	0	0	45	29	0	0	0	0	170	65	0	0	0	0	28	25	26	29	0	0	0	0	0	84	63	0	0	0	0	0	0	43	0	0	0	74	94	0	0	0	70	153	72	1095	D_0__Bacteria;D_1__Actinobacteria;D_2__Thermoleophilia;D_3__Gaiellales;D_4__uncultured;D_5__uncultured bacterium;D_6__uncultured bacterium
0788639e21b3bab31c9db4d7676a1641	46	0	0	0	27	19	0	0	73	56	346	116	0	0	0	0	0	0	0	0	0	0	0	0	0	0	0	0	0	16	0	14	23	0	68	0	0	0	35	0	0	135	85	0	33	0	0	1092	D_0__Bacteria;D_1__Planctomycetes;D_2__Planctomycetacia;D_3__Isosphaerales;D_4__Isosphaeraceae;D_5__Singulisphaera;D_6__uncultured bacterium
fe38fc247e647e6afa5a4c8f42d59424	0	0	0	0	0	0	0	0	126	189	62	0	0	0	0	0	0	0	45	18	90	38	0	0	222	0	0	0	0	0	0	0	0	0	38	0	0	164	0	0	0	0	95	0	0	0	0	1087	D_0__Bacteria;D_1__Acidobacteria;D_2__Acidobacteriia;D_3__Solibacterales;D_4__Solibacteraceae (Subgroup 3);D_5__Bryobacter;D_6__uncultured bacterium
e3c26dd525e3ec52164e76b541eb8da7	136	53	0	0	227	152	0	0	0	0	54	51	0	0	0	0	0	0	0	0	0	0	0	0	0	0	0	0	0	0	0	171	59	0	16	0	0	0	0	0	0	117	46	0	0	0	0	1082	D_0__Bacteria;D_1__Actinobacteria;D_2__Actinobacteria;D_3__Frankiales;D_4__Acidothermaceae;D_5__Acidothermus
8fdc39dba9e07911dd3919954bf9d8ff	0	0	0	0	0	0	0	0	0	0	0	0	0	0	0	0	0	726	0	0	0	0	0	0	0	0	0	0	0	0	0	0	0	83	118	0	0	0	0	60	74	0	0	0	0	17	0	1078	D_0__Bacteria;D_1__Actinobacteria;D_2__Actinobacteria;D_3__Streptosporangiales;D_4__Thermomonosporaceae;D_5__Actinoallomurus
64f4da891febeb1ac4f1ad83e7cf3a31	0	0	0	0	0	409	0	0	0	128	0	120	0	0	0	0	0	0	0	0	0	0	0	0	0	0	0	0	0	0	0	0	72	0	0	0	0	0	210	0	0	0	136	0	0	0	0	1075	D_0__Bacteria;D_1__Proteobacteria;D_2__Alphaproteobacteria;D_3__Rhizobiales;D_4__Xanthobacteraceae;D_5__Rhodoplanes
f89105a0cbd3f40b7e50473f458cb232	0	0	12	0	0	0	0	0	0	0	0	0	82	28	0	0	0	0	0	33	69	35	0	0	0	0	4	106	0	0	56	0	0	0	0	46	48	0	0	39	0	0	12	29	133	207	134	1073	D_0__Bacteria;D_1__Chloroflexi;D_2__Ktedonobacteria;D_3__Ktedonobacterales;D_4__Ktedonobacteraceae;D_5__HSB OF53-F07
3dc350f329293a7e3202a0c3521fc49c	0	0	0	0	0	0	54	0	0	0	0	0	25	0	0	0	0	361	0	0	0	0	0	0	588	0	0	0	0	0	0	0	0	0	36	0	0	0	0	0	0	0	0	0	0	0	0	1064	D_0__Bacteria;D_1__Actinobacteria;D_2__Actinobacteria;D_3__Frankiales;D_4__Acidothermaceae;D_5__Acidothermus;D_6__uncultured bacterium
a154d5b1a065884c395bf5417b056bc9	0	0	47	61	0	0	74	40	0	0	0	0	264	42	0	0	0	0	0	7	6	11	0	0	0	0	0	63	0	0	29	0	0	0	28	58	0	0	0	122	56	0	0	0	0	133	0	1041	D_0__Bacteria;D_1__Verrucomicrobia;D_2__Verrucomicrobiae;D_3__Chthoniobacterales;D_4__Chthoniobacteraceae;D_5__Candidatus Udaeobacter;D_6__uncultured bacterium
7c6cddc29d82a1a51562955947e08c92	0	0	0	0	0	0	0	0	33	0	0	0	0	0	0	0	0	0	36	105	117	98	0	24	0	0	0	0	0	0	0	37	0	0	84	0	0	42	116	47	0	0	0	16	208	60	0	1038	D_0__Bacteria;D_1__Planctomycetes;D_2__Planctomycetacia;D_3__Gemmatales;D_4__Gemmataceae;D_5__uncultured
a1b38d67daa0b409f52f98d4a1bda447	90	0	0	0	86	48	128	0	0	0	16	34	0	0	0	0	32	0	30	70	105	52	0	94	0	0	0	0	0	58	0	91	32	0	0	0	0	0	0	0	0	0	0	70	0	0	0	1036	D_0__Bacteria;D_1__Planctomycetes;D_2__Planctomycetacia;D_3__Isosphaerales;D_4__Isosphaeraceae;D_5__Singulisphaera
11d589e665a9a82275dfb7588d1cd263	0	0	0	0	0	17	0	0	60	117	0	31	0	0	27	0	10	0	13	19	52	33	0	0	35	0	0	0	0	0	17	43	54	0	166	0	0	28	71	0	20	0	26	39	112	25	0	1036	D_0__Bacteria;D_1__Planctomycetes;D_2__Planctomycetacia;D_3__Isosphaerales;D_4__Isosphaeraceae;D_5__uncultured;D_6__uncultured bacterium
813518bdc93ae7292eaf375a7b9c9256	0	0	0	0	0	0	0	0	0	0	0	0	0	0	0	0	0	0	0	0	0	0	0	0	0	0	0	0	0	0	0	0	0	0	101	0	0	0	0	0	0	0	0	0	0	0	0	1035	D_0__Bacteria;D_1__Spirochaetes;D_2__Spirochaetia;D_3__Spirochaetales;D_4__Spirochaetaceae;D_5__Treponema;D_6__uncultured Treponema sp.
52e9a4d2b6f26ca1358811247eb1aeb1	0	0	0	0	0	0	0	0	0	0	0	0	0	0	0	0	0	972	0	0	0	0	0	0	0	0	0	0	0	0	0	0	0	0	0	0	0	0	0	0	0	0	0	0	0	0	0	1027	D_0__Bacteria;D_1__Actinobacteria;D_2__Actinobacteria;D_3__Frankiales;D_4__Acidothermaceae;D_5__Acidothermus;D_6__uncultured bacterium
6f8b515a92d6595fecf6acd837f1c889	0	0	85	57	0	0	155	62	0	0	0	0	50	0	0	0	0	413	0	26	26	32	0	28	0	0	0	0	16	0	0	0	0	0	14	17	0	0	0	0	0	0	0	0	16	29	0	1026	D_0__Bacteria;D_1__Proteobacteria;D_2__Alphaproteobacteria;D_3__uncultured;D_4__uncultured bacterium;D_5__uncultured bacterium;D_6__uncultured bacterium
5b0ad66502c86a5c8f87ddf5232a72ce	0	0	169	89	0	0	0	0	0	0	0	0	120	0	0	0	0	0	0	0	0	0	0	0	0	0	0	124	0	0	0	0	0	0	0	88	0	0	0	163	102	0	0	0	0	160	0	1015	D_0__Bacteria;D_1__Actinobacteria;D_2__Thermoleophilia;D_3__Gaiellales;D_4__uncultured;D_5__uncultured bacterium;D_6__uncultured bacterium
d5f47c31e4346fc7562fcafccb7fae86	18	26	0	0	8	22	0	0	0	0	0	32	0	0	0	0	0	0	155	66	86	95	14	0	12	0	0	0	0	31	0	68	46	0	204	0	0	0	0	0	0	0	32	22	45	0	0	1003	D_0__Bacteria;D_1__Actinobacteria;D_2__Actinobacteria;D_3__Streptosporangiales;D_4__Thermomonosporaceae;D_5__Actinoallomurus
c699cdcd7c200c0363f5aa0388e0381d	0	0	30	49	0	28	106	21	60	0	0	54	101	34	0	34	0	0	0	0	0	0	0	0	151	0	0	21	0	35	0	0	66	0	122	0	0	0	0	0	0	0	37	0	0	39	0	1003	D_0__Bacteria;D_1__Actinobacteria;D_2__Actinobacteria;D_3__Frankiales;D_4__Acidothermaceae;D_5__Acidothermus;D_6__uncultured bacterium
f94fc50bafeebc6d63982b5b37545b20	0	0	0	34	0	0	190	192	0	0	0	0	58	23	0	0	0	0	45	59	64	55	0	29	0	0	0	0	28	0	0	0	0	0	17	0	0	0	0	34	20	0	0	0	53	44	56	1001	D_0__Bacteria;D_1__Actinobacteria;D_2__Actinobacteria;D_3__Corynebacteriales;D_4__Mycobacteriaceae;D_5__Mycobacterium
90668079f3a9be252dd2d7d6a2af08d4	35	0	0	0	0	0	56	0	0	0	0	0	0	0	0	0	0	0	0	0	0	0	0	0	51	0	0	0	0	0	0	302	186	0	80	0	0	0	0	0	0	148	96	0	46	0	0	1000	D_0__Bacteria;D_1__Actinobacteria;D_2__Thermoleophilia;D_3__Solirubrobacterales;D_4__Solirubrobacteraceae;D_5__Conexibacter;D_6__uncultured bacterium
1bf58de8195e017de0ef19d3437eedec	0	0	64	16	0	0	63	136	0	58	0	0	0	0	0	0	0	0	0	0	44	45	0	0	22	0	0	16	0	0	25	0	0	0	104	0	0	0	49	97	116	0	0	0	0	106	12	1000	D_0__Bacteria;D_1__Actinobacteria;D_2__Actinobacteria;D_3__Corynebacteriales;D_4__Mycobacteriaceae;D_5__Mycobacterium;D_6__uncultured bacterium
3c769204de5ce4b62c856da2f71bf713	0	0	0	38	0	0	72	147	0	0	0	0	0	96	0	0	0	0	0	0	0	0	0	0	0	0	0	0	253	0	43	0	0	0	0	49	152	0	0	0	0	0	0	0	14	0	122	998	D_0__Bacteria;D_1__Proteobacteria;D_2__Gammaproteobacteria;D_3__Betaproteobacteriales;D_4__Burkholderiaceae;D_5__uncultured;D_6__uncultured bacterium
32c7209bbf7b6a0a2cff435ca589cdbf	64	38	0	0	38	102	0	0	0	0	11	39	0	0	0	0	0	0	0	0	0	0	0	0	0	0	0	0	0	0	0	342	202	0	0	0	0	0	0	0	0	62	91	0	8	0	0	997	D_0__Bacteria;D_1__Actinobacteria;D_2__Actinobacteria;D_3__Frankiales;D_4__Acidothermaceae;D_5__Acidothermus;D_6__uncultured bacterium
d473b7fd4e6cfcc4132aef2cc24b6306	0	0	0	0	0	0	0	0	0	0	0	0	0	0	0	0	6	0	218	26	27	0	276	0	4	0	53	0	0	54	0	0	0	220	0	0	0	39	0	0	0	0	0	44	0	0	0	996	D_0__Bacteria;D_1__Actinobacteria;D_2__Actinobacteria;D_3__Micrococcales;D_4__Micrococcaceae;D_5__Sinomonas
7127a856284ffc38cfd0c5a3c6d2defa	111	0	0	0	0	0	0	0	0	0	126	93	0	0	0	0	0	0	0	0	0	0	0	0	0	0	0	0	0	0	155	0	0	0	0	0	0	0	0	0	0	0	0	421	84	0	0	990	D_0__Bacteria;D_1__Actinobacteria;D_2__Thermoleophilia;D_3__Solirubrobacterales;D_4__Solirubrobacteraceae;D_5__Conexibacter
09bedf1ee9478654b581fea611f919e7	0	0	54	69	0	0	207	53	0	0	0	0	0	0	0	0	0	0	0	56	0	74	0	0	0	0	19	0	36	32	44	0	0	37	0	0	0	0	0	86	90	0	0	8	60	64	0	989	D_0__Bacteria;D_1__Proteobacteria;D_2__Gammaproteobacteria;D_3__Gammaproteobacteria Incertae Sedis;D_4__Unknown Family;D_5__Acidibacter;D_6__uncultured bacterium
0f5f7693288de84f4ade2e6abaa2440f	144	0	0	0	96	0	0	0	409	54	126	12	0	0	0	0	0	0	0	0	0	0	0	0	115	0	0	0	0	0	0	4	0	0	0	0	0	0	0	28	0	0	0	0	0	0	0	988	D_0__Archaea;D_1__Thaumarchaeota;D_2__Nitrososphaeria;D_3__Nitrososphaerales;D_4__Nitrososphaeraceae;D_5__uncultured archaeon;D_6__uncultured archaeon
67684922c98b5739c1180f4ea19e23e9	57	0	0	0	0	68	0	0	0	0	62	154	0	0	0	28	0	0	0	0	0	0	0	0	0	20	0	0	0	0	13	128	241	0	68	0	0	0	52	0	0	0	0	0	38	0	0	987	D_0__Bacteria;D_1__Actinobacteria;D_2__Acidimicrobiia;D_3__Microtrichales
e922aeb21e63940f3a7d2b13e336254d	0	0	45	72	0	0	0	0	0	0	0	0	0	0	0	0	0	0	0	0	0	0	0	0	0	0	0	72	31	0	0	0	0	0	29	50	0	60	0	165	139	0	0	18	0	241	62	984	D_0__Bacteria;D_1__Actinobacteria;D_2__Actinobacteria;D_3__Micromonosporales;D_4__Micromonosporaceae
cb6b00dda308533696f4818ad510a33f	0	0	0	0	0	0	0	0	0	0	0	0	0	0	0	0	22	0	158	68	149	116	189	169	0	0	0	0	0	23	0	0	0	0	0	0	0	0	0	0	0	0	0	49	0	0	37	980	D_0__Bacteria;D_1__Actinobacteria;D_2__Actinobacteria;D_3__Pseudonocardiales;D_4__Pseudonocardiaceae
e4be0ba8759560d4976928bf6f04e3f6	0	0	0	0	0	0	0	0	0	0	0	0	0	0	0	0	0	0	0	0	0	0	0	0	743	0	0	0	0	235	0	0	0	0	0	0	0	0	0	0	0	0	0	0	0	0	0	978	D_0__Bacteria;D_1__Chloroflexi;D_2__Ktedonobacteria;D_3__Ktedonobacterales;D_4__Ktedonobacteraceae;D_5__Ktedonobacter
d4e6299f41a4c5afb1e46ab5bac3a2a9	0	0	188	0	0	0	79	0	0	0	0	0	76	0	0	0	0	491	0	0	0	0	38	0	0	0	0	0	0	0	0	0	28	0	0	0	0	0	0	0	0	0	0	0	0	67	0	967	D_0__Bacteria;D_1__Actinobacteria;D_2__Actinobacteria;D_3__Frankiales;D_4__Acidothermaceae;D_5__Acidothermus;D_6__uncultured bacterium
de576a3f0cbd5ff0071c4e2e8aa9214e	0	0	11	29	0	0	91	61	0	0	0	0	79	31	0	44	0	0	0	0	0	74	0	0	0	0	0	158	46	0	0	0	23	0	47	57	0	0	0	0	0	0	43	0	75	44	51	964	D_0__Bacteria;D_1__Proteobacteria;D_2__Gammaproteobacteria;D_3__Gammaproteobacteria Incertae Sedis;D_4__Unknown Family;D_5__Acidibacter;D_6__uncultured bacterium
fafeb036b9f4cdb6a06a2a74da9bec85	0	0	11	10	0	0	13	7	0	0	0	0	241	55	0	0	0	0	0	0	0	0	0	0	0	0	0	132	19	0	0	0	0	0	119	142	24	0	0	0	0	0	26	0	10	119	35	963	D_0__Bacteria;D_1__Gemmatimonadetes;D_2__Gemmatimonadetes;D_3__Gemmatimonadales;D_4__Gemmatimonadaceae;D_5__uncultured
0c4b475ffe2e45c38c0aea886f3588fe	215	0	0	0	168	111	0	0	0	0	96	0	0	0	0	0	0	0	0	0	0	0	0	0	0	0	0	0	0	75	0	60	0	120	61	0	0	0	0	0	0	49	0	0	0	0	0	955	D_0__Bacteria;D_1__Planctomycetes;D_2__Planctomycetacia;D_3__Isosphaerales;D_4__Isosphaeraceae
8500ea56017672a52b3ed68fd2b1b7d9	0	0	0	32	0	0	194	0	0	0	0	0	0	56	0	0	0	0	0	0	0	87	0	0	0	0	0	113	146	0	0	0	0	0	0	0	0	0	0	92	0	0	0	0	87	120	27	954	D_0__Bacteria;D_1__Acidobacteria;D_2__Acidobacteriia;D_3__Acidobacteriales;D_4__uncultured
156eb25f8d8d219bb6cae70111ad4ef4	0	0	0	0	0	0	136	115	0	0	0	0	133	60	0	34	0	0	0	30	50	0	0	0	0	0	0	35	59	0	0	0	0	0	0	0	0	0	0	105	0	0	0	0	0	131	65	953	D_0__Bacteria;D_1__Actinobacteria;D_2__Thermoleophilia;D_3__Solirubrobacterales;D_4__Solirubrobacteraceae;D_5__uncultured
b8d73c16c90682ec91178385e3505b29	0	0	34	24	0	0	0	0	0	0	0	0	0	0	0	0	0	0	0	0	0	0	0	0	0	0	0	0	0	0	0	0	0	0	0	0	0	0	0	415	287	0	0	0	0	151	34	945	D_0__Bacteria;D_1__Gemmatimonadetes;D_2__Gemmatimonadetes;D_3__Gemmatimonadales;D_4__Gemmatimonadaceae;D_5__uncultured
863c6afcb132caded47e03e60158abb3	0	0	0	16	0	0	78	0	0	49	0	0	0	0	0	0	64	49	0	0	0	0	89	92	0	0	0	0	35	264	0	0	0	0	0	0	0	39	0	0	46	0	0	0	124	0	0	945	D_0__Bacteria;D_1__Actinobacteria;D_2__Thermoleophilia;D_3__Solirubrobacterales;D_4__Solirubrobacteraceae;D_5__Conexibacter;D_6__uncultured bacterium
ac27b7011cf33f8789a8e9427369b968	0	0	0	0	0	0	0	0	0	0	0	0	0	0	0	0	0	0	0	0	0	0	0	0	0	0	0	112	0	0	0	0	0	0	0	22	0	0	0	505	226	0	0	0	0	0	78	943	D_0__Archaea;D_1__Crenarchaeota;D_2__Bathyarchaeia;D_3__uncultured archaeon;D_4__uncultured archaeon;D_5__uncultured archaeon;D_6__uncultured archaeon
8db104068d810e789196d62e34be7e12	0	0	0	0	12	0	0	0	0	0	0	11	0	0	0	0	512	0	0	0	0	0	231	0	0	0	65	0	0	98	0	0	0	12	0	0	0	0	0	0	0	0	0	0	0	0	0	941	D_0__Bacteria;D_1__Actinobacteria;D_2__Actinobacteria;D_3__Pseudonocardiales;D_4__Pseudonocardiaceae;D_5__Actinopolyspora
7ce8dde06f2a00fb44753eb91581ac55	186	8	0	0	97	11	0	0	0	0	215	139	0	0	0	0	0	0	0	0	0	9	0	0	0	0	0	0	0	0	0	41	15	0	0	0	0	0	0	0	0	192	16	0	0	0	0	929	D_0__Bacteria;D_1__Actinobacteria;D_2__Acidimicrobiia;D_3__IMCC26256;D_4__uncultured bacterium;D_5__uncultured bacterium;D_6__uncultured bacterium
cff683196c9b38007c917dbba821e889	0	0	0	0	0	13	0	0	51	754	0	0	0	0	0	0	0	0	0	0	0	0	0	0	0	0	0	0	0	0	0	0	0	0	0	0	0	0	0	0	70	0	41	0	0	0	0	929	D_0__Bacteria;D_1__Planctomycetes;D_2__Planctomycetacia;D_3__Gemmatales;D_4__Gemmataceae;D_5__uncultured;D_6__uncultured bacterium
5fd9d720201c07c4a0d6860f6c23edf2	0	0	26	42	0	0	33	18	0	0	0	0	180	65	0	0	0	0	0	0	0	20	0	0	0	0	0	23	21	0	0	0	0	0	0	41	10	0	0	134	139	0	0	0	43	88	40	923	D_0__Bacteria;D_1__Proteobacteria;D_2__Gammaproteobacteria;D_3__Betaproteobacteriales;D_4__A21b;D_5__uncultured bacterium;D_6__uncultured bacterium
ee292a8dfc9e8bf1f16233fe70cd595a	0	0	0	0	0	0	0	0	0	0	0	0	0	0	0	0	0	0	0	0	0	0	0	0	0	0	0	0	0	215	367	0	0	0	173	0	0	0	0	0	0	0	0	0	0	0	0	923	D_0__Bacteria;D_1__Actinobacteria;D_2__Actinobacteria;D_3__Frankiales;D_4__Acidothermaceae;D_5__Acidothermus;D_6__uncultured bacterium
8e7981999ece47ab83fde0b2fadd5c33	0	0	0	0	0	0	0	0	0	0	0	0	0	0	67	0	0	0	0	0	0	0	0	0	47	0	152	0	0	240	0	0	0	416	0	0	0	0	0	0	0	0	0	0	0	0	0	922	D_0__Bacteria;D_1__Proteobacteria;D_2__Alphaproteobacteria;D_3__Acetobacterales;D_4__Acetobacteraceae;D_5__uncultured
cbc1fd424f5f101d1f851749ec5eea66	0	0	0	0	0	0	0	0	0	0	0	0	0	0	0	0	0	0	0	0	0	0	0	0	0	0	0	0	0	0	0	0	919	0	0	0	0	0	0	0	0	0	0	0	0	0	0	919	D_0__Bacteria;D_1__Actinobacteria;D_2__Actinobacteria;D_3__Streptosporangiales;D_4__Streptosporangiaceae
7032ef7560fc93359ad2e3e6100a54bc	0	0	0	0	0	0	86	0	0	0	0	0	0	0	0	0	107	312	0	53	141	0	0	0	0	0	0	0	0	0	0	0	0	0	98	0	0	0	0	0	0	59	37	0	0	0	0	913	D_0__Bacteria;D_1__Proteobacteria;D_2__Alphaproteobacteria;D_3__Elsterales;D_4__uncultured
ecdf25bb730516aa8840de87d5316711	0	0	0	0	0	0	119	0	0	0	0	0	117	77	0	0	0	0	0	0	0	46	0	0	0	0	0	98	0	0	38	0	0	0	0	59	0	60	0	103	0	0	0	0	62	127	0	906	D_0__Bacteria;D_1__Proteobacteria;D_2__Alphaproteobacteria;D_3__Rhizobiales;D_4__Xanthobacteraceae;D_5__uncultured;D_6__uncultured bacterium
63d3548925b80563ffd3a3eaaa962c06	0	0	0	0	0	0	0	0	29	92	0	0	0	0	0	0	0	0	68	41	51	77	25	0	52	0	0	0	0	66	83	0	0	0	33	0	0	56	40	0	0	0	0	79	83	0	0	905	D_0__Bacteria;D_1__Proteobacteria;D_2__Alphaproteobacteria;D_3__Acetobacterales;D_4__Acetobacteraceae;D_5__uncultured
d2e66902d9a7f6b68522b1eeb834bf69	0	0	29	38	0	0	84	37	37	0	0	0	37	0	18	0	0	7	0	77	16	9	0	19	24	0	20	0	0	26	0	23	35	82	46	12	0	8	9	60	48	0	0	0	30	54	0	903	D_0__Bacteria;D_1__Proteobacteria;D_2__Alphaproteobacteria;D_3__Caulobacterales;D_4__Caulobacteraceae;D_5__Phenylobacterium
c55440819fd29b4d8b699013e6977e62	0	0	0	0	0	0	0	0	21	10	0	0	0	0	14	0	0	0	0	0	0	0	0	0	5	0	2	0	0	28	0	8	0	590	85	0	0	113	0	0	0	0	0	6	0	0	0	897	D_0__Bacteria;D_1__Planctomycetes;D_2__Phycisphaerae;D_3__Tepidisphaerales;D_4__WD2101 soil group;D_5__uncultured bacterium;D_6__uncultured bacterium
20f5791b2bd97f69508a94ad8cf9b17c	0	0	0	57	0	44	0	119	0	393	0	0	0	0	0	0	0	0	0	0	0	21	0	0	0	0	0	0	0	0	70	0	0	0	0	0	0	0	0	0	0	0	118	0	74	0	0	896	D_0__Bacteria;D_1__Verrucomicrobia;D_2__Verrucomicrobiae;D_3__Chthoniobacterales;D_4__Chthoniobacteraceae;D_5__Candidatus Udaeobacter;D_6__uncultured bacterium
3fe6f60dccef65e2558fee2200a910e1	0	0	0	0	0	0	0	37	0	0	0	0	132	96	0	0	0	0	0	0	0	0	0	0	0	0	0	120	100	0	0	0	0	0	0	0	48	26	0	80	41	0	0	0	0	88	125	893	D_0__Bacteria;D_1__Planctomycetes;D_2__Planctomycetacia;D_3__Isosphaerales;D_4__Isosphaeraceae;D_5__Singulisphaera;D_6__uncultured bacterium
7238e7d3a0027fa55f8898283c19d50b	0	0	41	27	0	0	20	0	0	0	0	0	53	0	0	16	41	0	35	19	26	34	20	21	0	0	0	32	0	15	0	0	33	0	27	44	0	34	22	62	64	0	0	58	49	66	32	891	D_0__Bacteria;D_1__Proteobacteria;D_2__Alphaproteobacteria;D_3__Acetobacterales;D_4__Acetobacteraceae
cd4834bb36617cec49b4f0948d2a1540	0	0	0	0	0	0	0	0	0	0	0	0	0	0	0	0	0	0	0	0	0	0	0	0	0	0	0	0	0	0	0	0	0	0	0	0	0	20	571	0	300	0	0	0	0	0	0	891	D_0__Bacteria;D_1__Actinobacteria;D_2__Actinobacteria;D_3__Streptosporangiales;D_4__Thermomonosporaceae;D_5__Actinomadura
c12049f5a15bfc5cc2cbb512052bcac1	0	7	0	0	0	8	0	16	74	0	404	23	0	0	17	23	0	0	0	37	0	0	0	12	0	0	0	0	0	0	0	0	0	0	103	0	0	0	67	0	0	0	19	0	79	0	0	889	D_0__Bacteria;D_1__Planctomycetes;D_2__Planctomycetacia;D_3__Isosphaerales;D_4__Isosphaeraceae;D_5__Singulisphaera
7f818b4bd2fec5153a5a8c769b2d2d15	14	0	0	0	0	0	0	0	0	0	0	18	0	0	21	0	100	0	0	0	0	0	602	31	25	0	0	0	0	20	0	0	35	0	0	0	0	0	0	0	0	22	0	0	0	0	0	888	D_0__Bacteria;D_1__Actinobacteria;D_2__Actinobacteria;D_3__Propionibacteriales;D_4__Nocardioidaceae;D_5__Nocardioides;D_6__uncultured bacterium
e965f918cdea0e27cc14ffc37b7ce8ef	0	0	66	84	0	0	0	0	0	0	0	0	111	0	0	0	0	0	0	0	0	9	0	0	0	0	0	0	0	0	0	0	0	0	0	0	0	0	0	302	139	0	0	0	9	168	0	888	D_0__Bacteria;D_1__Proteobacteria;D_2__Gammaproteobacteria;D_3__Betaproteobacteriales;D_4__Nitrosomonadaceae;D_5__Ellin6067;D_6__uncultured bacterium
593f2bffa803a56ff027f6ed3296ab08	0	0	0	0	0	0	0	0	0	0	0	0	0	0	0	0	0	0	0	0	0	0	0	0	0	0	0	291	504	0	0	0	0	0	0	0	35	0	0	0	17	0	0	0	0	0	0	886	D_0__Bacteria;D_1__Chloroflexi;D_2__AD3;D_3__uncultured bacterium;D_4__uncultured bacterium;D_5__uncultured bacterium;D_6__uncultured bacterium
57170184b8dbaa9d6930d10fbece6c65	214	0	0	0	80	0	0	0	0	0	172	57	0	0	0	0	0	0	0	0	0	0	0	0	0	0	0	0	0	0	0	180	0	0	0	0	0	0	0	0	0	117	62	0	0	0	0	882	D_0__Bacteria;D_1__Planctomycetes;D_2__Planctomycetacia;D_3__Isosphaerales;D_4__Isosphaeraceae;D_5__uncultured
4386fe044efbc96cf9f2f4b4545094f8	0	0	0	28	42	0	86	57	0	0	0	0	0	0	0	0	0	152	14	73	90	37	0	34	0	0	0	0	0	0	35	15	46	0	83	0	0	0	0	0	0	0	0	0	27	28	0	882	D_0__Bacteria;D_1__Acidobacteria;D_2__Acidobacteriia;D_3__Solibacterales;D_4__Solibacteraceae (Subgroup 3);D_5__Candidatus Solibacter;D_6__uncultured bacterium
04a40ebf9b8b8570868c2103e9a9d33c	0	0	0	18	0	0	0	0	51	250	21	29	53	0	0	0	0	29	0	0	0	0	0	0	0	0	0	0	0	0	0	0	0	0	98	0	0	0	110	0	0	0	59	0	114	49	0	881	D_0__Bacteria;D_1__Actinobacteria;D_2__Thermoleophilia;D_3__Gaiellales;D_4__uncultured;D_5__uncultured bacterium;D_6__uncultured bacterium
6a9d9b6b10e0d7541ee305ee9104d44d	0	0	7	16	0	0	14	112	0	21	0	0	77	18	0	0	0	0	0	14	0	10	0	12	0	0	0	0	0	0	25	0	0	0	0	26	14	0	0	51	19	0	0	0	76	231	135	878	D_0__Bacteria;D_1__Verrucomicrobia;D_2__Verrucomicrobiae;D_3__Chthoniobacterales;D_4__Xiphinematobacteraceae;D_5__Candidatus Xiphinematobacter;D_6__uncultured bacterium
9f54ddfd0331e6c441da1a9b766ed125	0	0	40	0	0	0	0	0	119	316	0	0	0	0	0	0	0	0	0	0	0	0	0	0	0	0	0	0	0	0	0	0	15	0	0	0	0	0	210	0	166	0	8	0	0	0	0	874	D_0__Bacteria;D_1__Actinobacteria;D_2__Thermoleophilia;D_3__Solirubrobacterales;D_4__67-14;D_5__uncultured bacterium;D_6__uncultured bacterium
79637d22fe18217cf14a0467611e619f	0	0	0	125	0	0	0	0	0	0	0	0	0	0	0	0	0	476	0	0	0	0	0	0	88	0	0	0	0	185	0	0	0	0	0	0	0	0	0	0	0	0	0	0	0	0	0	874	D_0__Bacteria;D_1__Actinobacteria;D_2__Actinobacteria;D_3__Streptosporangiales;D_4__Thermomonosporaceae;D_5__Actinoallomurus
98bd60dc041f025f94ef1df73b2bf86b	0	0	0	105	0	5	36	34	0	0	0	0	0	0	0	0	0	693	0	0	0	0	0	0	0	0	0	0	0	0	0	0	0	0	0	0	0	0	0	0	0	0	0	0	0	0	0	873	D_0__Bacteria;D_1__Chloroflexi;D_2__Ktedonobacteria;D_3__Ktedonobacterales;D_4__Ktedonobacteraceae
7e9d153caa7e9c53e1e17afee36859b0	63	0	0	0	48	7	0	0	251	0	132	0	0	0	0	0	0	0	0	0	0	0	0	0	51	0	0	0	0	0	0	35	0	0	0	0	0	146	84	0	0	49	0	0	0	0	0	866	D_0__Bacteria;D_1__Actinobacteria;D_2__Thermoleophilia;D_3__Solirubrobacterales;D_4__Solirubrobacteraceae;D_5__Solirubrobacter;D_6__uncultured bacterium
d93a76275e580bca6473df55d1455ce2	38	3	0	0	25	18	0	0	0	0	0	0	0	0	0	0	0	0	10	0	26	12	0	0	194	0	0	0	0	197	0	70	14	22	99	0	0	7	0	0	0	5	14	58	21	0	6	857	D_0__Bacteria;D_1__Planctomycetes;D_2__Planctomycetacia;D_3__Isosphaerales;D_4__Isosphaeraceae;D_5__Singulisphaera
e36f573ab454794e863db7ad2911099e	0	0	23	49	0	0	0	0	9	0	0	6	44	0	22	0	40	12	21	17	23	30	0	20	0	0	0	0	0	0	0	0	0	0	0	0	0	42	0	58	30	0	0	52	59	263	36	856	D_0__Bacteria;D_1__Chloroflexi;D_2__Ktedonobacteria;D_3__Ktedonobacterales;D_4__JG30-KF-AS9;D_5__uncultured bacterium;D_6__uncultured bacterium
78df1eb2ba58cd66be020116fd557085	0	0	0	54	0	0	56	0	0	0	0	0	0	0	0	0	0	51	0	129	63	85	0	232	0	0	0	0	0	0	94	0	0	0	0	0	0	0	0	0	0	0	0	0	0	0	0	855	D_0__Bacteria;D_1__Proteobacteria;D_2__Alphaproteobacteria;D_3__Reyranellales;D_4__Reyranellaceae;D_5__Reyranella
0359fdc92fcd68b70df5d7ceb7606c31	0	0	0	0	0	0	0	0	0	0	0	0	0	0	0	68	0	0	0	0	0	0	0	0	0	40	0	0	0	0	318	0	0	0	42	0	0	0	0	0	0	0	0	0	203	0	0	855	D_0__Bacteria;D_1__Actinobacteria;D_2__Actinobacteria;D_3__Pseudonocardiales;D_4__Pseudonocardiaceae;D_5__Actinophytocola
2798d18e61294b83ddea602af453178c	0	0	0	0	0	0	49	0	0	0	0	0	0	0	0	0	0	26	0	53	0	81	0	226	0	0	0	0	29	0	84	0	0	0	0	0	0	0	0	0	0	0	0	0	264	0	0	851	D_0__Bacteria;D_1__Actinobacteria;D_2__Actinobacteria;D_3__Frankiales;D_4__Acidothermaceae;D_5__Acidothermus
ac3acbf6118ecf225d05385151a02c40	0	0	0	0	0	0	0	0	86	0	180	60	0	0	0	0	0	0	0	0	0	0	27	0	106	0	0	0	0	0	0	84	0	107	0	0	0	110	0	0	0	0	0	81	0	0	0	841	D_0__Bacteria;D_1__Actinobacteria;D_2__Actinobacteria;D_3__Frankiales;D_4__Frankiaceae;D_5__Jatrophihabitans
7947a076962bdb25aae68792ef47ab56	0	0	0	0	0	0	324	50	0	0	0	0	88	45	0	18	0	0	0	0	0	0	0	0	0	0	0	41	20	0	0	0	5	0	22	42	22	0	0	19	21	0	0	0	9	55	51	832	D_0__Bacteria;D_1__Proteobacteria;D_2__Alphaproteobacteria;D_3__Micropepsales;D_4__Micropepsaceae;D_5__uncultured
6a1ba49fcab711e30c61dde769ca173c	68	120	0	0	47	161	0	0	0	0	0	164	0	0	0	0	0	0	0	0	0	0	0	0	0	0	0	0	0	0	0	45	56	0	0	0	0	0	0	0	0	31	139	0	0	0	0	831	D_0__Bacteria;D_1__Actinobacteria;D_2__Actinobacteria;D_3__Frankiales;D_4__Acidothermaceae;D_5__Acidothermus;D_6__uncultured bacterium
ab84e6bb6e20647136ccb67c0a4f697b	0	0	0	0	0	13	113	44	0	0	0	0	0	0	0	14	0	0	0	0	0	34	0	0	0	0	0	0	281	0	0	0	16	0	0	0	80	0	0	0	0	0	143	0	0	14	77	829	D_0__Bacteria;D_1__Acidobacteria;D_2__Acidobacteriia;D_3__Subgroup 2;D_4__uncultured bacterium;D_5__uncultured bacterium;D_6__uncultured bacterium
1a9a496bc2eaa2536eb5ad0d55585fed	0	0	0	0	38	27	0	0	0	0	42	33	0	0	0	0	0	0	0	0	0	15	41	0	0	0	0	0	0	0	0	28	0	0	0	0	0	39	0	0	0	117	42	291	113	0	0	826	D_0__Bacteria;D_1__Actinobacteria;D_2__Acidimicrobiia
5c12bc90d16dd674ed0926ba065571e4	0	0	18	0	0	18	92	83	0	0	0	16	0	48	13	38	7	24	0	28	15	48	0	23	0	0	0	0	0	0	0	15	39	0	54	0	0	0	0	0	0	0	19	6	51	78	64	823	D_0__Bacteria;D_1__Proteobacteria;D_2__Alphaproteobacteria;D_3__Rhizobiales;D_4__Beijerinckiaceae;D_5__Roseiarcus
136ff2acd0aed09d7adf5a62643fc827	0	0	56	30	0	0	0	0	0	0	0	0	138	25	0	0	0	0	0	0	0	0	0	0	0	0	0	86	29	0	0	0	0	0	0	58	0	0	4	195	123	0	0	0	0	45	31	820	D_0__Bacteria;D_1__Acidobacteria;D_2__Blastocatellia (Subgroup 4);D_3__Pyrinomonadales;D_4__Pyrinomonadaceae;D_5__RB41;D_6__uncultured bacterium
3c67674cd7fb26fc1dae5d0f7a0fe5a6	0	0	0	26	0	0	45	46	0	57	0	0	0	0	0	0	0	0	55	106	72	66	0	0	0	0	0	0	0	0	0	0	0	0	0	0	0	0	121	0	85	0	73	0	65	0	0	817	D_0__Bacteria;D_1__Actinobacteria;D_2__Actinobacteria;D_3__Frankiales;D_4__Frankiaceae;D_5__Jatrophihabitans
f7c71fd6c35bfeb943d8da080407025b	0	0	0	0	0	0	0	0	91	212	0	0	0	0	0	0	0	0	0	30	0	0	0	0	0	0	0	0	0	0	57	0	0	0	146	0	0	0	86	0	47	0	0	0	82	0	0	812	D_0__Bacteria;D_1__Proteobacteria;D_2__Alphaproteobacteria;D_3__Rhizobiales;D_4__Xanthobacteraceae;D_5__uncultured;D_6__uncultured bacterium
41b6e77c4764e50875e83902f22670f1	0	0	0	0	0	0	0	0	75	0	68	15	0	0	0	0	0	0	0	0	0	0	27	0	30	0	0	0	0	49	0	6	0	11	35	0	0	313	45	29	93	0	0	0	0	0	0	810	D_0__Bacteria;D_1__Actinobacteria;D_2__Thermoleophilia;D_3__Solirubrobacterales;D_4__67-14;D_5__uncultured bacterium;D_6__uncultured bacterium
b1e9c55dd65181e77bdf9f2aa6fde774	0	0	52	17	0	0	28	50	0	0	0	0	92	42	0	0	0	0	0	0	10	22	0	28	0	0	0	36	0	0	0	0	0	0	13	28	35	0	0	33	23	0	0	0	34	197	69	809	D_0__Bacteria;D_1__Verrucomicrobia;D_2__Verrucomicrobiae;D_3__Chthoniobacterales;D_4__Xiphinematobacteraceae;D_5__Candidatus Xiphinematobacter;D_6__uncultured bacterium
56ce37d0b57310a876412757475b53b4	0	0	0	0	0	0	0	0	52	61	131	38	67	0	0	0	0	0	15	37	74	0	0	0	0	0	0	0	0	0	0	0	17	0	198	0	0	0	0	0	40	48	31	0	0	0	0	809	D_0__Bacteria;D_1__Actinobacteria;D_2__Thermoleophilia;D_3__Gaiellales;D_4__uncultured;D_5__uncultured bacterium;D_6__uncultured bacterium
791ac30af64f0aeaef2773ee97aa0501	0	0	0	0	0	0	0	0	0	0	0	0	0	0	0	0	0	0	172	200	193	159	31	0	0	0	0	0	0	0	0	0	0	0	53	0	0	0	0	0	0	0	0	0	0	0	0	808	D_0__Bacteria;D_1__Actinobacteria;D_2__Actinobacteria;D_3__Frankiales;D_4__Acidothermaceae;D_5__Acidothermus;D_6__uncultured bacterium
a7a98aa6a9a12a5847df615244e7c270	0	0	0	0	0	0	59	0	0	0	0	0	0	0	0	0	0	0	0	0	0	0	0	0	0	95	0	0	0	15	393	0	14	0	0	0	0	0	0	0	0	0	0	0	0	0	0	797	D_0__Bacteria;D_1__Actinobacteria;D_2__Actinobacteria;D_3__Frankiales;D_4__Acidothermaceae;D_5__Acidothermus;D_6__uncultured bacterium
4f8099a72ebeaaec967ec3d9c27f7bfa	0	0	0	0	0	0	123	46	0	0	0	0	0	0	0	0	0	0	0	0	0	24	0	464	0	0	0	0	0	0	0	0	0	0	0	0	0	0	0	0	0	83	56	0	0	0	0	796	D_0__Bacteria;D_1__Actinobacteria;D_2__Actinobacteria;D_3__Corynebacteriales;D_4__Mycobacteriaceae;D_5__Mycobacterium
092717db23b20ddf803d2df488612d27	0	0	0	48	0	0	98	69	0	0	0	0	71	62	0	0	0	0	0	0	0	0	0	0	0	0	0	0	0	0	0	0	0	0	0	0	0	0	0	103	155	0	0	0	0	146	40	792	D_0__Bacteria;D_1__Verrucomicrobia;D_2__Verrucomicrobiae;D_3__Chthoniobacterales;D_4__Chthoniobacteraceae;D_5__Candidatus Udaeobacter;D_6__uncultured bacterium
98e3ba2311bba9028f4bd914dcbb487e	0	0	0	0	0	0	0	0	0	58	0	0	0	0	0	101	0	0	0	0	0	0	0	0	0	367	0	0	0	0	121	0	0	0	42	0	0	0	34	0	0	0	0	0	0	0	0	789	D_0__Bacteria;D_1__Acidobacteria;D_2__Blastocatellia (Subgroup 4);D_3__11-24;D_4__uncultured bacterium;D_5__uncultured bacterium;D_6__uncultured bacterium
605bba8c0957979e503f1bcd2895a831	0	0	0	16	0	0	61	271	0	0	0	0	37	87	0	0	0	0	0	0	0	0	0	0	0	0	0	0	0	0	0	0	0	0	0	0	0	0	0	0	0	0	0	0	49	57	210	788	D_0__Bacteria;D_1__Proteobacteria;D_2__Alphaproteobacteria;D_3__Elsterales;D_4__uncultured;D_5__uncultured bacterium;D_6__uncultured bacterium
f6ff9e0716043de85a0794b985515acb	0	0	35	22	0	0	0	35	0	0	0	0	119	35	0	0	0	0	0	0	0	0	0	0	0	0	0	74	0	0	0	0	0	0	18	26	0	0	0	95	109	0	0	0	45	136	37	786	D_0__Bacteria;D_1__Proteobacteria;D_2__Alphaproteobacteria;D_3__Rhizobiales;D_4__Xanthobacteraceae;D_5__uncultured
263edb79cc322fbde74dd9f011908609	0	0	0	19	0	0	0	0	0	0	0	0	8	133	0	0	0	0	0	0	0	0	0	0	0	0	0	0	0	0	32	0	0	0	0	98	33	0	0	120	162	0	0	0	0	30	150	785	D_0__Bacteria;D_1__Gemmatimonadetes;D_2__Gemmatimonadetes;D_3__Gemmatimonadales;D_4__Gemmatimonadaceae;D_5__uncultured;D_6__uncultured bacterium
29105cedc24e7f0799b6f142fe683572	96	0	0	0	70	81	0	0	0	0	87	98	0	0	23	0	0	0	0	0	0	0	40	0	0	0	0	0	0	0	0	92	86	0	0	0	0	0	0	0	0	49	0	0	34	0	0	783	D_0__Bacteria;D_1__Actinobacteria;D_2__Acidimicrobiia;D_3__IMCC26256;D_4__uncultured bacterium;D_5__uncultured bacterium;D_6__uncultured bacterium
14a1eebdec68ac91fc641d1056ffdcdc	0	0	0	0	0	0	19	0	0	0	0	38	0	0	0	7	0	92	0	0	0	106	6	15	0	17	0	0	0	0	62	10	8	0	19	0	0	0	0	0	0	0	0	0	361	0	0	779	D_0__Bacteria;D_1__Chloroflexi;D_2__Ktedonobacteria;D_3__Ktedonobacterales;D_4__Ktedonobacteraceae
7bcbd5bdc36f463ae5fffdc77e3c8ad3	26	0	0	0	35	22	0	0	33	0	453	60	0	0	0	0	0	0	0	0	0	0	0	0	0	0	0	0	0	0	0	57	40	0	0	0	0	0	0	0	0	39	13	0	0	0	0	778	D_0__Bacteria;D_1__Chloroflexi;D_2__Chloroflexia;D_3__Thermomicrobiales;D_4__Thermomicrobiaceae;D_5__Nitrolancea;D_6__uncultured bacterium
20b079f40a7508c240fe8ecc9f9d299a	27	0	0	0	58	52	0	0	0	0	0	0	0	0	0	0	0	0	0	0	0	0	0	0	0	0	0	0	0	0	0	182	65	0	0	0	0	0	0	0	0	321	73	0	0	0	0	778	D_0__Bacteria;D_1__Actinobacteria;D_2__Thermoleophilia;D_3__Solirubrobacterales;D_4__Solirubrobacteraceae
54170d43035065f7468cf8053252bc3d	0	0	0	0	0	0	0	0	122	8	0	0	0	0	0	0	0	0	0	0	0	0	0	0	0	0	0	0	0	0	0	0	0	0	596	0	0	0	0	18	0	0	0	0	0	0	0	778	D_0__Bacteria;D_1__Proteobacteria;D_2__Alphaproteobacteria;D_3__Sphingomonadales;D_4__Sphingomonadaceae;D_5__Porphyrobacter;D_6__uncultured bacterium
13f32eba3b63edbbf5169bf74a696b73	0	0	0	0	0	0	0	0	0	0	0	0	0	0	35	0	5	0	0	33	0	0	0	30	5	0	55	0	0	14	0	0	0	578	0	0	0	0	0	0	0	0	0	5	4	0	0	778	D_0__Bacteria;D_1__Proteobacteria;D_2__Alphaproteobacteria;D_3__Rhizobiales;D_4__Beijerinckiaceae;D_5__Methylobacterium
705749061c9abc12cad24b97b93b0c82	0	0	0	0	0	0	0	0	0	0	0	0	0	0	0	0	0	0	0	0	0	0	0	0	0	0	0	0	0	0	13	0	0	0	42	0	0	0	0	0	0	0	0	0	0	0	0	778	D_0__Bacteria;D_1__Fibrobacteres;D_2__Fibrobacteria;D_3__Fibrobacterales;D_4__Fibrobacteraceae;D_5__possible genus 05;D_6__uncultured Fibrobacteres bacterium
c7831c55f11457380d3e69f2bafc499d	142	0	0	0	61	0	50	18	0	0	105	26	47	39	0	0	0	0	0	0	0	0	0	0	0	0	0	0	0	0	0	0	0	0	80	0	0	0	0	0	0	100	26	0	25	55	0	774	D_0__Bacteria;D_1__Proteobacteria;D_2__Gammaproteobacteria
b4c5391c2dc0bc49e8c3c3a850139478	0	0	0	148	0	0	178	277	0	0	0	0	0	0	0	0	0	0	0	70	0	0	0	101	0	0	0	0	0	0	0	0	0	0	0	0	0	0	0	0	0	0	0	0	0	0	0	774	D_0__Bacteria;D_1__Acidobacteria;D_2__Acidobacteriia;D_3__Solibacterales;D_4__Solibacteraceae (Subgroup 3);D_5__Bryobacter;D_6__uncultured bacterium
123efeb075c444eadb1a1966928186cf	0	0	0	0	0	0	0	0	0	0	0	0	0	0	0	0	0	0	0	0	44	0	0	0	0	0	0	105	0	116	38	17	23	0	119	47	28	0	0	0	0	0	0	50	0	121	65	773	D_0__Bacteria;D_1__Chloroflexi;D_2__TK10;D_3__uncultured bacterium;D_4__uncultured bacterium;D_5__uncultured bacterium;D_6__uncultured bacterium
b609c856345787ff4c95f0ba6c572e84	0	0	18	42	0	0	0	0	0	0	0	0	0	0	0	0	102	216	0	0	0	0	0	0	65	0	0	0	0	79	88	0	0	0	62	0	0	0	0	0	0	0	0	0	0	0	0	767	D_0__Bacteria;D_1__Actinobacteria;D_2__Actinobacteria;D_3__Frankiales;D_4__Frankiaceae;D_5__Jatrophihabitans
63bd0f2f193816b51021a1c9f75fe209	0	0	0	0	0	0	0	0	0	0	0	16	0	0	21	0	0	0	53	36	256	83	17	0	0	0	0	0	0	0	31	90	31	0	94	0	0	0	0	0	0	0	0	36	0	0	0	764	D_0__Bacteria;D_1__Actinobacteria;D_2__Actinobacteria;D_3__Pseudonocardiales;D_4__Pseudonocardiaceae;D_5__Crossiella;D_6__uncultured bacterium
1bee713a77405c096be7bcee1c13f4f8	0	0	0	0	0	0	143	21	0	0	0	0	0	0	0	0	0	0	0	0	0	0	0	0	0	0	0	0	0	0	0	0	0	0	0	0	0	0	0	0	0	0	0	0	0	573	23	760	D_0__Bacteria;D_1__Cyanobacteria;D_2__Oxyphotobacteria;D_3__Chloroplast
230bc26e6fdf6877652eb6f5b2690547	0	0	0	0	0	0	0	0	0	0	0	10	0	0	0	0	495	0	0	0	0	0	158	0	0	0	0	0	0	95	0	0	0	0	0	0	0	0	0	0	0	0	0	0	0	0	0	758	D_0__Bacteria;D_1__Actinobacteria;D_2__Actinobacteria;D_3__Pseudonocardiales;D_4__Pseudonocardiaceae;D_5__Actinopolyspora;Ambiguous_taxa
c16b2317ccf03dba78a6d5e14aa05353	0	0	0	0	0	0	0	0	0	0	0	0	130	0	0	0	0	0	0	0	0	0	0	0	0	0	0	135	0	108	0	0	0	0	0	113	0	0	0	0	0	0	0	136	45	0	86	753	D_0__Bacteria;D_1__Actinobacteria;D_2__Thermoleophilia;D_3__Solirubrobacterales;D_4__Solirubrobacteraceae;D_5__Conexibacter;D_6__uncultured bacterium
9a0836bb0abac9f407210d8314df0879	0	0	55	50	0	0	170	379	0	0	0	0	0	0	0	0	0	0	0	0	0	0	0	0	0	0	0	0	15	0	0	0	0	0	0	0	0	0	0	0	0	0	0	0	0	83	0	752	D_0__Bacteria;D_1__Verrucomicrobia;D_2__Verrucomicrobiae;D_3__Chthoniobacterales;D_4__Xiphinematobacteraceae;D_5__Candidatus Xiphinematobacter;D_6__uncultured bacterium
8f1b67ee389d71461fc70d06f35d10e0	0	0	0	0	0	0	89	52	0	0	0	0	39	25	0	0	0	0	8	14	0	33	0	0	0	0	0	91	93	9	17	0	0	0	40	49	24	0	0	0	0	0	0	0	50	56	61	750	D_0__Bacteria;D_1__Chloroflexi;D_2__AD3;D_3__uncultured bacterium;D_4__uncultured bacterium;D_5__uncultured bacterium;D_6__uncultured bacterium
5fbdf75e266caf0b7f037f08aa386110	0	0	0	0	0	60	0	0	0	0	0	287	0	0	0	0	0	0	0	0	0	0	0	0	0	47	0	0	0	0	0	0	33	0	0	0	0	0	35	0	0	0	287	0	0	0	0	749	D_0__Bacteria;D_1__Actinobacteria;D_2__Actinobacteria;D_3__Frankiales;D_4__Acidothermaceae;D_5__Acidothermus;D_6__uncultured bacterium
ebc966ab8987ea488fda14d5736d3e48	0	0	0	0	0	0	0	0	0	0	0	0	29	27	0	0	0	0	0	0	0	0	17	0	39	0	0	35	54	70	0	9	13	10	60	24	33	73	17	39	34	0	10	0	24	93	20	746	D_0__Bacteria;D_1__Chloroflexi;D_2__Ktedonobacteria;D_3__Ktedonobacterales;D_4__JG30-KF-AS9;D_5__uncultured bacterium;D_6__uncultured bacterium
4e8d433b0caebc8154912b25a06c89ce	0	0	88	30	0	0	0	0	0	35	0	0	0	0	0	0	0	0	0	0	0	0	0	0	0	0	12	0	0	0	0	0	0	0	0	0	0	0	50	143	156	0	0	0	51	150	28	743	D_0__Bacteria;D_1__Proteobacteria;D_2__Alphaproteobacteria;D_3__Elsterales;D_4__uncultured;D_5__uncultured bacterium;D_6__uncultured bacterium
53422a7c7cf49c9816a9053075f9b603	0	0	0	0	0	0	0	0	0	0	0	0	0	0	58	0	0	0	0	0	0	0	0	0	138	0	144	0	0	132	0	0	0	145	28	0	0	41	0	14	41	0	0	0	0	0	0	741	D_0__Bacteria;D_1__Actinobacteria;D_2__Thermoleophilia;D_3__Solirubrobacterales;D_4__Solirubrobacteraceae;D_5__Solirubrobacter;D_6__uncultured bacterium
5e454625d7bcad5cef76174b019675e5	0	0	0	35	0	0	0	0	100	55	0	0	0	0	0	0	0	0	0	0	0	25	0	0	38	0	0	0	0	19	0	0	28	0	117	0	0	0	48	70	115	0	0	0	55	0	0	740	D_0__Bacteria;D_1__Proteobacteria;D_2__Alphaproteobacteria;D_3__Rhizobiales;D_4__Xanthobacteraceae;D_5__uncultured
2475b9874f65e319c05017ed1d6a9610	0	0	7	0	0	0	0	0	0	4	0	0	43	0	0	0	0	0	8	0	0	0	0	0	0	0	0	38	7	0	0	11	12	0	110	34	0	55	15	138	41	0	0	10	30	158	17	738	D_0__Bacteria;D_1__Chloroflexi;D_2__Ktedonobacteria;D_3__Ktedonobacterales;D_4__JG30-KF-AS9;D_5__uncultured bacterium;D_6__uncultured bacterium
db7ccadd484e04919972c789bdba115a	0	0	0	48	0	0	132	259	0	0	0	0	0	0	0	0	0	0	0	0	0	0	0	0	0	0	0	0	185	0	0	0	0	0	0	0	112	0	0	0	0	0	0	0	0	0	0	736	D_0__Bacteria;D_1__Acidobacteria;D_2__Acidobacteriia;D_3__Subgroup 2;D_4__uncultured bacterium;D_5__uncultured bacterium;D_6__uncultured bacterium
dc77f42ffd962bac3c8382f3a5f48cd2	0	0	0	0	0	0	19	0	0	0	0	0	84	14	0	0	0	0	0	0	0	0	0	0	0	0	0	234	28	0	0	0	0	0	0	155	5	0	0	142	23	0	0	0	0	30	0	734	D_0__Bacteria;D_1__Gemmatimonadetes;D_2__Gemmatimonadetes;D_3__Gemmatimonadales;D_4__Gemmatimonadaceae;D_5__uncultured
a1178966c6e8220e2ddcd339ef48740f	0	0	40	0	0	0	0	0	13	15	0	0	0	0	0	0	0	0	0	0	0	0	0	0	0	0	0	0	0	0	24	0	0	0	23	0	0	39	46	172	298	0	0	0	21	42	0	733	D_0__Bacteria;D_1__Actinobacteria;D_2__Thermoleophilia;D_3__Solirubrobacterales;D_4__67-14;D_5__uncultured bacterium;D_6__uncultured bacterium
693986950b3dc1c2c0f212eb28606c5a	0	0	82	0	0	0	292	78	0	0	0	0	0	0	0	0	0	127	0	110	44	0	0	0	0	0	0	0	0	0	0	0	0	0	0	0	0	0	0	0	0	0	0	0	0	0	0	733	D_0__Bacteria;D_1__Proteobacteria;D_2__Alphaproteobacteria;D_3__Rhizobiales;D_4__Xanthobacteraceae;D_5__Bradyrhizobium
544507965ba11c7f1f9cbfb977bf6c02	0	0	51	0	0	0	0	0	0	0	0	0	63	0	0	0	0	0	44	23	0	0	0	0	0	0	0	0	0	0	0	0	0	0	33	0	0	82	46	70	279	0	0	0	0	41	0	732	D_0__Bacteria;D_1__Actinobacteria;D_2__Thermoleophilia;D_3__Gaiellales;D_4__uncultured;D_5__uncultured bacterium;D_6__uncultured bacterium
ca14114356ddd6a1f9e8c22434db2070	0	0	0	0	0	0	0	0	0	0	0	0	41	30	0	0	0	0	0	27	37	23	0	0	0	0	0	71	0	0	0	0	19	0	106	60	45	0	0	30	0	0	0	14	107	69	49	728	D_0__Bacteria;D_1__Actinobacteria;D_2__Acidimicrobiia;D_3__uncultured
153ceb46a52ae59d7c3ca5816414ff5a	0	0	0	0	0	0	0	0	0	0	0	0	0	0	0	0	0	0	0	0	0	0	0	0	473	0	0	0	0	255	0	0	0	0	0	0	0	0	0	0	0	0	0	0	0	0	0	728	D_0__Bacteria;D_1__Chloroflexi;D_2__Ktedonobacteria;D_3__Ktedonobacterales;D_4__Ktedonobacteraceae;D_5__Ktedonobacter
f6bcfdb1a16efe6cfd7abf07f84fe3a4	0	0	16	0	0	0	31	0	0	7	0	0	30	0	0	0	0	14	0	0	0	0	0	29	0	13	0	0	0	42	75	0	22	0	122	0	0	0	89	43	35	0	29	0	28	83	0	725	D_0__Bacteria;D_1__Actinobacteria;D_2__Actinobacteria;D_3__Frankiales;D_4__Acidothermaceae;D_5__Acidothermus;D_6__uncultured bacterium
c8a1c79d6eaf67157f8258cedddda3be	0	0	62	14	0	0	22	0	0	0	0	0	124	21	0	0	0	0	0	0	0	7	0	0	0	0	0	95	0	0	13	0	0	0	0	40	0	0	0	73	156	0	0	0	23	71	0	721	D_0__Bacteria;D_1__Entotheonellaeota;D_2__Entotheonellia;D_3__Entotheonellales;D_4__Entotheonellaceae;D_5__uncultured bacterium;D_6__uncultured bacterium
278e6b6c012d4261ba41a3353e2516ab	0	0	0	0	0	0	0	0	0	0	0	0	0	0	0	0	66	171	42	0	0	19	0	0	0	0	0	0	0	0	0	0	41	0	0	0	0	28	25	26	50	27	0	30	49	109	38	721	D_0__Bacteria;D_1__Actinobacteria;D_2__Actinobacteria;D_3__Frankiales;D_4__Acidothermaceae;D_5__Acidothermus;D_6__uncultured bacterium
e1262d72b4491aa438742b107227781b	0	0	0	0	0	0	0	0	0	0	0	0	0	0	0	0	0	471	0	0	0	0	0	0	159	0	0	0	0	26	0	0	0	0	5	0	0	17	25	11	0	0	0	0	0	0	0	718	D_0__Bacteria;D_1__Chloroflexi;D_2__Ktedonobacteria;D_3__Ktedonobacterales;D_4__Ktedonobacteraceae
6c8b0419752bf12141b3c81810982d38	0	0	0	0	0	0	0	0	0	0	0	0	64	0	0	0	0	0	0	27	19	0	0	0	0	0	0	42	51	0	22	42	57	0	26	0	0	60	29	45	44	0	61	0	59	68	0	716	D_0__Bacteria;D_1__Planctomycetes;D_2__Planctomycetacia;D_3__Gemmatales;D_4__Gemmataceae;D_5__uncultured
bd9b217ee7cf79ad49c61751708a7f3e	0	0	0	0	0	0	0	0	0	0	0	0	0	0	48	0	0	0	0	0	0	0	0	8	0	0	29	0	0	51	0	6	0	563	0	0	0	0	0	0	0	0	0	0	0	10	0	715	D_0__Bacteria;D_1__Proteobacteria;D_2__Alphaproteobacteria;D_3__Rhizobiales;D_4__Beijerinckiaceae;D_5__Methylobacterium;Ambiguous_taxa
9ecfae60df30967a968ebf6b242af9a4	0	0	0	10	0	0	27	47	0	0	0	0	0	0	0	0	180	0	69	65	87	70	0	0	0	0	0	0	0	14	0	0	0	0	0	0	0	37	0	24	0	0	0	58	26	0	0	714	D_0__Bacteria;D_1__Proteobacteria;D_2__Alphaproteobacteria;D_3__Acetobacterales;D_4__Acetobacteraceae;D_5__uncultured
459062b53601f1af2be34c1c723acd82	0	0	0	0	0	0	5	0	70	0	0	4	32	0	0	0	0	0	0	0	12	0	0	0	89	0	0	0	0	103	9	0	0	0	261	0	0	63	15	0	12	0	0	0	23	0	0	714	D_0__Bacteria;D_1__Proteobacteria;D_2__Alphaproteobacteria;D_3__Rhizobiales;D_4__Beijerinckiaceae;D_5__Methylobacterium
303c75e0d2de650487a8196749ee2ff2	0	0	0	0	0	75	0	0	0	0	0	74	0	0	0	57	0	0	0	0	0	0	0	0	0	0	0	0	0	0	159	0	136	0	0	0	0	0	0	0	0	0	0	0	63	0	0	712	D_0__Bacteria;D_1__Proteobacteria;D_2__Gammaproteobacteria;D_3__Gammaproteobacteria Incertae Sedis;D_4__Unknown Family;D_5__Acidibacter
cf6a34f38970273004b5f2c2adf6ec42	0	0	0	0	0	0	0	0	0	0	0	0	0	0	0	0	0	0	0	0	0	0	0	0	0	0	0	52	0	0	0	0	0	0	93	0	0	0	0	116	0	0	0	156	94	201	0	712	D_0__Bacteria;D_1__Chloroflexi;D_2__TK10;D_3__uncultured bacterium;D_4__uncultured bacterium;D_5__uncultured bacterium;D_6__uncultured bacterium
4d3f42d6ee1f1ce5224731df99e61351	0	0	0	0	71	26	0	0	66	72	87	0	0	0	0	0	0	0	0	0	0	0	0	0	112	0	0	0	0	0	0	88	75	0	0	0	0	0	0	0	0	114	0	0	0	0	0	711	D_0__Bacteria;D_1__Chloroflexi;D_2__AD3;D_3__uncultured bacterium;D_4__uncultured bacterium;D_5__uncultured bacterium;D_6__uncultured bacterium
c699e9765dbf3b99d56397da5e9a2c49	0	0	34	0	0	0	0	0	0	0	0	0	58	0	0	0	0	0	0	0	0	0	0	0	0	0	0	99	224	0	0	0	0	0	0	56	77	0	0	63	63	0	0	0	0	36	0	710	D_0__Bacteria;D_1__Acidobacteria;D_2__Subgroup 5;D_3__uncultured bacterium;D_4__uncultured bacterium;D_5__uncultured bacterium;D_6__uncultured bacterium
3f0295e12c73e66a4a6078eac5554adc	0	0	32	12	0	0	8	0	0	0	0	0	59	0	0	0	22	0	39	43	36	64	16	0	0	0	0	0	53	0	0	0	0	0	29	48	0	30	0	51	16	0	0	28	19	82	21	708	D_0__Bacteria;D_1__Chloroflexi;D_2__Ktedonobacteria;D_3__Ktedonobacterales;D_4__JG30-KF-AS9;D_5__uncultured bacterium;D_6__uncultured bacterium
9395217232e7c5b6e65103f0bd5297d7	0	0	0	103	0	0	107	105	0	81	0	0	0	0	0	0	0	0	0	0	0	0	0	0	0	0	0	0	0	0	0	0	0	0	131	0	0	0	0	0	0	0	0	0	0	0	173	700	D_0__Bacteria;D_1__Proteobacteria;D_2__Gammaproteobacteria;D_3__Gammaproteobacteria Incertae Sedis;D_4__Unknown Family;D_5__Acidibacter
d5c0536c497dae1f052994a56e1ae9a6	24	0	0	0	0	0	0	0	0	0	662	0	0	0	0	0	0	0	0	0	0	0	0	0	0	0	0	0	0	0	0	0	0	0	0	0	0	0	0	0	0	11	0	0	0	0	0	697	D_0__Bacteria;D_1__Proteobacteria;D_2__Alphaproteobacteria;D_3__Rhizobiales;D_4__Xanthobacteraceae
8470666cbaaf955caa8a304cb7b5576e	0	0	0	55	0	0	0	40	0	38	0	0	0	0	0	0	0	37	0	45	33	102	0	67	0	0	0	0	0	0	55	0	0	0	0	0	0	0	0	23	16	0	0	0	150	9	27	697	D_0__Bacteria;D_1__Proteobacteria;D_2__Alphaproteobacteria;D_3__Elsterales;D_4__uncultured;D_5__uncultured bacterium;D_6__uncultured bacterium
4c9cc5bef39da810b1f18abbdf7f9e6f	0	0	0	0	0	0	0	0	0	0	0	0	0	0	0	0	0	0	0	0	0	0	0	0	0	0	0	129	138	0	0	0	0	0	0	48	124	0	0	74	0	0	0	0	0	127	55	695	D_0__Bacteria;D_1__Chloroflexi;D_2__AD3;D_3__uncultured bacterium;D_4__uncultured bacterium;D_5__uncultured bacterium;D_6__uncultured bacterium
2515df0cdc7b27658698c2ed1ac00601	0	0	0	0	0	0	0	0	0	0	0	0	0	0	23	0	0	0	0	0	0	0	14	0	0	0	123	0	0	77	0	0	0	438	0	0	0	0	0	0	0	0	0	0	0	0	0	694	D_0__Bacteria;D_1__Actinobacteria;D_2__Actinobacteria;D_3__Frankiales;D_4__Geodermatophilaceae;D_5__Modestobacter
9eac4f7903de88cc8e8fe5f16536fafa	0	0	0	0	0	0	0	0	0	0	0	0	0	0	0	0	0	0	0	0	0	0	0	0	0	0	0	0	577	0	0	0	0	0	0	0	95	0	0	0	0	0	0	0	0	0	22	694	D_0__Archaea;D_1__Euryarchaeota;D_2__Thermoplasmata;D_3__Methanomassiliicoccales;D_4__uncultured;D_5__uncultured archaeon;D_6__uncultured archaeon
b2df47958ace740433039cac4923deeb	0	0	0	0	0	0	0	0	0	0	0	0	128	0	0	0	0	0	45	23	24	34	61	30	0	0	0	0	0	0	0	0	0	0	0	0	0	0	0	24	0	0	0	172	53	91	0	685	D_0__Bacteria;D_1__Actinobacteria;D_2__Thermoleophilia;D_3__Solirubrobacterales;D_4__Solirubrobacteraceae;D_5__Conexibacter;D_6__uncultured bacterium
cc135421664fcc670343bb0412892f03	0	0	0	0	0	0	0	0	0	0	0	0	25	24	0	0	0	0	0	0	0	0	0	0	0	0	3	124	139	21	13	0	0	0	10	50	87	0	0	52	12	0	0	0	18	75	32	685	D_0__Bacteria;D_1__Chloroflexi;D_2__Ktedonobacteria;D_3__Ktedonobacterales;D_4__Ktedonobacteraceae;D_5__HSB OF53-F07
df4d7f6b4f96b11e9c1a597526740cd6	0	0	0	51	0	0	0	0	0	0	0	0	0	0	0	0	0	61	0	0	0	0	0	0	0	0	0	141	68	0	0	0	0	0	0	0	0	0	0	112	138	0	0	0	0	111	0	682	D_0__Bacteria;D_1__Proteobacteria;D_2__Alphaproteobacteria;D_3__Rhizobiales;D_4__Xanthobacteraceae;D_5__uncultured
5cb14f268f70880fbf29ff0008cb605e	11	5	39	0	11	0	57	47	16	0	0	0	80	0	7	0	6	0	0	0	0	0	9	0	0	0	0	0	0	0	0	0	0	0	41	0	0	0	6	112	68	0	0	0	19	139	0	680	D_0__Bacteria;D_1__Proteobacteria;D_2__Deltaproteobacteria;D_3__Myxococcales;D_4__Haliangiaceae;D_5__Haliangium;D_6__uncultured bacterium
95e19d74511048eaf43a8d887a78f1d2	0	0	0	83	0	45	0	0	0	0	0	81	0	0	0	117	0	0	0	0	0	87	0	0	0	0	0	0	0	0	103	0	0	0	46	0	0	0	0	0	0	0	0	0	114	0	0	676	D_0__Bacteria;D_1__Proteobacteria;D_2__Alphaproteobacteria;D_3__Rhizobiales;D_4__Xanthobacteraceae;D_5__uncultured;D_6__uncultured bacterium
77779503e91cacaae7c177a0ccf4ca3b	0	0	14	16	0	0	0	0	16	126	0	0	11	33	0	3	0	0	0	0	0	0	0	0	0	0	0	60	0	0	21	0	0	0	69	7	0	0	23	57	128	0	33	0	14	26	0	675	D_0__Bacteria;D_1__Proteobacteria;D_2__Gammaproteobacteria;D_3__CCD24;D_4__uncultured bacterium;D_5__uncultured bacterium;D_6__uncultured bacterium
adc7c4bf82342a659c8cc3e20122162a	0	0	0	0	0	0	0	0	0	87	0	0	0	47	0	0	0	0	0	0	0	41	0	0	0	0	0	0	0	0	0	0	0	0	0	0	0	0	65	32	79	0	0	0	120	63	137	671	D_0__Bacteria;D_1__Actinobacteria;D_2__Actinobacteria;D_3__Frankiales;D_4__Acidothermaceae;D_5__Acidothermus;D_6__uncultured bacterium
d43c37aa9fd09b2bca84bf259cf7f8ae	0	0	28	33	0	0	45	32	0	0	0	0	0	42	0	0	0	0	0	0	0	0	0	0	0	0	0	119	45	0	0	0	0	0	0	112	32	0	0	50	7	0	0	0	0	41	79	665	D_0__Bacteria;D_1__Gemmatimonadetes;D_2__Gemmatimonadetes;D_3__Gemmatimonadales;D_4__Gemmatimonadaceae;D_5__uncultured;D_6__uncultured bacterium
fd0069b2c41791cd7ff7a9b504968316	0	5	0	0	15	39	0	38	0	52	0	20	0	0	0	0	0	0	0	0	0	0	0	0	0	0	0	0	0	0	16	46	24	0	255	0	0	0	0	0	0	0	42	0	75	0	0	657	D_0__Bacteria;D_1__Planctomycetes;D_2__Planctomycetacia;D_3__Gemmatales;D_4__Gemmataceae;D_5__uncultured;D_6__uncultured bacterium
ac6b4a0a46aa3481262e44a6e29b33f6	0	0	53	70	0	0	24	0	0	0	0	0	125	32	0	0	0	0	0	0	0	9	0	0	0	0	0	46	0	0	0	0	10	0	11	33	0	0	0	80	106	0	0	0	13	45	0	657	D_0__Bacteria;D_1__Proteobacteria;D_2__Deltaproteobacteria;D_3__Myxococcales;D_4__Haliangiaceae;D_5__Haliangium;D_6__uncultured bacterium
572b7e0e49967a7bd4738915af0e5938	0	0	0	0	0	0	0	0	0	106	0	0	0	0	0	0	0	0	0	0	0	45	0	0	0	0	0	0	0	0	0	0	0	0	0	0	0	0	69	0	172	0	66	0	199	0	0	657	D_0__Bacteria;D_1__Actinobacteria;D_2__Thermoleophilia;D_3__Gaiellales;D_4__uncultured;D_5__uncultured bacterium;D_6__uncultured bacterium
a830e2f8549b689f346e4feb4b98c3ae	0	0	43	0	0	0	83	31	0	0	0	0	0	0	0	0	0	0	0	31	0	63	0	0	0	0	0	60	0	0	0	0	0	0	0	0	28	0	0	118	126	0	0	0	0	0	0	656	D_0__Bacteria;D_1__Actinobacteria;D_2__Actinobacteria;D_3__Streptomycetales;D_4__Streptomycetaceae;D_5__Streptomyces
2ae99b478e8eb074b2f42fdee7f1d159	0	0	0	0	0	0	0	0	169	0	153	0	0	0	0	0	0	0	0	0	0	0	0	0	327	0	0	0	0	0	0	0	0	0	0	0	0	0	0	0	0	0	0	0	0	0	0	649	D_0__Bacteria;D_1__Acidobacteria;D_2__Acidobacteriia;D_3__Solibacterales;D_4__Solibacteraceae (Subgroup 3);D_5__Bryobacter;D_6__uncultured bacterium
ff03c4d8cc92c76d2091e5bb8b39ff4e	0	0	35	47	0	0	85	47	0	29	0	0	0	0	0	0	0	0	38	57	60	57	0	48	0	0	0	0	0	0	33	0	0	0	23	0	45	0	0	0	0	0	0	0	44	0	0	648	D_0__Bacteria;D_1__Proteobacteria;D_2__Alphaproteobacteria;D_3__Elsterales;D_4__uncultured;D_5__uncultured bacterium;D_6__uncultured bacterium
79f3b84109da3a844c4954437e05f800	61	0	0	0	54	15	0	0	20	13	140	37	0	0	0	0	0	0	0	0	0	0	0	0	91	37	0	0	0	0	0	21	32	0	0	0	0	0	16	0	0	53	0	21	24	0	0	645	D_0__Bacteria;D_1__Actinobacteria;D_2__Actinobacteria;D_3__Frankiales
9a71ad6b08e8d413e530a0b297414b89	0	0	0	0	0	0	0	0	0	0	0	0	0	0	0	0	0	0	0	0	0	0	0	0	0	0	0	0	0	0	0	0	0	0	46	0	0	0	0	0	0	0	0	0	0	0	0	643	D_0__Bacteria;D_1__Spirochaetes;D_2__Spirochaetia;D_3__Spirochaetales;D_4__Spirochaetaceae;D_5__Termite Treponema cluster;D_6__uncultured Treponema sp.
5fe30975f4ff9e47433d56e0f12690d5	54	30	0	0	0	0	0	0	0	0	50	0	0	0	0	0	0	288	0	0	0	0	24	0	0	0	0	0	0	0	0	112	84	0	0	0	0	0	0	0	0	0	0	0	0	0	0	642	D_0__Bacteria;D_1__Actinobacteria;D_2__Actinobacteria;D_3__Frankiales;D_4__Acidothermaceae;D_5__Acidothermus;D_6__uncultured bacterium
680d9dbc60f7eaa2596ef3e64a08e394	0	0	0	0	0	0	0	0	0	0	0	0	0	0	0	0	0	22	0	141	68	349	0	47	0	0	0	0	0	0	0	0	0	0	0	0	0	0	0	0	0	0	0	14	0	0	0	641	D_0__Bacteria;D_1__Verrucomicrobia;D_2__Verrucomicrobiae;D_3__Chthoniobacterales;D_4__Xiphinematobacteraceae;D_5__Candidatus Xiphinematobacter;D_6__uncultured bacterium
b2607c4946a5c4db14c31618c2bddf70	0	0	6	5	0	0	5	0	0	0	0	0	89	13	0	0	0	0	0	6	0	0	0	0	0	0	0	68	153	0	0	0	0	0	0	39	47	11	6	74	16	0	0	0	15	80	0	639	D_0__Bacteria;D_1__Chloroflexi;D_2__Ktedonobacteria;D_3__Ktedonobacterales;D_4__Ktedonobacteraceae
117aed61c6d7b4743103533f7c9dbb1b	0	0	0	0	0	0	0	0	19	0	0	0	0	0	0	0	0	0	0	0	19	0	0	0	0	0	0	0	0	593	0	0	0	0	0	0	0	0	8	0	0	0	0	0	0	0	0	639	D_0__Bacteria;D_1__Planctomycetes;D_2__Phycisphaerae;D_3__Tepidisphaerales;D_4__WD2101 soil group;D_5__uncultured bacterium;D_6__uncultured bacterium
b99e31db36db2d02ab0b3ad43d746420	0	0	0	0	0	0	0	0	0	0	639	0	0	0	0	0	0	0	0	0	0	0	0	0	0	0	0	0	0	0	0	0	0	0	0	0	0	0	0	0	0	0	0	0	0	0	0	639	D_0__Bacteria;D_1__Proteobacteria;D_2__Alphaproteobacteria;D_3__Rhizobiales;D_4__Xanthobacteraceae
ee17eb2c869cc91a01f82826d8413b81	0	0	0	0	0	0	0	0	0	0	4	0	0	0	32	0	0	0	0	0	0	0	0	16	0	0	0	0	0	41	0	35	0	502	0	0	0	0	0	0	0	0	0	0	0	0	0	637	D_0__Bacteria;D_1__Proteobacteria;D_2__Alphaproteobacteria;D_3__Rhizobiales;D_4__Beijerinckiaceae;D_5__Psychroglaciecola
1df8969c303241c8a1c9d6ac6b3321cf	0	0	86	0	0	0	0	0	0	0	0	0	79	0	0	0	0	0	137	75	146	113	0	0	0	0	0	0	0	0	0	0	0	0	0	0	0	0	0	0	0	0	0	0	0	0	0	636	D_0__Bacteria;D_1__Actinobacteria;D_2__Thermoleophilia;D_3__Solirubrobacterales;D_4__Solirubrobacteraceae;D_5__Conexibacter;D_6__uncultured bacterium
269ca1d901fd5fe79897e095b37336eb	0	0	0	0	0	0	0	0	0	62	0	0	0	0	0	0	0	0	0	0	0	0	0	0	0	0	0	0	0	0	0	0	0	0	0	0	0	30	178	87	92	0	140	0	47	0	0	636	D_0__Bacteria;D_1__Actinobacteria;D_2__Actinobacteria;D_3__Frankiales;D_4__Acidothermaceae;D_5__Acidothermus;D_6__uncultured bacterium
b39c9e5b45cdaf309101134373f9be7e	147	0	0	0	39	9	0	0	0	0	316	18	0	0	0	0	0	0	0	0	0	0	0	0	0	0	0	0	0	0	0	27	0	0	0	0	0	0	0	0	0	53	26	0	0	0	0	635	D_0__Bacteria;D_1__Proteobacteria;D_2__Alphaproteobacteria;D_3__Acetobacterales;D_4__Acetobacteraceae;D_5__uncultured
25986bd6f2e4dd84a4f6a68a6082656d	0	0	22	6	0	0	70	25	0	0	0	0	140	35	0	0	0	0	4	7	10	27	0	0	0	0	0	43	40	0	0	0	0	0	16	30	0	14	0	42	22	0	0	0	15	51	15	634	D_0__Bacteria;D_1__Proteobacteria;D_2__Alphaproteobacteria;D_3__Elsterales;D_4__uncultured
cf5aa54892851afa4a9beefc7bbcbf17	0	0	0	0	0	0	0	0	325	0	117	0	0	0	18	0	0	0	0	0	0	0	0	0	124	0	11	0	0	0	0	0	0	39	0	0	0	0	0	0	0	0	0	0	0	0	0	634	D_0__Bacteria;D_1__Actinobacteria;D_2__Thermoleophilia;D_3__Solirubrobacterales;D_4__Solirubrobacteraceae;D_5__Conexibacter
7537ec8b924dd2bf53838bd672668466	0	0	0	0	0	0	0	0	0	0	0	0	0	0	0	0	0	158	0	0	0	0	0	0	0	184	0	0	0	0	99	0	0	0	48	0	0	0	0	0	0	0	0	0	0	0	0	631	D_0__Bacteria;D_1__Planctomycetes;D_2__Planctomycetacia;D_3__Gemmatales;D_4__Gemmataceae;D_5__uncultured
1bfa20c12e4528eee437f15d2b40f119	137	84	0	0	101	227	0	0	0	0	0	0	0	0	0	0	0	0	0	0	0	0	0	0	0	0	0	0	0	0	0	81	0	0	0	0	0	0	0	0	0	0	0	0	0	0	0	630	D_0__Bacteria;D_1__Actinobacteria;D_2__Thermoleophilia;D_3__Solirubrobacterales;D_4__Solirubrobacteraceae
87b9b221e31daf6ed68683f24b983c30	59	0	0	0	0	0	0	0	40	0	0	0	0	0	0	0	0	0	35	86	127	0	0	0	0	0	0	0	0	0	0	0	0	0	175	0	0	0	0	0	42	0	0	0	65	0	0	629	D_0__Bacteria;D_1__Acidobacteria;D_2__Acidobacteriia;D_3__Solibacterales;D_4__Solibacteraceae (Subgroup 3);D_5__Candidatus Solibacter;D_6__uncultured bacterium
f2e5a4a512e3687f38325b9c1d35845d	0	0	0	0	0	0	0	0	0	78	0	0	0	0	0	0	0	0	0	0	0	0	0	0	0	50	0	0	0	0	0	0	272	0	0	0	0	0	0	0	0	0	228	0	0	0	0	628	D_0__Bacteria;D_1__Acidobacteria;D_2__Subgroup 5;D_3__uncultured bacterium;D_4__uncultured bacterium;D_5__uncultured bacterium;D_6__uncultured bacterium
f525f9379862c38b59a730f2d9e76db1	0	0	0	0	0	0	80	0	0	0	0	0	0	0	0	0	0	0	13	184	259	56	0	0	0	0	0	0	0	0	0	0	0	0	30	0	5	0	0	0	0	0	0	0	0	0	0	627	D_0__Bacteria;D_1__Proteobacteria;D_2__Alphaproteobacteria;D_3__Micropepsales;D_4__Micropepsaceae;D_5__uncultured
59f27ad2313a219a094cac3f22e93b96	0	0	0	0	0	0	32	0	0	0	0	0	0	0	0	0	0	0	0	0	0	0	0	0	0	22	0	0	0	0	275	0	0	0	37	0	0	0	198	0	63	0	0	0	0	0	0	627	D_0__Bacteria;D_1__Actinobacteria;D_2__Thermoleophilia;D_3__Solirubrobacterales;D_4__67-14;D_5__uncultured bacterium;D_6__uncultured bacterium
c8243a004bea782690571bcb5adf4a7b	0	0	0	27	0	17	21	0	0	0	0	457	0	4	0	11	0	36	0	0	0	0	0	0	0	0	0	0	0	0	18	0	22	0	13	0	0	0	0	0	0	0	0	0	0	0	0	626	D_0__Bacteria;D_1__Acidobacteria;D_2__Blastocatellia (Subgroup 4);D_3__11-24;D_4__uncultured bacterium;D_5__uncultured bacterium;D_6__uncultured bacterium
361d41a313f313b798c44b5ff70709d2	0	0	0	0	0	0	0	0	0	204	0	0	0	0	0	0	0	0	0	0	0	0	0	0	0	0	0	0	0	0	0	0	0	0	0	0	0	0	278	50	16	0	44	0	33	0	0	625	D_0__Bacteria;D_1__Actinobacteria;D_2__Acidimicrobiia;D_3__IMCC26256;D_4__uncultured bacterium;D_5__uncultured bacterium;D_6__uncultured bacterium
81b9f068c148bb9cb4993ca0c3987012	212	0	0	0	76	29	0	0	0	0	43	0	0	0	0	0	0	0	0	0	0	0	0	0	0	0	0	0	0	147	0	116	0	0	0	0	0	0	0	0	0	0	0	0	0	0	0	623	D_0__Bacteria;D_1__Planctomycetes;D_2__Planctomycetacia;D_3__Isosphaerales;D_4__Isosphaeraceae;D_5__uncultured;D_6__uncultured bacterium
35b69c879946fb5c183777ecf6383764	194	26	0	0	62	0	0	0	0	0	71	105	0	0	0	0	0	0	0	0	0	0	0	0	0	0	0	0	0	0	0	93	41	0	0	0	0	0	0	0	0	29	0	0	0	0	0	621	D_0__Bacteria;D_1__Actinobacteria;D_2__Actinobacteria;D_3__Frankiales;D_4__Acidothermaceae;D_5__Acidothermus;D_6__uncultured bacterium
ea5cd13a230fc5904a90f473be183432	8	0	0	0	0	0	0	0	0	0	19	20	0	0	0	0	0	0	3	214	320	36	0	0	0	0	0	0	0	0	0	0	0	0	0	0	0	0	0	0	0	0	0	0	0	0	0	620	D_0__Bacteria;D_1__Cyanobacteria;D_2__Sericytochromatia;D_3__uncultured bacterium;D_4__uncultured bacterium;D_5__uncultured bacterium;D_6__uncultured bacterium
df55b63bbaca31a5d94baeb3685d3806	0	0	17	0	0	0	23	0	0	0	0	0	0	0	28	0	0	0	46	29	95	25	0	0	90	0	0	0	0	61	0	27	0	0	133	0	0	0	0	0	0	0	0	0	46	0	0	620	D_0__Bacteria;D_1__Acidobacteria;D_2__Acidobacteriia;D_3__Solibacterales;D_4__Solibacteraceae (Subgroup 3);D_5__Candidatus Solibacter;D_6__uncultured bacterium
58a272e18d3f22b485c1635f8f07a3ab	0	0	0	0	0	0	0	0	86	0	219	0	0	0	0	0	0	0	0	0	0	0	0	0	41	0	92	0	0	0	0	0	0	49	0	0	0	90	0	0	0	41	0	0	0	0	0	618	D_0__Bacteria;D_1__Planctomycetes;D_2__Planctomycetacia;D_3__Isosphaerales;D_4__Isosphaeraceae;D_5__Singulisphaera;D_6__uncultured bacterium
09e63693f38679f02c0fa9f68672da2c	0	0	0	0	0	0	46	51	0	0	0	0	0	47	0	0	0	0	0	34	19	0	0	0	0	0	8	0	0	25	0	0	0	25	48	0	0	0	0	0	18	0	50	0	107	62	76	616	D_0__Bacteria;D_1__Acidobacteria;D_2__Acidobacteriia;D_3__Acidobacteriales;D_4__Acidobacteriaceae (Subgroup 1);D_5__Edaphobacter
99c2ff36c509cbf3a52bf63b6cbe102c	0	0	45	0	0	0	11	0	0	11	0	0	79	0	0	0	0	0	23	38	21	17	23	40	0	0	0	7	0	0	0	26	23	0	51	8	0	0	12	27	11	0	0	0	57	78	6	614	D_0__Bacteria;D_1__Actinobacteria;D_2__Thermoleophilia;D_3__Solirubrobacterales;D_4__67-14;D_5__uncultured bacterium;D_6__uncultured bacterium
d9f3dc095ce8f388ab88965ad5782730	0	0	0	15	0	0	100	465	0	0	0	0	0	0	0	0	0	0	0	0	0	0	0	0	0	0	0	0	0	0	0	0	0	0	0	0	0	0	0	0	0	0	0	0	0	0	34	614	D_0__Bacteria;D_1__Verrucomicrobia;D_2__Verrucomicrobiae;D_3__Chthoniobacterales;D_4__Chthoniobacteraceae;D_5__Candidatus Udaeobacter
3adc9f4e8dd300f0f6879dbcfbe2207e	0	7	0	0	0	18	0	0	22	25	0	25	0	0	0	23	0	0	0	48	45	26	0	13	0	24	0	0	0	0	37	27	56	0	62	0	0	0	0	0	0	0	21	25	58	33	0	613	D_0__Bacteria;D_1__Actinobacteria;D_2__Acidimicrobiia;D_3__IMCC26256
5b2f142429aeb15008a0151c863e77b1	0	0	0	0	0	0	0	0	0	0	0	0	0	0	0	0	0	0	0	0	0	0	0	0	0	0	0	169	0	0	0	0	0	0	0	64	0	0	22	72	76	0	0	0	0	171	37	611	D_0__Bacteria;D_1__Acidobacteria;D_2__Acidobacteriia;D_3__Subgroup 2;D_4__uncultured bacterium;D_5__uncultured bacterium;D_6__uncultured bacterium
a9a52973de69bfcb2f9ef6efc2a346fc	0	0	0	0	0	0	0	0	0	0	0	0	0	0	0	0	0	0	0	0	0	0	0	0	0	0	0	70	355	0	0	0	0	0	0	0	85	0	0	79	0	0	0	0	19	0	0	608	D_0__Bacteria;D_1__Gemmatimonadetes;D_2__Gemmatimonadetes;D_3__Gemmatimonadales;D_4__Gemmatimonadaceae;D_5__uncultured;D_6__uncultured bacterium
9edce4387bbcf53c42c4623d68c7baf6	0	0	0	0	0	0	0	0	76	0	0	12	0	0	11	14	27	0	32	34	25	0	54	21	27	0	17	0	0	59	0	0	20	107	35	0	0	0	0	0	34	0	0	0	0	0	0	605	D_0__Bacteria;D_1__Actinobacteria;D_2__Actinobacteria;D_3__Frankiales
1f22ba9c2370a6fe62e0b6ce6107bf00	0	0	0	0	0	0	0	0	0	0	0	0	0	27	0	0	0	0	0	0	0	88	0	42	0	0	0	0	0	0	27	0	29	0	0	0	27	0	27	15	0	0	0	0	169	16	108	603	D_0__Bacteria;D_1__Proteobacteria;D_2__Alphaproteobacteria;D_3__Elsterales;D_4__uncultured;D_5__uncultured bacterium;D_6__uncultured bacterium
7d52f1147ef8a95be7122c248fd75474	26	0	0	0	0	0	0	45	0	0	271	41	0	0	0	0	0	0	44	20	59	15	0	0	0	0	0	0	0	0	0	0	0	0	54	0	0	0	0	0	0	0	0	0	0	27	0	602	D_0__Bacteria;D_1__Actinobacteria;D_2__Thermoleophilia;D_3__Gaiellales;D_4__uncultured;D_5__uncultured bacterium;D_6__uncultured bacterium
630cf68dfaa9bc3aa81ed4dc1fd60bad	0	0	0	0	375	145	0	0	0	0	9	0	0	0	0	0	0	0	0	0	0	0	0	0	0	0	0	0	0	0	0	0	0	0	0	0	0	0	0	0	0	73	0	0	0	0	0	602	D_0__Bacteria;D_1__Proteobacteria;D_2__Alphaproteobacteria;D_3__Rhizobiales;D_4__Xanthobacteraceae;D_5__uncultured
c398b6476d6fabfd677a6507792b1f2f	0	0	41	0	0	0	0	4	0	0	0	0	0	0	0	0	0	0	9	9	0	0	0	0	0	0	0	0	0	68	0	0	0	0	72	0	0	96	25	63	33	0	0	0	51	108	22	601	D_0__Bacteria;D_1__Actinobacteria;D_2__Thermoleophilia;D_3__Gaiellales;D_4__uncultured
a214d06e4afa4637e0ddf9680c4f48ea	0	0	0	0	54	0	0	0	0	0	0	0	100	0	0	0	54	0	0	0	0	0	0	0	0	0	0	0	0	0	0	0	0	0	0	0	0	0	0	68	0	0	0	132	79	111	0	598	D_0__Bacteria;D_1__Actinobacteria;D_2__Thermoleophilia;D_3__Solirubrobacterales;D_4__Solirubrobacteraceae
8588d75c17b3e1bb64ac0b3666031728	0	0	0	0	0	0	0	0	20	52	0	0	0	0	0	0	0	43	31	29	43	19	0	9	0	0	0	0	0	0	0	17	21	0	60	0	0	54	45	17	24	0	0	51	62	0	0	597	D_0__Bacteria;D_1__Proteobacteria;D_2__Alphaproteobacteria;D_3__Elsterales;D_4__uncultured;D_5__uncultured bacterium;D_6__uncultured bacterium
fc3cca5db81c4f02efc7f5273afdc352	0	0	0	0	0	0	0	0	0	0	0	0	0	0	0	0	0	0	0	0	0	0	0	0	0	0	0	95	356	0	0	0	0	0	0	56	90	0	0	0	0	0	0	0	0	0	0	597	D_0__Bacteria;D_1__Chloroflexi;D_2__TK10;D_3__uncultured bacterium;D_4__uncultured bacterium;D_5__uncultured bacterium;D_6__uncultured bacterium
ada4afa765ec75c334771fd950623363	31	101	0	0	0	72	0	0	0	0	0	147	0	0	0	0	0	0	0	0	0	0	0	0	0	0	0	0	0	0	0	0	190	0	0	0	0	0	0	0	0	0	53	0	0	0	0	594	D_0__Bacteria;D_1__Acidobacteria;D_2__Acidobacteriia;D_3__Acidobacteriales;D_4__uncultured;D_5__uncultured bacterium;D_6__uncultured bacterium
6c29d326d30344367f351c117fb9e993	0	0	29	30	0	0	20	0	0	0	0	50	21	0	0	9	0	0	11	29	17	19	0	73	0	0	22	0	0	41	0	0	0	94	28	0	0	0	0	0	22	0	0	12	14	0	0	594	D_0__Bacteria;D_1__Actinobacteria;D_2__Thermoleophilia;D_3__Solirubrobacterales;D_4__67-14;D_5__uncultured bacterium;D_6__uncultured bacterium
040ca9aae78473a5a43f86e47b3c2c14	0	0	33	0	0	0	20	0	0	0	0	0	147	0	0	0	0	0	0	0	0	0	0	0	0	0	0	116	0	0	0	0	0	0	0	82	0	0	0	81	0	0	0	0	0	115	0	594	D_0__Bacteria;D_1__Proteobacteria;D_2__Deltaproteobacteria;D_3__Myxococcales;D_4__Archangiaceae;D_5__Anaeromyxobacter;D_6__uncultured bacterium
e3fe1d5840304e5df462fc80afda3af0	0	0	27	0	0	0	0	31	0	0	0	0	125	0	0	0	0	0	0	0	0	0	0	0	0	0	0	0	0	0	0	0	0	0	0	0	33	0	0	112	115	0	0	0	53	76	22	594	D_0__Bacteria;D_1__Proteobacteria;D_2__Alphaproteobacteria;D_3__Rhizobiales;D_4__Xanthobacteraceae;D_5__uncultured;D_6__uncultured bacterium
10d8911f68fcabd06e2bdc227cf27d85	0	0	0	0	0	0	0	0	551	0	0	0	0	0	0	0	0	0	0	0	0	0	0	0	0	0	0	0	0	0	0	0	0	0	0	0	0	0	43	0	0	0	0	0	0	0	0	594	D_0__Bacteria;D_1__Actinobacteria;D_2__Actinobacteria;D_3__Streptosporangiales;D_4__Thermomonosporaceae;D_5__Actinomadura
c5254ef9b529ad42bf9086cf2ad08103	0	0	0	0	0	0	57	0	0	0	0	0	0	0	0	0	0	0	0	0	89	96	0	0	0	0	0	0	0	0	0	0	0	0	0	0	0	0	0	0	102	0	40	0	209	0	0	593	D_0__Bacteria;D_1__Actinobacteria;D_2__Thermoleophilia;D_3__Gaiellales;D_4__uncultured;D_5__uncultured bacterium;D_6__uncultured bacterium
a347188410c6598ee314f9708a31a939	0	0	0	0	0	0	0	0	0	0	0	0	0	0	0	0	0	0	0	0	0	0	0	0	0	0	0	0	390	0	0	0	0	0	0	0	136	0	0	0	0	0	0	0	0	0	67	593	D_0__Archaea;D_1__Crenarchaeota;D_2__Bathyarchaeia
c874d9e24d83198497d8e986c0f8e0e3	0	0	0	0	0	0	0	32	90	0	0	0	0	0	0	0	0	0	7	21	27	114	0	0	0	0	0	0	0	0	83	0	0	0	142	0	0	0	0	0	0	0	0	0	54	0	0	591	D_0__Bacteria;D_1__Acidobacteria;D_2__Acidobacteriia;D_3__Solibacterales;D_4__Solibacteraceae (Subgroup 3);D_5__Candidatus Solibacter
2b4829f1e30ae737d930bda277b2e428	0	0	0	0	0	0	0	0	0	106	0	0	0	0	0	0	0	0	0	0	0	0	0	0	0	0	0	0	0	0	0	0	0	0	0	0	0	111	126	0	84	0	76	0	87	0	0	590	D_0__Bacteria;D_1__Actinobacteria;D_2__Thermoleophilia;D_3__Gaiellales;D_4__uncultured;D_5__uncultured bacterium;D_6__uncultured bacterium
28c96b8f8e02af9fc6220d519aa91654	0	0	0	0	0	0	0	0	0	0	0	0	0	0	0	0	0	0	0	0	0	0	0	0	0	0	0	0	0	0	0	0	0	0	0	64	0	0	0	78	21	0	0	0	32	163	232	590	D_0__Bacteria;D_1__Chloroflexi;D_2__AD3;D_3__uncultured bacterium;D_4__uncultured bacterium;D_5__uncultured bacterium;D_6__uncultured bacterium
ef0ed0bb5c28d28491ec7bf9a9589d3f	0	0	0	0	0	0	0	0	0	0	0	0	0	0	0	8	0	0	0	0	0	44	0	0	0	93	0	0	0	0	0	0	12	0	0	0	0	0	0	0	0	0	0	0	432	0	0	589	D_0__Bacteria;D_1__Actinobacteria;D_2__Actinobacteria;D_3__Streptosporangiales;D_4__Thermomonosporaceae;D_5__Actinomadura
3957867682a4fef86b17b76b91dc30cf	0	0	0	0	0	0	0	0	0	0	0	0	0	0	0	0	0	0	0	0	0	0	0	0	0	0	0	0	0	176	0	0	0	262	150	0	0	0	0	0	0	0	0	0	0	0	0	588	D_0__Bacteria;D_1__Actinobacteria;D_2__Actinobacteria;D_3__Propionibacteriales;D_4__Nocardioidaceae;D_5__Nocardioides
53387cafd664e3cda810166041e346d1	4	0	41	0	0	0	23	11	0	44	0	0	67	42	0	0	0	0	0	0	2	0	0	0	0	0	0	0	0	0	0	0	7	0	46	18	0	18	23	0	98	0	42	0	11	71	19	587	D_0__Bacteria;D_1__Proteobacteria;D_2__Deltaproteobacteria;D_3__Myxococcales;D_4__Haliangiaceae;D_5__Haliangium
87f59ae8758be7621b00798d2f855872	58	0	0	0	195	184	0	0	0	0	22	78	0	0	0	0	0	0	0	0	0	0	0	0	0	0	0	0	0	0	0	0	0	0	0	0	0	0	0	0	0	0	46	0	0	0	0	583	D_0__Bacteria;D_1__Proteobacteria;D_2__Alphaproteobacteria;D_3__Rhizobiales;D_4__Xanthobacteraceae;D_5__Bradyrhizobium
469116a87921d5f8d453bf761ad2c172	0	0	0	0	0	0	0	0	0	0	0	0	0	0	0	0	0	0	0	11	0	21	138	65	0	0	0	0	0	0	0	0	0	0	0	0	0	0	0	0	0	0	0	348	0	0	0	583	D_0__Bacteria;D_1__Actinobacteria;D_2__Actinobacteria;D_3__Pseudonocardiales;D_4__Pseudonocardiaceae
c8be2dd2f1e60e0eee7bfce96950c3a0	0	0	0	0	0	0	0	69	0	0	0	30	0	0	0	0	0	0	0	0	0	0	0	0	0	0	0	0	50	74	19	0	262	0	49	0	0	0	0	0	0	0	29	0	0	0	0	582	D_0__Bacteria;D_1__Actinobacteria;D_2__Actinobacteria;D_3__Streptomycetales;D_4__Streptomycetaceae;D_5__Streptomyces
60690e02a292c1f09ee98775ccd2a248	0	0	0	0	0	0	0	0	0	0	0	0	0	0	0	0	0	0	0	32	0	0	78	37	69	17	46	0	0	63	26	0	21	64	0	0	0	0	0	0	0	0	0	84	45	0	0	582	D_0__Bacteria;D_1__Actinobacteria;D_2__Actinobacteria;D_3__Streptosporangiales;D_4__Thermomonosporaceae;D_5__Actinomadura
49fabfc6788d792f8f6d2b7dd92b10f1	0	0	0	0	0	0	0	0	0	0	0	0	0	0	0	0	0	0	0	0	0	0	0	0	0	0	0	202	366	0	0	0	0	0	0	0	0	0	0	0	0	0	0	0	0	0	0	581	D_0__Bacteria;D_1__Chloroflexi;D_2__Ktedonobacteria;D_3__Ktedonobacterales;D_4__Ktedonobacteraceae;D_5__JG30a-KF-32
54dedfb423cdc367aa67c6b000025ccd	0	0	0	0	0	0	0	0	0	27	0	0	0	0	0	44	0	0	0	0	0	0	0	0	0	0	0	0	0	0	0	113	217	0	0	0	0	0	113	0	0	0	66	0	0	0	0	580	D_0__Bacteria;D_1__Actinobacteria;D_2__Acidimicrobiia;D_3__Microtrichales;D_4__Iamiaceae;D_5__Iamia
ce23b9a8383222e75048ec1b86ec1f8f	33	0	0	0	34	0	0	0	0	0	0	0	0	0	0	0	0	0	0	0	0	0	0	0	0	0	0	0	0	0	0	71	33	72	54	0	0	17	0	0	0	0	0	229	17	0	0	579	D_0__Bacteria;D_1__Proteobacteria;D_2__Alphaproteobacteria;D_3__Acetobacterales;D_4__Acetobacteraceae;D_5__uncultured
28b5cd45169df88637102010e24e6a4c	0	0	0	72	0	0	44	0	32	0	0	0	0	0	0	0	0	0	0	0	0	0	0	0	0	0	0	0	0	0	0	0	0	0	33	0	0	65	89	64	156	0	0	0	0	23	0	578	D_0__Bacteria;D_1__Actinobacteria;D_2__Actinobacteria;D_3__Corynebacteriales;D_4__Mycobacteriaceae;D_5__Mycobacterium;D_6__uncultured bacterium
df44056f9f76e6130b7a46105bd92c3f	0	0	0	0	0	0	0	0	0	0	0	0	0	0	0	0	0	0	0	0	0	0	0	0	24	0	36	0	0	267	0	0	0	225	25	0	0	0	0	0	0	0	0	0	0	0	0	577	D_0__Bacteria;D_1__Actinobacteria;D_2__Actinobacteria;D_3__Frankiales;D_4__Acidothermaceae;D_5__Acidothermus;D_6__uncultured bacterium
e8b2114e7aa9f9d1057fc0eefffdbea0	0	0	0	17	0	0	29	5	0	0	0	7	59	42	5	9	0	0	0	0	15	0	0	0	0	0	0	36	10	0	0	0	12	0	65	11	0	0	20	44	52	0	3	0	31	47	37	573	D_0__Bacteria;D_1__Planctomycetes;D_2__Planctomycetacia;D_3__Isosphaerales;D_4__Isosphaeraceae;D_5__uncultured;D_6__uncultured bacterium
51daa545974c12516c2997c7d9e6175a	0	0	0	0	0	0	0	0	0	0	0	0	0	0	0	0	0	0	0	0	0	0	0	0	0	0	0	0	0	0	0	0	0	0	277	0	0	0	0	0	0	0	0	0	182	114	0	573	D_0__Bacteria;D_1__Actinobacteria;D_2__Thermoleophilia;D_3__Solirubrobacterales;D_4__67-14;D_5__uncultured bacterium;D_6__uncultured bacterium
5023362c03d0cb9794e973ead7b5c59b	0	0	0	0	152	289	0	0	0	0	0	0	0	0	0	0	0	0	0	0	0	0	0	0	0	0	0	0	0	0	0	0	0	0	0	0	0	0	0	0	0	0	0	0	131	0	0	572	D_0__Bacteria;D_1__Actinobacteria;D_2__Thermoleophilia;D_3__Gaiellales;D_4__uncultured;D_5__uncultured bacterium;D_6__uncultured bacterium
6b715de47dad96baee26a1e4a28cb00b	0	0	0	0	0	0	0	0	0	0	0	0	0	0	0	168	0	0	0	0	0	0	0	0	0	42	0	0	0	0	84	0	74	0	42	0	0	0	0	0	0	0	0	0	50	0	53	568	D_0__Bacteria;D_1__Proteobacteria;D_2__Alphaproteobacteria;D_3__Rhizobiales;D_4__Xanthobacteraceae;D_5__uncultured
e92ed51c8e8c7fef24fe8ed1fdc8170d	0	0	0	0	0	0	0	0	0	0	0	0	0	0	0	0	0	0	0	0	0	0	0	0	0	0	0	0	298	0	27	0	0	0	0	0	216	0	0	0	0	0	0	0	0	0	0	563	D_0__Archaea;D_1__Crenarchaeota;D_2__Bathyarchaeia
8b13f0e73ef82cf4ed4bd0aeb2863eb7	0	0	0	0	47	0	62	0	0	0	0	0	0	0	0	0	0	0	57	0	0	0	0	0	0	0	0	0	0	0	0	0	0	0	0	0	0	0	0	0	0	332	63	0	0	0	0	561	D_0__Bacteria;D_1__Actinobacteria;D_2__Thermoleophilia;D_3__Solirubrobacterales;D_4__Solirubrobacteraceae;D_5__Conexibacter;D_6__uncultured bacterium
5655ec93ba22de219cc50360f8e0bd81	0	3	0	0	0	0	11	36	0	0	0	0	0	0	0	0	0	0	0	11	10	17	0	0	0	0	0	0	0	0	0	142	97	0	0	0	0	0	14	0	0	0	64	6	117	0	32	560	D_0__Bacteria;D_1__Planctomycetes;D_2__Planctomycetacia;D_3__Gemmatales;D_4__Gemmataceae;D_5__Gemmata;D_6__uncultured bacterium
7162b99d115f4a676c17a391caeb650b	0	0	0	0	0	0	150	106	0	0	0	0	115	0	0	0	0	0	15	20	26	23	0	0	0	0	0	29	22	22	0	0	0	0	31	0	0	0	0	0	0	0	0	0	0	0	0	559	D_0__Bacteria;D_1__Proteobacteria;D_2__Alphaproteobacteria;D_3__Elsterales;D_4__uncultured;D_5__uncultured bacterium;D_6__uncultured bacterium
cb1048614482b8ba7db3e97c3e078b60	0	0	0	0	0	0	0	0	0	0	0	0	0	0	0	0	0	0	0	0	0	0	240	217	0	0	0	0	0	0	0	0	0	0	0	0	0	0	0	0	0	62	40	0	0	0	0	559	D_0__Bacteria;D_1__Chloroflexi;D_2__AD3;D_3__uncultured bacterium;D_4__uncultured bacterium;D_5__uncultured bacterium;D_6__uncultured bacterium
cf1bf0b907a0c3d873f0b6c2642a30e9	48	0	0	0	122	100	0	0	0	0	20	24	0	0	0	0	0	0	0	0	0	0	0	0	0	0	0	0	0	0	0	43	0	0	0	0	0	0	0	0	0	111	88	0	0	0	0	556	D_0__Bacteria;D_1__Planctomycetes;D_2__Planctomycetacia;D_3__Isosphaerales;D_4__Isosphaeraceae;D_5__uncultured;D_6__uncultured bacterium
5e1f414aa9a86bbda9223fe40562efc8	0	0	0	0	0	0	39	0	0	0	0	0	56	0	0	30	0	101	0	51	43	71	0	64	0	0	0	0	0	0	0	0	0	0	0	0	0	0	0	0	0	0	0	0	75	26	0	556	D_0__Bacteria;D_1__Proteobacteria;D_2__Alphaproteobacteria;D_3__Reyranellales;D_4__Reyranellaceae;D_5__Reyranella
d1e2d70c544ee1d95a10f90f1a95fe12	0	0	29	0	0	0	103	50	0	0	0	0	73	33	0	0	0	0	27	38	42	46	0	22	0	0	0	0	0	0	0	0	0	0	0	0	0	0	0	0	0	0	0	32	29	31	0	555	D_0__Bacteria;D_1__Proteobacteria;D_2__Alphaproteobacteria;D_3__Acetobacterales;D_4__Acetobacteraceae
04209abca5b17fc0481a9f0527c8b4d1	0	0	0	26	0	0	38	106	0	0	0	0	75	54	0	0	0	0	0	0	0	52	0	48	0	0	0	0	0	0	0	0	0	0	0	0	0	0	0	0	0	0	0	0	35	72	49	555	D_0__Bacteria;D_1__Proteobacteria;D_2__Alphaproteobacteria;D_3__Rhizobiales;D_4__Xanthobacteraceae;D_5__uncultured
1af6c77461173fc4f3aa9c8a33e291a0	0	0	0	34	0	0	58	151	0	0	0	0	39	40	0	0	0	0	0	0	0	22	0	0	0	0	0	0	0	0	0	0	0	0	0	0	0	0	0	0	0	0	0	0	33	102	76	555	D_0__Bacteria;D_1__Verrucomicrobia;D_2__Verrucomicrobiae;D_3__Chthoniobacterales;D_4__Xiphinematobacteraceae;D_5__Candidatus Xiphinematobacter;D_6__uncultured bacterium
4a23bd15516a7049c7b108bdcdbef090	0	0	0	0	0	128	0	0	0	0	0	23	0	0	0	0	0	0	0	0	0	0	0	0	0	72	0	0	0	0	0	95	220	0	0	0	0	0	0	0	0	0	0	0	15	0	0	553	D_0__Bacteria;D_1__Proteobacteria;D_2__Alphaproteobacteria;D_3__Rhizobiales;D_4__Xanthobacteraceae
e19869dcbaeb776815fc94cece98e157	0	0	0	0	0	0	79	0	0	0	0	0	0	0	0	0	0	0	71	118	161	103	0	0	0	0	0	0	0	0	0	0	0	0	21	0	0	0	0	0	0	0	0	0	0	0	0	553	D_0__Bacteria;D_1__Actinobacteria;D_2__Actinobacteria;D_3__Pseudonocardiales;D_4__Pseudonocardiaceae;D_5__Lechevalieria
bc5f4287011d754333d4daf56267467c	0	0	25	7	0	0	0	0	0	0	0	0	50	0	0	0	0	0	0	0	0	0	0	0	0	0	0	101	41	0	0	0	0	0	0	79	21	0	0	78	102	0	0	0	0	33	9	552	D_0__Bacteria;D_1__Proteobacteria;D_2__Gammaproteobacteria;D_3__Betaproteobacteriales;D_4__Nitrosomonadaceae;D_5__MND1;D_6__uncultured bacterium
11a325f6c4ae98afcb21c9ad62d3de92	17	0	0	0	0	0	0	0	0	0	41	0	0	0	0	0	0	0	0	0	0	0	0	0	0	0	80	0	0	76	0	14	0	294	25	0	0	0	0	0	0	0	0	0	0	0	0	547	D_0__Bacteria;D_1__Actinobacteria;D_2__Actinobacteria;D_3__Frankiales;D_4__Geodermatophilaceae;D_5__Modestobacter
f85a6b04782c76b64ba22fae186ab706	0	0	0	0	0	0	0	0	0	0	0	0	0	0	0	0	0	0	0	0	0	19	0	0	0	167	0	0	0	0	59	0	75	0	40	0	0	0	0	0	0	0	0	0	42	0	0	547	D_0__Bacteria;D_1__Acidobacteria;D_2__Blastocatellia (Subgroup 4);D_3__11-24;D_4__uncultured bacterium;D_5__uncultured bacterium;D_6__uncultured bacterium
3758da386b836e389eb8927fb56bf881	0	0	0	0	0	24	26	0	0	0	0	14	0	0	0	0	0	0	7	29	25	31	0	0	0	0	0	0	0	0	18	0	0	0	39	0	0	0	0	73	91	0	0	0	54	67	19	546	D_0__Bacteria;D_1__Planctomycetes;D_2__Planctomycetacia;D_3__Gemmatales;D_4__Gemmataceae;D_5__Gemmata;D_6__uncultured bacterium
3f6a4f123f73cd18b64d6e3e2a6a9ba9	0	35	0	0	0	389	0	0	0	0	0	58	0	0	0	0	0	0	0	0	0	0	0	0	0	0	0	0	0	0	0	0	63	0	0	0	0	0	0	0	0	0	0	0	0	0	0	545	D_0__Bacteria;D_1__Acidobacteria;D_2__Subgroup 5;D_3__uncultured bacterium;D_4__uncultured bacterium;D_5__uncultured bacterium;D_6__uncultured bacterium
38cf15f59a346dd2183a47a1fa14e3d2	0	0	0	0	0	0	0	0	0	0	0	0	0	0	51	0	0	0	0	0	0	0	0	0	0	0	0	0	0	126	0	0	0	367	0	0	0	0	0	0	0	0	0	0	0	0	0	544	D_0__Bacteria;D_1__Proteobacteria;D_2__Alphaproteobacteria;D_3__Rhizobiales;D_4__Beijerinckiaceae
47413af2ee0c927c8871adcd90a9ee80	22	0	0	0	12	12	0	0	26	0	0	0	0	0	0	0	0	0	0	0	0	0	0	0	22	0	0	60	74	0	34	24	0	0	133	42	33	21	0	0	0	9	19	0	0	0	0	543	D_0__Bacteria;D_1__Proteobacteria;D_2__Alphaproteobacteria;D_3__Elsterales;D_4__uncultured;D_5__uncultured bacterium;D_6__uncultured bacterium
5c052f5737d6723528771d7ea36e0d30	0	0	0	0	0	0	0	0	0	0	0	0	0	0	0	0	0	0	64	66	82	76	0	0	0	0	0	64	121	0	0	0	0	0	0	0	70	0	0	0	0	0	0	0	0	0	0	543	D_0__Bacteria;D_1__Actinobacteria;D_2__Thermoleophilia;D_3__Solirubrobacterales;D_4__Solirubrobacteraceae;D_5__Conexibacter;D_6__uncultured bacterium
cace5c235ba9a4a3530cf88f0d7490d3	0	0	0	0	0	0	0	0	0	0	0	0	0	0	0	0	0	0	29	140	164	78	0	34	0	0	0	0	0	0	0	0	0	0	0	0	0	0	0	0	0	0	0	22	75	0	0	542	D_0__Bacteria;D_1__Proteobacteria;D_2__Alphaproteobacteria;D_3__Elsterales;D_4__uncultured
33a16e3857aff47290dcb1d45f91fbf0	0	0	0	0	0	0	0	0	0	0	0	0	0	0	0	0	0	0	0	0	0	0	0	0	0	0	0	0	0	300	0	0	0	83	0	0	0	0	0	0	0	0	0	159	0	0	0	542	D_0__Bacteria;D_1__Acidobacteria;D_2__Acidobacteriia;D_3__Solibacterales;D_4__Solibacteraceae (Subgroup 3);D_5__Candidatus Solibacter;D_6__uncultured bacterium
5681f6e1621f4072e57240ec27359018	0	0	0	0	0	0	0	0	0	0	0	0	0	0	0	0	0	0	0	0	0	0	0	0	0	0	0	0	0	0	0	0	0	0	0	0	0	0	0	0	0	0	541	0	0	0	0	541	D_0__Bacteria;D_1__Proteobacteria;D_2__Alphaproteobacteria;D_3__Rhizobiales;D_4__Beijerinckiaceae;D_5__uncultured
c7fed51fe0849357f23cf2c350741645	0	0	0	0	0	0	0	0	0	0	0	0	0	0	17	18	0	0	24	0	0	0	0	19	6	0	0	0	0	39	73	16	24	0	62	0	0	0	51	32	47	0	0	8	51	22	29	538	D_0__Bacteria;D_1__Planctomycetes;D_2__Planctomycetacia;D_3__Gemmatales;D_4__Gemmataceae;D_5__uncultured;D_6__uncultured bacterium
ef9d0d2bca078fd37bc0878ebe86bf88	0	0	0	0	0	0	0	0	0	0	0	0	0	0	0	0	0	0	0	0	0	0	0	0	0	0	0	69	313	0	0	0	0	0	0	0	154	0	0	0	0	0	0	0	0	0	0	536	D_0__Bacteria;D_1__Chloroflexi;D_2__AD3;D_3__uncultured bacterium;D_4__uncultured bacterium;D_5__uncultured bacterium;D_6__uncultured bacterium
080524ca39f94c1a911f0ba9d7aeab8f	0	0	0	0	0	0	0	0	0	0	0	0	0	0	0	0	0	0	0	0	0	0	0	0	0	0	0	0	0	0	0	0	0	0	118	0	0	0	0	0	0	0	0	0	0	0	0	536	D_0__Bacteria;D_1__Spirochaetes;D_2__Spirochaetia;D_3__Spirochaetales;D_4__Spirochaetaceae;D_5__Treponema;D_6__uncultured Treponema sp.
e6a33f51b1d045642ffb8a01f5e85722	0	0	25	118	0	0	32	14	0	0	0	0	49	0	0	0	0	0	0	0	0	27	0	0	0	0	0	56	0	0	17	0	0	0	31	34	0	0	0	0	41	0	0	0	41	29	19	533	D_0__Bacteria;D_1__Proteobacteria;D_2__Alphaproteobacteria;D_3__Rhizobiales;D_4__Xanthobacteraceae;D_5__uncultured;D_6__uncultured bacterium
b802394ffa840c15ab8999ab5156c0af	0	0	0	0	0	0	0	0	0	0	0	0	0	0	0	0	0	125	0	0	0	0	0	0	329	0	0	0	0	0	0	0	0	0	0	0	0	78	0	0	0	0	0	0	0	0	0	532	D_0__Bacteria;D_1__Acidobacteria;D_2__Acidobacteriia;D_3__Solibacterales;D_4__Solibacteraceae (Subgroup 3);D_5__Bryobacter;D_6__uncultured bacterium
229898d4870703c1eea6027c2e52bcd9	0	0	0	0	0	0	0	0	0	0	0	0	0	0	0	0	0	0	0	159	139	122	0	110	0	0	0	0	0	0	0	0	0	0	0	0	0	0	0	0	0	0	0	0	0	0	0	530	D_0__Bacteria;D_1__Actinobacteria;D_2__Thermoleophilia;D_3__Solirubrobacterales;D_4__Solirubrobacteraceae;D_5__Conexibacter
06f92584aeb88ada370ea5ed110f0951	0	0	27	48	0	0	0	0	0	0	0	0	99	0	0	0	0	0	0	0	0	0	19	0	0	0	0	47	0	0	0	0	0	0	0	0	0	78	0	69	70	0	0	0	0	71	0	528	D_0__Bacteria;D_1__Actinobacteria;D_2__Actinobacteria;D_3__Frankiales;D_4__uncultured;D_5__uncultured bacterium;D_6__uncultured bacterium
3a4d44ca4c2c88f5db70ef5ed01b78ef	0	0	0	0	0	0	24	22	0	0	0	0	75	41	0	0	0	0	0	0	0	47	0	0	0	0	0	0	0	0	0	0	0	0	0	0	0	0	0	55	40	0	0	0	42	128	53	527	D_0__Bacteria;D_1__Proteobacteria;D_2__Deltaproteobacteria;D_3__Myxococcales;D_4__uncultured;D_5__uncultured bacterium;D_6__uncultured bacterium
91fd2b5ce4894392a18fdf450b6f320f	0	0	0	0	0	0	0	0	0	0	0	0	0	0	0	0	0	0	0	0	0	0	0	0	0	0	0	0	0	0	0	0	527	0	0	0	0	0	0	0	0	0	0	0	0	0	0	527	D_0__Bacteria;D_1__Actinobacteria;D_2__Actinobacteria;D_3__Streptomycetales;D_4__Streptomycetaceae;D_5__Streptomyces
a3f9011546b083898dc11472f68d53d6	0	0	48	61	0	0	0	0	29	13	0	0	36	0	0	0	0	0	0	0	0	0	0	0	0	0	0	65	0	0	0	0	0	0	0	38	0	0	0	97	117	0	6	0	0	0	16	526	D_0__Bacteria;D_1__Acidobacteria;D_2__Subgroup 6
494e3f836423a68a8c09f3b6eef79e35	0	0	0	0	0	0	0	13	36	0	0	0	36	0	0	0	0	0	0	0	0	38	0	0	0	0	0	0	0	0	0	0	0	0	144	0	0	20	0	83	33	0	0	0	90	33	0	526	D_0__Bacteria;D_1__Proteobacteria;D_2__Alphaproteobacteria;D_3__Sphingomonadales;D_4__Sphingomonadaceae;D_5__Sphingomonas;D_6__uncultured bacterium
2689e63ded2e5b04ec591d3bc845fdc2	0	0	0	0	0	0	0	0	0	0	0	0	0	0	0	0	0	0	0	0	0	0	0	0	0	0	165	0	0	164	0	0	0	197	0	0	0	0	0	0	0	0	0	0	0	0	0	526	D_0__Bacteria;D_1__Actinobacteria;D_2__Actinobacteria;D_3__Propionibacteriales;D_4__Nocardioidaceae;D_5__Nocardioides
4453199129b5010a9fcc5d954dd77dc6	0	0	0	23	0	0	34	170	0	0	0	0	83	19	0	0	0	0	0	0	42	0	0	71	0	0	0	0	0	0	0	0	0	0	0	0	0	0	0	34	0	0	0	0	0	28	20	524	D_0__Bacteria;D_1__Actinobacteria;D_2__Thermoleophilia;D_3__Solirubrobacterales;D_4__Solirubrobacteraceae;D_5__Conexibacter;D_6__uncultured bacterium
8dfbd4be03fff85f35de06888d14d469	0	0	0	0	0	0	0	0	52	0	0	0	0	0	0	32	0	85	0	28	0	0	13	166	0	0	0	0	0	0	25	0	0	0	0	0	0	0	0	0	0	0	0	0	91	0	0	524	D_0__Bacteria;D_1__Actinobacteria;D_2__Actinobacteria;D_3__Propionibacteriales;D_4__Nocardioidaceae;D_5__Nocardioides;D_6__uncultured bacterium
1b57512727da76e65a6b956aae743eaa	7	0	0	0	0	8	0	0	0	0	0	7	0	0	0	0	0	489	0	0	0	0	0	0	0	0	0	0	0	0	0	4	8	0	0	0	0	0	0	0	0	0	0	0	0	0	0	523	D_0__Bacteria;D_1__Chloroflexi;D_2__Ktedonobacteria;D_3__Ktedonobacterales;D_4__Ktedonobacteraceae;D_5__uncultured
64f74a9774eb9d7878401b82e2e8caa7	0	0	0	0	0	0	88	268	0	0	0	0	0	0	0	0	0	0	0	0	0	0	0	0	0	0	0	83	0	0	0	0	0	0	0	49	0	0	0	0	0	0	0	0	0	35	0	523	D_0__Bacteria;D_1__Proteobacteria;D_2__Gammaproteobacteria;D_3__Gammaproteobacteria Incertae Sedis;D_4__Unknown Family;D_5__Acidibacter;D_6__uncultured bacterium
5e94e631f03520cbab1d2ce2809a149b	0	0	0	0	0	0	10	0	0	0	0	0	0	0	0	0	0	0	0	9	0	55	0	15	0	0	0	0	0	0	0	0	0	0	0	0	0	0	27	0	101	0	0	0	0	106	199	522	D_0__Bacteria;D_1__Chloroflexi;D_2__Ktedonobacteria;D_3__Ktedonobacterales;D_4__Ktedonobacteraceae;D_5__HSB OF53-F07
9859a98147b682123aaa2c0206b226a9	0	0	0	0	0	0	0	0	0	0	0	0	0	0	0	0	0	0	0	0	0	0	0	0	0	0	0	0	499	0	0	0	0	0	0	0	23	0	0	0	0	0	0	0	0	0	0	522	D_0__Bacteria;D_1__GAL15;D_2__uncultured bacterium;D_3__uncultured bacterium;D_4__uncultured bacterium;D_5__uncultured bacterium;D_6__uncultured bacterium
d5e72dec53034d931e0fe8b052da78e6	0	0	0	0	0	0	9	26	0	0	0	0	28	0	9	0	10	0	0	94	47	66	35	114	0	0	0	0	0	0	0	0	0	0	18	0	0	0	7	0	27	0	0	0	30	0	0	520	D_0__Bacteria;D_1__Proteobacteria;D_2__Gammaproteobacteria;D_3__Betaproteobacteriales;D_4__Burkholderiaceae;D_5__Burkholderia-Caballeronia-Paraburkholderia
38007d006ef3fab3fd6bc852c0a585ca	0	0	0	0	0	0	0	0	0	0	0	0	0	0	0	0	0	0	0	0	0	0	37	7	0	0	50	0	0	13	0	0	0	413	0	0	0	0	0	0	0	0	0	0	0	0	0	520	D_0__Bacteria;D_1__Actinobacteria;D_2__Actinobacteria;D_3__Micrococcales;D_4__Dermacoccaceae;D_5__Flexivirga
541542a80f1c73a4d0753d414cfd98d0	0	0	15	0	0	0	0	0	0	0	0	0	0	0	0	0	0	0	0	0	0	0	0	0	0	0	0	81	0	0	0	0	0	0	0	46	0	0	0	90	278	0	0	0	0	0	0	517	D_0__Bacteria;D_1__Gemmatimonadetes;D_2__Gemmatimonadetes;D_3__Gemmatimonadales;D_4__Gemmatimonadaceae;D_5__uncultured
ceab575e5952991386a2afcde3c82c60	0	0	0	32	0	0	35	17	0	0	0	0	97	0	0	0	0	0	0	0	0	20	0	0	0	0	0	0	31	0	0	0	0	0	0	0	38	0	0	85	0	0	0	0	55	74	33	517	D_0__Bacteria;D_1__Proteobacteria;D_2__Alphaproteobacteria;D_3__Rhizobiales;D_4__Xanthobacteraceae;D_5__uncultured
764d2c36633ff0c9db8107d79b23525b	64	0	0	0	117	100	0	0	0	0	0	0	0	0	0	0	0	0	0	0	0	0	0	0	0	0	0	0	0	0	0	142	93	0	0	0	0	0	0	0	0	0	0	0	0	0	0	516	D_0__Bacteria;D_1__Actinobacteria;D_2__Acidimicrobiia;D_3__IMCC26256;D_4__uncultured bacterium;D_5__uncultured bacterium;D_6__uncultured bacterium
8af8cf0e4fc7f17003a0c11608d3d628	0	0	0	0	0	0	66	0	0	0	0	0	0	0	0	0	0	21	41	71	69	93	50	105	0	0	0	0	0	0	0	0	0	0	0	0	0	0	0	0	0	0	0	0	0	0	0	516	D_0__Bacteria;D_1__Actinobacteria;D_2__Actinobacteria;D_3__Pseudonocardiales;D_4__Pseudonocardiaceae;D_5__Saccharothrix
c63a33f453a453f7d3fbcbdc06d4284a	0	0	20	40	0	0	28	18	0	0	0	0	38	17	0	0	0	0	0	9	7	20	0	12	0	0	0	34	113	14	5	0	0	0	0	24	45	0	0	17	16	0	0	0	7	15	16	515	D_0__Bacteria;D_1__Proteobacteria;D_2__Alphaproteobacteria;D_3__Elsterales;D_4__uncultured;D_5__uncultured bacterium;D_6__uncultured bacterium
634710d4f588df5a0f7e698d2179fe95	0	0	0	0	0	0	0	0	25	0	0	0	0	0	0	0	57	19	126	66	49	53	0	0	0	0	0	0	0	0	0	0	0	0	0	0	0	0	0	0	0	0	0	119	0	0	0	514	D_0__Bacteria;D_1__Proteobacteria;D_2__Alphaproteobacteria;D_3__Acetobacterales;D_4__Acetobacteraceae;D_5__uncultured
7633e582fb91046328120d6da9926f49	0	0	0	0	0	0	0	0	0	0	0	0	0	0	0	0	0	0	0	0	0	0	0	0	0	0	0	0	0	0	368	0	0	0	0	0	0	0	0	0	0	0	0	0	0	0	0	512	D_0__Bacteria;D_1__Actinobacteria;D_2__Actinobacteria;D_3__Frankiales;D_4__Acidothermaceae;D_5__Acidothermus;D_6__uncultured bacterium
6c0d6f5dacce1beed6d1be14320bb9fb	0	0	30	69	0	0	8	14	0	0	0	0	65	0	0	0	0	0	0	0	0	0	0	0	0	0	0	38	54	0	0	0	0	0	13	47	17	0	0	57	41	0	0	0	0	58	0	511	D_0__Bacteria;D_1__Rokubacteria;D_2__NC10;D_3__Rokubacteriales;D_4__uncultured bacterium;D_5__uncultured bacterium;D_6__uncultured bacterium
dc8ef273a29d5cb7c30689175c8349c8	0	0	0	0	0	0	0	0	0	0	0	0	27	9	0	0	0	0	7	31	38	28	0	0	0	0	0	22	0	18	20	0	0	0	4	17	8	28	0	46	0	0	0	21	55	67	55	511	D_0__Bacteria;D_1__Planctomycetes;D_2__Planctomycetacia;D_3__Gemmatales;D_4__Gemmataceae;D_5__uncultured;D_6__uncultured planctomycete
60d68a93ad89a3a58fcb71082c4e1c5d	0	0	0	56	0	0	0	0	0	0	106	0	0	0	0	0	0	0	0	0	0	0	0	0	27	0	0	0	0	24	0	0	0	0	83	0	0	74	0	67	73	0	0	0	0	0	0	510	D_0__Bacteria;D_1__Proteobacteria;D_2__Alphaproteobacteria;D_3__Sphingomonadales;D_4__Sphingomonadaceae;D_5__Sphingomonas
f0cffa9c5ec4613faf658e453220c438	0	0	0	0	0	0	45	0	0	0	0	0	0	0	0	0	0	0	0	0	0	0	0	0	0	0	0	0	197	9	56	0	0	0	0	90	65	0	0	0	0	0	0	0	0	0	47	509	D_0__Bacteria;D_1__Acidobacteria;D_2__Acidobacteriia;D_3__Acidobacteriales;D_4__uncultured
6b8c8bbab37689122a87d7b1ba1a53df	0	0	51	0	0	0	25	0	0	0	0	0	0	0	0	0	24	0	51	0	0	0	19	0	0	0	0	0	0	0	0	0	0	0	28	0	0	231	0	32	0	0	0	12	0	35	0	508	D_0__Bacteria;D_1__Actinobacteria;D_2__Actinobacteria;D_3__Pseudonocardiales;D_4__Pseudonocardiaceae
c73bafa92523746fd217c6b5020c55ec	0	0	0	0	0	0	0	42	0	0	0	89	0	0	24	0	0	0	0	0	0	28	0	0	0	0	0	0	0	0	0	0	48	0	62	0	0	0	0	0	0	53	109	0	53	0	0	508	D_0__Bacteria;D_1__Actinobacteria;D_2__Thermoleophilia;D_3__Solirubrobacterales;D_4__Solirubrobacteraceae;D_5__Conexibacter
d5edb42101893605a25297a93b1c0383	0	0	0	0	0	0	0	0	0	0	0	0	0	0	0	13	0	0	11	0	15	0	0	0	0	0	0	58	39	0	0	0	16	0	72	37	28	0	0	0	0	0	0	0	21	163	35	508	D_0__Bacteria;D_1__Chloroflexi;D_2__Ktedonobacteria;D_3__Ktedonobacterales;D_4__JG30-KF-AS9;D_5__uncultured bacterium;D_6__uncultured bacterium
5503223cc60af2511af3b4cfb7e29fa6	0	0	16	0	0	0	30	21	0	0	0	0	97	31	0	0	0	0	13	0	18	0	0	0	0	0	0	0	0	0	18	0	20	0	67	31	0	0	0	0	0	0	0	0	45	56	42	505	D_0__Bacteria;D_1__Actinobacteria;D_2__Actinobacteria;D_3__Frankiales;D_4__Acidothermaceae;D_5__Acidothermus;D_6__uncultured bacterium
eed03f3df171eb8b64abd27785b54461	0	0	0	0	65	8	0	0	0	0	28	5	0	0	0	0	0	0	0	0	0	0	0	0	0	0	0	0	0	0	0	14	11	0	0	0	0	0	0	0	0	331	42	0	0	0	0	504	D_0__Bacteria;D_1__Chloroflexi;D_2__Chloroflexia;D_3__Thermomicrobiales;D_4__Thermomicrobiaceae
0bcadf3aff2644c4d26a686e66866979	0	0	0	0	20	25	0	0	0	0	0	0	0	0	0	0	0	0	0	0	0	0	0	0	0	0	0	0	0	0	0	256	90	0	98	0	0	0	14	0	0	0	0	0	0	0	0	503	D_0__Bacteria;D_1__Actinobacteria;D_2__Actinobacteria;D_3__Micrococcales;D_4__Promicromonosporaceae
7b0c7c600c9cd0f66b59e0fb4ead0c6c	0	0	0	0	0	0	0	16	0	0	0	0	28	18	0	0	0	0	0	11	0	0	0	8	0	0	0	0	9	0	18	0	0	0	52	0	0	0	0	69	119	0	0	0	69	59	27	503	D_0__Bacteria;D_1__Planctomycetes;D_2__Planctomycetacia;D_3__Gemmatales;D_4__Gemmataceae;D_5__uncultured;D_6__uncultured bacterium
84fdd749db49b963a71c6bbac6f7028c	0	0	0	0	0	106	0	0	0	0	0	0	0	0	0	0	0	0	0	0	0	0	0	0	0	0	0	0	0	0	0	118	78	0	0	0	0	0	0	0	0	105	95	0	0	0	0	502	D_0__Bacteria;D_1__Actinobacteria;D_2__Thermoleophilia;D_3__Gaiellales;D_4__uncultured;D_5__uncultured bacterium;D_6__uncultured bacterium
aaf0c2e982af86848facb3277dd12309	0	0	0	0	0	0	0	0	52	72	0	0	0	0	0	0	0	0	0	0	0	0	0	0	0	0	0	0	0	0	0	0	9	0	0	0	0	0	271	0	75	0	6	0	17	0	0	502	D_0__Bacteria;D_1__Actinobacteria;D_2__Acidimicrobiia;D_3__Microtrichales;D_4__Ilumatobacteraceae;D_5__uncultured;D_6__uncultured bacterium
a147e57dfa4f710178fb904d23dd80e8	0	0	0	0	0	0	0	0	0	0	0	0	78	0	0	0	0	0	0	0	0	29	0	0	0	0	0	51	232	0	0	0	0	0	0	0	111	0	0	0	0	0	0	0	0	0	0	501	D_0__Bacteria;D_1__Chloroflexi;D_2__AD3;D_3__uncultured bacterium;D_4__uncultured bacterium;D_5__uncultured bacterium;D_6__uncultured bacterium
39d2304b559d57330af869e87bbd87a8	0	0	0	0	0	0	0	0	0	0	0	0	0	0	0	0	0	0	0	0	0	9	0	0	0	0	0	0	450	0	0	0	0	0	0	0	33	0	0	0	0	0	0	0	0	0	0	501	D_0__Bacteria;D_1__GAL15;D_2__uncultured bacterium;D_3__uncultured bacterium;D_4__uncultured bacterium;D_5__uncultured bacterium;D_6__uncultured bacterium
0d87b112bc336b97248bf4757a668689	41	6	0	0	20	0	46	26	0	0	0	14	35	0	0	0	14	59	0	0	0	0	17	0	0	0	0	0	12	0	0	14	27	0	37	0	0	24	0	0	32	0	0	0	0	0	75	499	D_0__Bacteria;D_1__Firmicutes;D_2__Bacilli;D_3__Bacillales;D_4__Bacillaceae;D_5__Bacillus
ae202ee41d339610ae74dff58b2e9b6d	39	0	0	0	0	0	136	0	0	0	0	0	0	0	0	0	0	0	0	0	0	0	0	0	0	3	0	0	0	70	0	0	0	0	172	0	0	0	0	0	0	0	13	0	39	0	0	499	D_0__Bacteria;D_1__Planctomycetes;D_2__Phycisphaerae;D_3__Tepidisphaerales;D_4__WD2101 soil group;D_5__uncultured bacterium;D_6__uncultured bacterium
6d36e73afd98a666bd1e1f4ec755e2f5	0	0	0	0	0	0	0	166	0	0	0	0	0	26	0	16	0	0	0	0	0	0	0	0	0	0	0	14	27	0	12	0	0	0	28	27	31	0	0	0	0	0	0	0	15	0	137	499	D_0__Bacteria;D_1__Acidobacteria;D_2__Acidobacteriia;D_3__Acidobacteriales;D_4__uncultured
8b1f4e48fed007ab7e1cc79fc52e1d4f	0	0	0	0	0	0	0	28	0	0	0	0	0	0	0	0	0	0	0	0	0	0	0	0	0	0	0	0	61	0	0	0	97	0	65	63	0	0	0	0	0	0	32	0	82	32	39	499	D_0__Bacteria;D_1__Actinobacteria;D_2__Actinobacteria;D_3__Frankiales;D_4__Acidothermaceae;D_5__Acidothermus;D_6__uncultured bacterium
44267fb7a51d9bc3934066c8466fddee	0	0	53	20	0	0	46	44	0	0	0	0	41	34	0	0	0	0	0	0	0	15	0	0	0	0	0	57	0	0	0	0	0	0	0	50	0	0	0	36	0	0	0	0	21	79	0	496	D_0__Bacteria;D_1__Planctomycetes;D_2__Planctomycetacia;D_3__Gemmatales;D_4__Gemmataceae;D_5__uncultured
8e759db7438ea9574ba979452a2482bc	0	0	0	0	0	0	0	0	0	0	0	0	0	0	0	0	0	0	0	32	0	84	0	0	0	0	0	0	0	0	0	94	72	0	53	0	0	0	0	0	0	0	161	0	0	0	0	496	D_0__Bacteria;D_1__Actinobacteria;D_2__Actinobacteria;D_3__Frankiales;D_4__Acidothermaceae;D_5__Acidothermus
cc8f50db69e88a3bc70597ec626a997c	0	0	0	0	0	0	0	0	0	0	0	0	0	0	0	24	0	18	14	107	80	46	0	0	0	0	0	0	0	0	0	0	0	0	0	0	0	0	21	0	0	0	32	0	102	0	22	495	D_0__Bacteria;D_1__Proteobacteria;D_2__Alphaproteobacteria;D_3__Caulobacterales;D_4__Caulobacteraceae;D_5__uncultured
3668397d5c3d70351b5d1a6b728753f9	0	0	0	0	0	0	0	0	0	0	0	0	0	0	0	0	22	83	27	124	111	77	42	0	0	0	0	0	0	0	0	0	0	0	0	0	0	0	0	0	0	0	0	9	0	0	0	495	D_0__Bacteria;D_1__Actinobacteria;D_2__Actinobacteria;D_3__Corynebacteriales;D_4__Nocardiaceae;D_5__Nocardia;D_6__uncultured bacterium
29ad81c62a44ac1e54d32e5348722906	0	0	41	27	0	0	0	0	0	10	0	0	0	17	0	0	0	0	0	0	0	4	0	0	0	0	0	61	0	0	0	0	0	0	0	42	0	0	0	77	110	0	0	0	19	43	38	493	D_0__Bacteria;D_1__Chloroflexi;D_2__KD4-96;D_3__uncultured bacterium;D_4__uncultured bacterium;D_5__uncultured bacterium;D_6__uncultured bacterium
281707e64118ae51672ea1e6a747b13b	0	0	0	0	0	219	0	0	81	0	0	0	0	0	0	0	0	0	0	0	0	0	0	0	0	0	0	0	0	0	0	0	0	0	0	0	0	0	0	0	0	0	193	0	0	0	0	493	D_0__Bacteria;D_1__Actinobacteria;D_2__Thermoleophilia;D_3__Solirubrobacterales;D_4__67-14;D_5__uncultured bacterium;D_6__uncultured bacterium
41c0dcfa2d007fcf6d5644fbe9c6b1ea	0	0	0	0	0	0	0	0	0	0	0	0	58	6	0	0	0	0	0	0	0	0	0	0	0	0	0	187	88	0	5	0	0	0	31	96	20	0	0	0	0	0	2	0	0	0	0	493	D_0__Bacteria;D_1__Chloroflexi;D_2__Ktedonobacteria;D_3__Ktedonobacterales;D_4__JG30-KF-AS9;D_5__uncultured bacterium;D_6__uncultured bacterium
23d83bd564a10044114f15dc6dd32a32	0	0	0	0	0	0	83	18	0	0	0	0	0	0	0	0	0	0	0	0	52	0	0	0	20	0	0	0	0	0	0	0	0	62	0	0	0	25	0	0	0	0	0	12	132	32	55	491	D_0__Bacteria;D_1__Acidobacteria;D_2__Acidobacteriia;D_3__Acidobacteriales;D_4__Acidobacteriaceae (Subgroup 1);D_5__uncultured
dc8291298eb9c5c1edef64fd58e95692	0	0	0	0	0	0	0	36	0	140	0	0	0	0	37	35	0	57	0	0	0	0	0	0	0	0	0	0	0	0	0	0	0	0	0	0	0	0	0	0	0	0	0	0	149	0	37	491	D_0__Bacteria;D_1__Planctomycetes;D_2__Planctomycetacia;D_3__Gemmatales;D_4__Gemmataceae;D_5__uncultured;D_6__uncultured planctomycete
c04353b93b77882668f3db7642bd8455	0	0	0	0	0	0	0	0	176	315	0	0	0	0	0	0	0	0	0	0	0	0	0	0	0	0	0	0	0	0	0	0	0	0	0	0	0	0	0	0	0	0	0	0	0	0	0	491	D_0__Bacteria;D_1__Proteobacteria;D_2__Alphaproteobacteria;D_3__Elsterales;D_4__uncultured
7345933706bc4bd9eecf99be4c4b553a	0	0	0	0	23	104	0	0	0	0	0	0	0	0	0	0	0	0	0	0	0	0	0	0	0	0	0	0	0	0	20	40	51	0	69	0	0	0	0	0	0	0	182	0	0	0	0	489	D_0__Bacteria;D_1__Proteobacteria;D_2__Alphaproteobacteria;D_3__Rhizobiales;D_4__Xanthobacteraceae;D_5__uncultured
819016583ecce9cbe9f27020995e8ac9	0	0	0	0	0	0	133	48	0	0	0	0	28	0	0	0	0	0	0	0	0	68	0	0	0	0	0	0	0	0	0	0	0	0	59	0	0	0	0	0	0	0	0	0	84	69	0	489	D_0__Bacteria;D_1__Acidobacteria;D_2__Acidobacteriia;D_3__Acidobacteriales;D_4__Acidobacteriaceae (Subgroup 1);D_5__Occallatibacter
6304982b86037d94f9ca1142c25c2ec1	0	0	0	0	0	0	9	0	0	12	0	0	73	17	0	0	0	0	0	0	33	39	0	0	0	0	0	0	0	0	0	0	0	0	0	9	0	0	15	13	8	0	0	0	80	64	116	488	D_0__Bacteria;D_1__Chloroflexi;D_2__Ktedonobacteria;D_3__Ktedonobacterales;D_4__Ktedonobacteraceae
9c3af1b703575cb512c35f021c16a72c	0	0	0	0	0	0	31	0	0	0	0	0	52	18	0	0	0	0	0	0	0	0	0	46	0	0	0	52	0	0	0	0	0	0	24	0	0	0	0	46	0	0	0	28	50	95	46	488	D_0__Bacteria;D_1__Chloroflexi;D_2__Ktedonobacteria;D_3__Ktedonobacterales;D_4__Ktedonobacteraceae
bfa9049054cede7468820150e6b0a163	0	0	0	0	0	0	0	0	0	0	0	0	0	0	0	0	0	0	0	0	0	0	0	0	0	0	0	0	0	0	0	0	0	0	17	0	0	0	0	0	0	0	0	0	0	0	0	483	D_0__Bacteria;D_1__Fibrobacteres;D_2__Fibrobacteria;D_3__Fibrobacterales;D_4__Fibrobacteraceae;D_5__possible genus 05;D_6__uncultured Fibrobacteres bacterium
0b8971fd45664701d2ba50c2d9385dcc	0	0	0	0	0	0	0	0	0	0	0	0	226	0	0	0	0	0	0	0	0	0	0	0	0	0	0	0	0	0	0	0	0	0	0	0	0	81	0	0	0	0	0	0	106	69	0	482	D_0__Bacteria;D_1__Actinobacteria;D_2__Thermoleophilia;D_3__Gaiellales;D_4__uncultured;D_5__uncultured bacterium;D_6__uncultured bacterium
f045c937130ca79ba4b8ec97b6ebc765	0	0	23	0	0	0	38	0	0	0	0	0	130	29	0	0	0	0	0	0	0	0	0	0	0	0	0	0	0	0	0	0	0	0	0	0	0	0	0	80	73	0	0	0	0	108	0	481	D_0__Bacteria;D_1__Verrucomicrobia;D_2__Verrucomicrobiae;D_3__Chthoniobacterales;D_4__Chthoniobacteraceae;D_5__Candidatus Udaeobacter;D_6__uncultured bacterium
65c362031c3f017d9ca2844686611d3d	0	0	0	0	0	0	0	0	0	0	0	0	0	0	0	0	0	0	0	0	0	0	0	0	0	0	0	0	0	5	0	0	0	0	21	0	0	0	0	0	0	0	0	0	0	0	0	481	D_0__Bacteria;D_1__Fibrobacteres;D_2__Fibrobacteria;D_3__Fibrobacterales;D_4__Fibrobacteraceae;D_5__possible genus 05;D_6__uncultured Fibrobacteres bacterium
0ecbda116cc2e11ab23ac924bbe0f937	0	0	0	37	0	0	28	22	0	0	0	0	0	0	0	0	0	0	0	0	0	139	0	0	0	0	0	0	0	0	0	0	0	0	0	0	0	0	0	75	26	0	0	0	58	95	0	480	D_0__Bacteria;D_1__Acidobacteria;D_2__Acidobacteriia;D_3__Subgroup 2;D_4__uncultured bacterium;D_5__uncultured bacterium;D_6__uncultured bacterium
1682a87cc201de47d8a09a956559c8e1	0	0	69	136	0	0	92	98	0	0	0	0	83	0	0	0	0	0	0	0	0	0	0	0	0	0	0	0	0	0	0	0	0	0	0	0	0	0	0	0	0	0	0	0	0	0	0	478	D_0__Bacteria;D_1__Planctomycetes;D_2__Planctomycetacia;D_3__Isosphaerales;D_4__Isosphaeraceae;D_5__Singulisphaera;D_6__uncultured bacterium
f669269fbaff4c7d6ba9149aaeae2a3f	0	0	0	0	47	63	0	0	0	61	0	0	0	0	0	0	0	0	0	0	0	0	0	0	0	0	0	0	0	0	0	32	0	0	0	0	0	0	0	0	0	131	143	0	0	0	0	477	D_0__Bacteria;D_1__Actinobacteria;D_2__Acidimicrobiia;D_3__uncultured
cd4426e9a4d8fc3f6a5ac777948b97d2	0	0	0	0	0	0	0	0	0	57	0	64	0	0	0	0	137	219	0	0	0	0	0	0	0	0	0	0	0	0	0	0	0	0	0	0	0	0	0	0	0	0	0	0	0	0	0	477	D_0__Bacteria;D_1__Actinobacteria;D_2__Actinobacteria;D_3__Frankiales;D_4__Acidothermaceae;D_5__Acidothermus;D_6__uncultured bacterium
d320e1222b164970bc6976c74a4c9a73	0	0	22	0	0	0	0	0	0	0	0	0	81	7	0	0	0	0	22	0	12	16	0	11	0	0	0	0	0	0	0	0	0	0	10	15	0	14	0	33	18	0	0	32	42	133	8	476	D_0__Bacteria;D_1__Verrucomicrobia;D_2__Verrucomicrobiae;D_3__Chthoniobacterales;D_4__Xiphinematobacteraceae;D_5__Candidatus Xiphinematobacter;D_6__uncultured bacterium
80da64ed3c5a945ecf88959ba9c3e309	0	14	0	37	0	0	26	28	0	0	0	45	30	0	0	0	0	0	0	0	0	0	0	0	0	0	0	24	18	0	19	0	22	0	115	15	0	0	0	0	0	0	20	0	18	28	0	474	D_0__Bacteria;D_1__Actinobacteria;D_2__Actinobacteria;D_3__Pseudonocardiales;D_4__Pseudonocardiaceae
edb6f2e609eae036fd26db564c106b1e	0	0	0	0	0	36	31	33	0	0	0	0	0	0	0	0	0	0	0	28	19	45	0	0	0	0	0	0	0	0	0	0	56	0	0	0	0	0	74	0	0	0	91	0	59	0	0	472	D_0__Bacteria;D_1__Actinobacteria;D_2__Thermoleophilia;D_3__Gaiellales;D_4__uncultured
044bada4483e14e502adfe81956b08e7	0	0	42	31	0	0	59	30	0	0	0	0	42	0	0	0	0	0	0	0	0	0	0	0	0	0	0	21	20	0	0	0	0	0	14	25	0	29	0	57	36	0	0	0	0	34	30	470	D_0__Bacteria;D_1__Actinobacteria;D_2__Actinobacteria;D_3__Streptomycetales;D_4__Streptomycetaceae;D_5__Streptomyces
a2b901de476192c790344b9aaef79be2	0	0	0	0	0	0	24	46	0	0	0	0	99	29	0	0	0	0	0	0	0	10	0	0	0	0	0	22	32	0	0	0	0	0	0	29	8	3	0	50	35	0	0	0	0	47	36	470	D_0__Bacteria;D_1__Planctomycetes;D_2__Planctomycetacia;D_3__Gemmatales;D_4__Gemmataceae;D_5__uncultured;D_6__uncultured bacterium
70a221b434dd2767c5705c3c81f45c0b	0	0	0	0	0	0	0	0	0	168	0	0	0	0	0	0	0	0	0	0	0	0	0	0	0	0	0	0	0	0	0	14	199	0	0	0	0	0	88	0	0	0	0	0	0	0	0	469	D_0__Bacteria;D_1__Acidobacteria;D_2__Blastocatellia (Subgroup 4);D_3__11-24
f92b5ce0bac37b087df1ecbba1a6025d	0	0	0	0	0	0	0	0	0	0	0	0	0	0	0	0	0	0	0	0	0	0	0	0	0	0	0	0	0	371	0	0	0	0	86	0	11	0	0	0	0	0	0	0	0	0	0	468	D_0__Bacteria;D_1__Chloroflexi;D_2__Ktedonobacteria;D_3__Ktedonobacterales;D_4__Ktedonobacteraceae;D_5__Ktedonobacter
3fd243fbdcac2f947c05653bb145b3ee	0	0	0	0	0	0	0	0	67	63	0	0	9	0	0	15	0	0	0	0	0	5	0	0	0	0	0	0	0	0	0	0	23	0	50	0	0	15	37	34	42	0	64	0	17	16	0	467	D_0__Bacteria;D_1__Proteobacteria;D_2__Deltaproteobacteria;D_3__Myxococcales;D_4__Haliangiaceae;D_5__Haliangium;D_6__uncultured bacterium
8c1c0c67c1fb7be40d1c1beab99c0c41	0	0	0	0	0	0	0	0	0	0	0	0	0	0	0	0	0	0	0	0	0	0	0	0	0	0	0	0	0	0	0	0	0	0	57	0	0	0	0	0	0	287	122	0	0	0	0	466	D_0__Bacteria;D_1__Actinobacteria;D_2__Actinobacteria;D_3__Frankiales;D_4__Acidothermaceae;D_5__Acidothermus;D_6__uncultured bacterium
9b058dbf4e45edf67a9b1cf325e45f67	0	0	0	0	0	0	0	0	0	0	0	0	0	0	0	0	0	0	0	0	0	0	0	0	0	0	0	0	0	0	0	0	0	0	20	0	0	0	272	0	0	0	122	0	52	0	0	466	D_0__Bacteria;D_1__Actinobacteria;D_2__Thermoleophilia;D_3__Solirubrobacterales;D_4__67-14;D_5__uncultured bacterium;D_6__uncultured bacterium
0390074cd868c59c4aa6a86e335bd88a	0	0	0	0	0	0	465	0	0	0	0	0	0	0	0	0	0	0	0	0	0	0	0	0	0	0	0	0	0	0	0	0	0	0	0	0	0	0	0	0	0	0	0	0	0	0	0	465	D_0__Bacteria;D_1__Actinobacteria;D_2__Actinobacteria;D_3__Frankiales;D_4__Acidothermaceae;D_5__Acidothermus;D_6__uncultured bacterium
bb846f78f262708ff322b0c77a56ca13	0	0	0	0	0	0	0	0	274	0	0	0	91	0	0	0	0	0	0	0	0	15	0	0	6	0	0	0	0	0	0	0	0	0	28	0	0	0	18	0	0	0	0	0	0	21	0	465	D_0__Bacteria;D_1__Proteobacteria;D_2__Alphaproteobacteria;D_3__Micropepsales;D_4__Micropepsaceae;D_5__uncultured
fb8a5fe33cbf0bd4c759f6a314e65ae7	0	0	0	0	0	0	268	56	0	0	0	0	0	0	0	0	0	0	0	0	0	0	0	0	140	0	0	0	0	0	0	0	0	0	0	0	0	0	0	0	0	0	0	0	0	0	0	464	D_0__Bacteria;D_1__Actinobacteria;D_2__Actinobacteria;D_3__Frankiales;D_4__Acidothermaceae;D_5__Acidothermus;D_6__uncultured bacterium
744c4b621eb3d539a42b118d461ece2b	113	0	0	0	0	0	0	0	0	0	0	0	0	0	0	0	0	0	0	0	0	0	0	0	0	0	0	0	0	0	0	157	193	0	0	0	0	0	0	0	0	0	0	0	0	0	0	463	D_0__Bacteria;D_1__Actinobacteria;D_2__Thermoleophilia;D_3__Solirubrobacterales;D_4__Solirubrobacteraceae;D_5__Conexibacter;D_6__uncultured bacterium
c18f0f44f76a897a89a381f316fa236d	0	0	0	0	0	0	0	0	0	0	0	0	0	0	0	0	0	157	0	0	0	0	0	0	0	0	0	0	0	0	0	79	52	0	0	0	0	0	63	0	0	0	110	0	0	0	0	461	D_0__Bacteria;D_1__Acidobacteria;D_2__Acidobacteriia;D_3__Solibacterales;D_4__Solibacteraceae (Subgroup 3);D_5__Candidatus Solibacter;D_6__uncultured bacterium
2902a1bc59d8bbe82d3e9fcd741cae10	0	0	44	0	0	26	48	0	0	0	0	0	60	0	0	0	0	0	0	0	0	0	0	0	0	0	0	73	31	0	0	0	0	0	0	13	0	39	0	0	38	15	41	0	0	32	0	460	D_0__Bacteria;D_1__Actinobacteria;D_2__Actinobacteria;D_3__Pseudonocardiales;D_4__Pseudonocardiaceae;D_5__Crossiella;D_6__uncultured bacterium
2afac116992d6bdeba270f8d2fbb84e3	0	0	0	0	0	0	11	0	0	14	0	0	0	0	0	0	0	18	0	0	22	23	0	0	0	0	0	0	28	0	133	0	0	0	26	0	0	0	61	0	0	0	0	0	66	0	14	460	D_0__Bacteria;D_1__Proteobacteria;D_2__Alphaproteobacteria;D_3__Acetobacterales;D_4__Acetobacteraceae;D_5__uncultured;D_6__uncultured bacterium
696243d2dedb718b59eb9048cb4e9475	0	0	0	0	0	0	0	0	0	0	0	0	75	0	0	0	0	0	0	0	0	0	0	0	0	0	0	0	0	0	0	0	0	0	0	0	0	0	0	75	308	0	0	0	0	0	0	458	D_0__Bacteria;D_1__Actinobacteria;D_2__Thermoleophilia;D_3__Gaiellales;D_4__uncultured;D_5__uncultured bacterium;D_6__uncultured bacterium
1d80a4df735d763952998b266bcd05fd	0	10	0	0	0	23	0	17	0	0	0	0	0	0	0	0	0	0	0	0	0	0	0	0	0	16	0	0	0	0	0	138	103	0	39	0	0	0	40	0	0	0	43	0	0	0	0	457	D_0__Bacteria;D_1__Planctomycetes;D_2__Planctomycetacia;D_3__Gemmatales;D_4__Gemmataceae;D_5__Gemmata;D_6__uncultured bacterium
83d63c7675554ad436f549c7b0138e88	0	0	0	0	0	0	0	16	0	0	0	0	0	49	0	0	0	0	0	0	0	42	0	0	0	0	0	0	0	0	14	0	0	0	84	0	0	0	30	0	51	0	0	0	64	37	46	457	D_0__Bacteria;D_1__Acidobacteria;D_2__Acidobacteriia;D_3__Solibacterales;D_4__Solibacteraceae (Subgroup 3);D_5__Bryobacter
033c8075fe3fc800258952ab685a3a83	0	0	0	0	0	0	0	0	0	0	0	0	0	0	0	0	0	0	0	0	0	0	0	0	0	0	164	0	0	0	0	0	0	183	0	0	0	0	0	0	0	0	0	110	0	0	0	457	D_0__Bacteria;D_1__Acidobacteria;D_2__Acidobacteriia;D_3__Solibacterales;D_4__Solibacteraceae (Subgroup 3);D_5__Bryobacter;D_6__uncultured bacterium
dcfc07b79615b18af6e0d1fcfe424923	0	0	0	0	0	0	0	0	0	0	0	0	0	0	0	0	0	0	0	0	0	0	0	0	0	0	0	0	42	0	0	0	0	0	0	0	0	0	0	0	0	0	0	150	104	99	62	457	D_0__Bacteria;D_1__Chloroflexi;D_2__TK10;D_3__uncultured bacterium;D_4__uncultured bacterium;D_5__uncultured bacterium;D_6__uncultured bacterium
3c7a5a5df695c078a2a968f990209024	0	0	0	0	0	0	65	77	0	0	0	0	74	84	0	0	0	0	0	0	0	0	0	0	0	0	0	0	0	0	0	0	0	0	0	0	0	0	0	0	86	0	0	0	0	0	70	456	D_0__Bacteria;D_1__Verrucomicrobia;D_2__Verrucomicrobiae;D_3__Pedosphaerales;D_4__Pedosphaeraceae;D_5__ADurb.Bin063-1
fdaafebb228bb3effe76c3919d1b5457	0	0	0	0	0	0	0	0	0	0	0	0	0	0	0	0	0	0	64	48	71	56	0	0	0	0	0	0	0	0	0	0	0	0	0	0	0	0	0	0	0	36	38	51	92	0	0	456	D_0__Bacteria;D_1__Actinobacteria;D_2__Thermoleophilia;D_3__Solirubrobacterales;D_4__Solirubrobacteraceae;D_5__Conexibacter;D_6__uncultured bacterium
61ba43f0d796a9270e604b3f729bda9a	0	0	38	0	0	0	83	58	0	0	0	0	85	0	0	0	108	0	0	0	0	0	0	0	0	0	0	0	24	0	0	0	0	0	0	0	23	0	0	0	0	0	0	0	0	0	36	455	D_0__Bacteria;D_1__Actinobacteria;D_2__Actinobacteria;D_3__Frankiales;D_4__Acidothermaceae;D_5__Acidothermus
0a7d6b27d8e1bcbfb4671f866f702fea	0	0	23	0	0	0	0	0	0	11	0	0	73	25	0	0	0	0	0	0	0	0	0	0	0	0	0	0	0	0	14	0	0	0	0	0	0	17	21	61	118	0	0	0	32	60	0	455	D_0__Bacteria;D_1__Actinobacteria;D_2__MB-A2-108;D_3__uncultured bacterium;D_4__uncultured bacterium;D_5__uncultured bacterium;D_6__uncultured bacterium
5061bd0d6e804fbdba18f830c0604097	0	0	0	0	0	0	0	0	184	128	76	0	0	0	0	0	0	0	0	0	0	0	0	0	0	0	0	0	0	0	0	0	0	0	0	0	0	32	35	0	0	0	0	0	0	0	0	455	D_0__Bacteria;D_1__Actinobacteria;D_2__Actinobacteria;D_3__Pseudonocardiales;D_4__Pseudonocardiaceae;D_5__Amycolatopsis
39d74824656511f42886e0ad7d4accf5	45	0	0	0	53	48	0	0	0	0	91	0	0	0	0	0	0	0	0	0	0	0	0	0	0	0	0	0	0	0	0	0	149	0	0	0	0	0	0	0	0	45	21	0	0	0	0	452	D_0__Bacteria;D_1__Actinobacteria;D_2__Actinobacteria;D_3__Propionibacteriales;D_4__Propionibacteriaceae;D_5__Microlunatus
2b917433b426e3ef1bc7216d15e3d587	0	0	0	0	0	0	0	0	0	0	0	0	0	0	0	0	0	0	17	14	13	0	9	12	197	0	0	0	0	26	0	0	12	0	71	0	0	0	0	0	0	0	0	43	27	0	0	452	D_0__Bacteria;D_1__Proteobacteria;D_2__Alphaproteobacteria;D_3__Elsterales;D_4__Elsteraceae;D_5__uncultured;D_6__uncultured bacterium
8025b7defeb3724570c78615deef84b5	0	0	0	0	0	0	0	0	0	0	0	0	0	0	0	0	0	0	0	0	0	0	0	0	0	0	0	0	0	0	0	0	0	0	0	0	0	0	3	0	0	0	0	0	449	0	0	452	D_0__Bacteria;D_1__Chloroflexi;D_2__Ktedonobacteria;D_3__Ktedonobacterales;D_4__Ktedonobacteraceae
4cceb7a1ea681a98a1a2591840832fd1	40	0	0	0	55	29	0	0	0	0	85	25	0	0	0	0	0	0	0	0	0	0	0	0	0	0	0	0	0	0	0	34	26	0	0	0	0	0	0	0	0	100	55	0	0	0	0	449	D_0__Bacteria;D_1__Planctomycetes;D_2__Planctomycetacia;D_3__Isosphaerales;D_4__Isosphaeraceae;D_5__uncultured;D_6__uncultured bacterium
8ad875bbfabf1d2f5c326bedf3f9fd40	0	0	0	0	0	0	0	0	0	0	0	0	0	0	0	0	0	0	89	126	233	0	0	0	0	0	0	0	0	0	0	0	0	0	0	0	0	0	0	0	0	0	0	0	0	0	0	448	D_0__Bacteria;D_1__Acidobacteria;D_2__Acidobacteriia;D_3__Solibacterales;D_4__Solibacteraceae (Subgroup 3);D_5__Bryobacter;D_6__uncultured bacterium
b9435ad807cb05f87388121b48128c89	0	0	0	0	0	0	0	0	212	61	0	0	0	0	0	0	0	0	0	0	0	0	0	0	0	0	0	0	0	0	0	0	0	0	0	0	0	0	0	64	110	0	0	0	0	0	0	447	D_0__Bacteria;D_1__Proteobacteria;D_2__Gammaproteobacteria;D_3__Gammaproteobacteria Incertae Sedis;D_4__Unknown Family;D_5__Acidibacter;D_6__uncultured bacterium
6d3d3fed7a04ba3a00d2d9af661a795f	0	0	0	0	0	0	0	0	0	0	0	0	0	0	0	0	0	0	0	0	0	0	0	73	89	23	10	0	0	0	0	0	185	0	0	0	0	0	0	0	0	0	0	0	0	0	0	447	D_0__Bacteria;D_1__Chloroflexi;D_2__AD3
6789aaca117a878e12a4b6abe71755ad	0	0	0	0	0	0	0	0	0	0	0	0	0	0	0	0	0	0	0	0	0	0	0	0	0	0	0	114	180	0	0	0	0	0	0	52	101	0	0	0	0	0	0	0	0	0	0	447	D_0__Bacteria;D_1__Chloroflexi;D_2__AD3;D_3__uncultured bacterium;D_4__uncultured bacterium;D_5__uncultured bacterium;D_6__uncultured bacterium
db2845da819590f4e9be5cd589dbe12f	0	0	0	50	0	0	118	77	0	0	0	0	0	0	0	0	0	78	0	0	0	0	0	51	0	0	0	0	0	0	0	0	0	0	0	0	0	0	0	0	0	0	0	0	0	71	0	445	D_0__Bacteria;D_1__Proteobacteria;D_2__Gammaproteobacteria;D_3__Betaproteobacteriales;D_4__Burkholderiaceae;D_5__Burkholderia-Caballeronia-Paraburkholderia
639965b52f82099c0038bc2bdc53a078	0	0	0	0	0	0	0	0	0	0	393	0	0	0	0	0	0	0	0	0	0	0	0	0	0	0	0	0	0	0	0	0	0	0	0	0	0	0	0	0	0	51	0	0	0	0	0	444	D_0__Bacteria;D_1__Proteobacteria;D_2__Alphaproteobacteria;D_3__Rhodospirillales;D_4__uncultured;D_5__uncultured bacterium;D_6__uncultured bacterium
7736cb1c290f7d585505b09b46228135	0	0	0	0	0	0	0	0	0	0	364	80	0	0	0	0	0	0	0	0	0	0	0	0	0	0	0	0	0	0	0	0	0	0	0	0	0	0	0	0	0	0	0	0	0	0	0	444	D_0__Bacteria;D_1__Planctomycetes;D_2__Phycisphaerae;D_3__Tepidisphaerales;D_4__WD2101 soil group;D_5__uncultured bacterium;D_6__uncultured bacterium
7ed2e852ee443703265dd23a8dfde21f	0	0	22	0	0	0	64	35	0	0	0	0	33	0	0	0	0	0	0	0	0	0	0	0	0	0	0	37	0	0	0	10	0	0	23	41	38	0	0	28	26	0	15	0	33	38	0	443	D_0__Bacteria;D_1__Planctomycetes;D_2__Planctomycetacia;D_3__Gemmatales;D_4__Gemmataceae;D_5__uncultured;D_6__uncultured bacterium
75eba1caee2659cce83b02f3447847ac	0	0	0	0	10	0	51	0	0	0	0	0	83	0	0	0	0	0	0	0	0	0	0	0	0	0	0	39	44	0	0	0	0	0	0	30	0	0	0	51	0	0	21	0	30	56	28	443	D_0__Bacteria;D_1__Proteobacteria;D_2__Alphaproteobacteria;D_3__Rhizobiales;D_4__Beijerinckiaceae;D_5__Roseiarcus;D_6__uncultured bacterium
37f7d2144e9c221600711d53b05d01fa	0	0	0	0	0	0	0	0	94	151	0	0	0	0	0	0	0	0	0	0	0	0	0	0	51	0	0	0	0	0	0	0	0	0	0	0	0	75	72	0	0	0	0	0	0	0	0	443	D_0__Bacteria;D_1__Actinobacteria;D_2__Actinobacteria;D_3__Pseudonocardiales;D_4__Pseudonocardiaceae;D_5__Crossiella;D_6__uncultured bacterium
341a6aa9c2ed35ccc47ffbd44e36789b	0	0	0	0	0	0	0	0	81	0	0	0	0	0	0	21	0	0	0	0	0	58	0	0	0	0	0	0	0	0	38	0	0	0	120	0	0	0	0	0	0	0	30	0	65	0	0	443	D_0__Bacteria;D_1__Proteobacteria;D_2__Alphaproteobacteria;D_3__Caulobacterales;D_4__Caulobacteraceae;D_5__Phenylobacterium
6d7cab5c75686c4d216de2e50ca61f22	0	14	0	0	0	103	0	0	0	0	0	54	0	0	0	0	0	0	0	0	0	0	0	0	0	11	0	0	0	0	0	43	217	0	0	0	0	0	0	0	0	0	0	0	0	0	0	442	D_0__Bacteria;D_1__Proteobacteria;D_2__Deltaproteobacteria;D_3__Myxococcales;D_4__Polyangiaceae;D_5__Pajaroellobacter;D_6__uncultured bacterium
88453fcb1a3418d412b81f400b66b169	0	0	0	0	0	45	0	0	0	0	0	113	0	0	0	0	0	0	0	0	0	0	0	0	0	0	0	0	0	0	0	0	81	0	0	0	0	0	0	0	0	11	176	0	0	0	0	441	D_0__Bacteria;D_1__Proteobacteria;D_2__Alphaproteobacteria;D_3__Acetobacterales;D_4__Acetobacteraceae;D_5__uncultured
082c93851bf3e5915534e90d4a6ab7af	0	0	36	14	0	0	0	0	0	0	0	0	73	0	0	0	0	0	0	0	0	0	0	0	0	0	0	42	0	0	0	0	0	0	0	28	0	0	0	91	61	0	0	0	5	90	0	440	D_0__Bacteria;D_1__Proteobacteria;D_2__Deltaproteobacteria;D_3__Myxococcales;D_4__Archangiaceae;D_5__Anaeromyxobacter;D_6__uncultured bacterium
de7594012f2644a6d8dfa71cac8d7b3c	0	0	0	0	0	0	0	0	0	0	0	0	0	0	0	0	0	0	0	0	0	0	0	0	0	0	0	0	0	0	5	0	0	0	16	0	0	0	0	0	0	0	0	0	0	0	0	440	D_0__Bacteria;D_1__Fibrobacteres;D_2__Fibrobacteria;D_3__Fibrobacterales;D_4__Fibrobacteraceae;D_5__possible genus 05;D_6__uncultured Fibrobacteres bacterium
c4d3eb580a9f2e6421a73e1bafbae938	0	0	0	0	0	0	0	0	0	67	0	0	0	0	0	0	0	67	0	0	0	91	0	70	0	0	0	0	0	0	40	0	0	0	0	0	0	0	0	0	0	0	0	0	104	0	0	439	D_0__Bacteria;D_1__Proteobacteria;D_2__Alphaproteobacteria;D_3__Elsterales;D_4__uncultured;D_5__uncultured bacterium;D_6__uncultured bacterium
7d05ed24f71d9523950d8e59bf31b28c	0	0	0	0	0	0	0	0	0	0	0	0	0	0	0	0	0	0	0	0	0	0	0	0	0	0	0	0	0	0	0	0	0	0	0	0	0	0	0	0	0	357	82	0	0	0	0	439	D_0__Bacteria;D_1__Actinobacteria;D_2__Actinobacteria;D_3__Frankiales;D_4__Acidothermaceae;D_5__Acidothermus;D_6__uncultured bacterium
d924589632910b9f1ff63ca2e7d2a971	0	0	7	34	0	0	69	35	0	0	0	0	71	45	0	0	0	0	0	0	0	0	0	0	0	0	0	0	47	0	0	0	0	0	0	0	130	0	0	0	0	0	0	0	0	0	0	438	D_0__Bacteria;D_1__Chloroflexi;D_2__AD3;D_3__uncultured bacterium;D_4__uncultured bacterium;D_5__uncultured bacterium;D_6__uncultured bacterium
5b7c4fdb7e2c659678b215e5666b9950	0	0	0	0	0	0	0	0	434	4	0	0	0	0	0	0	0	0	0	0	0	0	0	0	0	0	0	0	0	0	0	0	0	0	0	0	0	0	0	0	0	0	0	0	0	0	0	438	D_0__Bacteria;D_1__Chloroflexi;D_2__Chloroflexia;D_3__Thermomicrobiales;D_4__AKYG1722
45c4828ed82a687feb51fd27425741ff	0	0	0	0	0	0	0	0	0	0	0	0	0	0	0	0	0	0	14	31	55	0	0	0	0	0	0	0	0	29	120	0	0	0	28	0	0	0	0	0	0	0	0	0	113	0	0	438	D_0__Bacteria;D_1__Planctomycetes;D_2__Planctomycetacia;D_3__Isosphaerales;D_4__Isosphaeraceae;D_5__Singulisphaera;D_6__uncultured bacterium
8428d2f3884fee2a05145865c17029ec	0	0	10	12	0	0	17	11	5	0	0	0	50	37	0	0	0	0	0	18	34	17	0	0	0	0	0	0	0	0	0	0	0	0	29	35	29	0	0	0	0	0	0	0	39	35	59	437	D_0__Bacteria;D_1__Chloroflexi;D_2__Ktedonobacteria;D_3__Ktedonobacterales;D_4__Ktedonobacteraceae;D_5__HSB OF53-F07
5e2355b59dcff2e22cc406ba72232dbb	0	0	0	0	0	0	0	0	0	0	0	0	0	0	0	0	0	0	0	0	0	0	0	0	0	0	69	0	0	0	0	21	0	326	0	0	0	0	0	0	21	0	0	0	0	0	0	437	D_0__Bacteria;D_1__Acidobacteria;D_2__Acidobacteriia;D_3__Solibacterales;D_4__Solibacteraceae (Subgroup 3);D_5__Bryobacter;D_6__uncultured bacterium
c8d664a15e6a82b05405f21101d71b16	0	0	0	26	0	0	28	22	0	16	0	0	47	28	0	0	0	0	0	0	9	0	0	11	0	0	0	37	44	0	0	0	0	0	0	38	18	0	0	18	0	0	0	0	21	45	28	436	D_0__Bacteria;D_1__Actinobacteria;D_2__Acidimicrobiia;D_3__uncultured
847f7854a960610ddb82b6be7e8a5473	0	0	0	16	0	14	22	31	0	0	0	0	0	26	0	32	0	0	0	0	0	17	0	0	0	0	0	0	0	0	34	8	28	0	32	23	30	0	0	0	0	0	75	0	0	0	48	436	D_0__Bacteria;D_1__Acidobacteria;D_2__Acidobacteriia;D_3__Solibacterales;D_4__Solibacteraceae (Subgroup 3);D_5__Bryobacter;D_6__uncultured bacterium
c7b598b471915a4b3a9217bdb2758657	0	0	0	0	0	0	0	0	0	0	0	105	0	0	29	37	0	21	0	0	0	0	23	47	15	0	0	0	0	0	0	0	0	0	53	0	0	0	0	0	0	0	0	0	38	0	0	436	D_0__Bacteria;D_1__Actinobacteria;D_2__Actinobacteria;D_3__Propionibacteriales;D_4__Propionibacteriaceae;D_5__Microlunatus
5d58d97b4b062be3d29b902de150c8db	0	0	48	0	0	0	0	0	0	73	0	0	0	0	0	0	0	0	0	0	0	0	0	0	0	0	0	0	0	0	0	0	0	0	0	0	0	0	115	81	118	0	0	0	0	0	0	435	D_0__Bacteria;D_1__Actinobacteria;D_2__Acidimicrobiia;D_3__uncultured
b535a739fdbd2f0318e0902bde7f5ca6	0	0	0	0	0	0	0	0	7	0	140	57	0	0	12	0	0	0	0	0	0	0	45	0	69	0	37	0	0	0	0	0	0	68	0	0	0	0	0	0	0	0	0	0	0	0	0	435	D_0__Bacteria;D_1__Actinobacteria;D_2__Thermoleophilia;D_3__Solirubrobacterales;D_4__Solirubrobacteraceae;D_5__Conexibacter
2523cbc350fa9d3af341181d50c1f6e4	0	0	0	0	0	0	0	0	0	0	0	0	0	0	0	0	0	116	0	0	41	0	0	0	104	0	0	0	0	116	0	0	0	0	0	0	0	0	0	0	0	0	0	0	14	29	0	435	D_0__Bacteria;D_1__Chloroflexi;D_2__Ktedonobacteria;D_3__Ktedonobacterales;D_4__Ktedonobacteraceae;D_5__Ktedonobacter
32fe19e6ca5916d91e1efc8eb303bbf6	0	0	0	0	0	0	0	0	0	0	0	0	0	0	0	0	0	0	0	0	0	0	0	0	0	0	0	0	57	0	0	0	164	0	61	0	0	0	0	0	0	0	153	0	0	0	0	435	D_0__Bacteria;D_1__Actinobacteria;D_2__Actinobacteria;D_3__Frankiales;D_4__Acidothermaceae;D_5__Acidothermus;D_6__uncultured bacterium
516aa6b123b12b82292b1bd05d4c5c28	0	0	0	0	0	0	0	0	145	0	0	0	0	0	0	0	27	0	0	61	37	0	0	70	38	0	0	0	0	0	0	0	0	0	16	0	0	0	0	0	0	0	0	39	0	0	0	433	D_0__Bacteria;D_1__Proteobacteria;D_2__Alphaproteobacteria;D_3__Acetobacterales;D_4__Acetobacteraceae;D_5__uncultured;D_6__uncultured bacterium
17635cf17acf594d311be3f188e57ece	0	0	0	0	84	62	0	0	0	0	0	0	0	0	0	0	0	0	0	0	0	0	0	0	0	0	0	0	0	0	0	0	0	0	0	0	0	0	0	0	0	119	167	0	0	0	0	432	D_0__Bacteria;D_1__Planctomycetes;D_2__Planctomycetacia;D_3__Gemmatales;D_4__Gemmataceae;D_5__uncultured
4ab9bb44fbd4f8344f636c56836657a0	0	0	0	0	0	46	0	27	0	0	0	15	0	0	0	0	0	0	0	0	0	0	0	0	0	0	0	0	0	0	0	34	26	0	78	0	0	0	0	0	0	0	206	0	0	0	0	432	D_0__Bacteria;D_1__Proteobacteria;D_2__Alphaproteobacteria;D_3__Rhizobiales;D_4__Xanthobacteraceae;D_5__Bradyrhizobium
c8424cac5e000e6acb40e3f2ec6ddde0	0	0	0	0	0	0	0	0	0	44	0	0	0	0	0	0	0	0	0	43	29	38	0	0	0	0	0	0	0	0	0	63	59	0	0	0	0	0	87	0	0	0	0	10	59	0	0	432	D_0__Bacteria;D_1__Planctomycetes;D_2__Planctomycetacia;D_3__Gemmatales;D_4__Gemmataceae;D_5__uncultured;D_6__uncultured planctomycete
0ba8c02e42d23be3dd0ef0b829cc419f	81	14	0	0	0	0	0	0	0	0	0	0	0	0	0	0	0	0	0	0	0	0	0	0	0	0	0	0	0	0	0	53	40	0	0	0	0	0	0	0	0	177	66	0	0	0	0	431	D_0__Bacteria;D_1__Planctomycetes;D_2__Planctomycetacia;D_3__Isosphaerales;D_4__Isosphaeraceae;D_5__uncultured;D_6__uncultured bacterium
8f80f197233ab8ced3befe0c619309e7	0	0	0	0	0	0	0	0	0	0	0	0	0	0	0	0	0	0	0	36	0	51	0	0	0	0	0	0	0	0	77	0	0	0	63	0	0	0	25	0	0	0	0	0	140	0	0	431	D_0__Bacteria;D_1__Proteobacteria;D_2__Alphaproteobacteria;D_3__Micropepsales;D_4__Micropepsaceae;D_5__uncultured
e44c323d9077abcf3435e027dcd91426	0	0	0	0	0	0	0	260	0	0	0	0	0	0	0	0	0	0	0	0	62	45	34	0	0	0	0	0	0	0	0	0	0	0	0	0	0	0	0	0	0	0	0	29	0	0	0	430	D_0__Bacteria;D_1__Acidobacteria;D_2__Acidobacteriia;D_3__Solibacterales;D_4__Solibacteraceae (Subgroup 3);D_5__Bryobacter;D_6__uncultured bacterium
0421ebb6ea0f49c786f611a5a4464390	0	0	7	0	0	0	0	0	0	0	0	0	0	0	0	0	0	0	0	0	0	0	0	0	138	0	25	0	0	189	0	0	0	10	51	9	0	0	0	0	0	0	0	0	0	0	0	429	D_0__Bacteria;D_1__Chloroflexi;D_2__Ktedonobacteria;D_3__Ktedonobacterales;D_4__Ktedonobacteraceae;D_5__Ktedonobacter
334f8d7ee6460b665524a84b67b0c19f	0	0	0	0	0	0	39	0	0	0	0	0	0	0	0	0	0	0	0	76	157	121	0	0	0	0	0	0	0	0	0	0	0	0	0	0	0	0	0	34	0	0	0	0	0	0	0	427	D_0__Bacteria;D_1__Actinobacteria;D_2__Acidimicrobiia;D_3__uncultured
d4c9a0f5f46590ee0d4fcc17bf658883	0	0	0	0	0	0	0	0	0	0	0	0	0	0	0	0	0	0	0	0	0	0	0	0	0	0	0	34	41	0	0	0	0	0	0	20	0	0	0	37	0	0	0	0	52	145	97	426	D_0__Bacteria;D_1__Proteobacteria;D_2__Alphaproteobacteria;D_3__Elsterales;D_4__uncultured;D_5__uncultured bacterium;D_6__uncultured bacterium
2e30622aa69dd5f93eb56f40654e5599	0	0	26	22	0	0	0	0	0	14	0	0	0	0	15	42	0	59	0	0	0	0	0	20	0	0	0	0	0	0	27	19	45	0	76	0	0	0	59	0	0	0	0	0	0	0	0	424	D_0__Bacteria;D_1__Actinobacteria;D_2__Actinobacteria;D_3__Micromonosporales;D_4__Micromonosporaceae
aebf9845f571c534a6363a6a287160fc	0	0	0	0	0	0	0	0	235	49	0	0	0	0	0	0	0	0	0	0	27	0	0	0	0	0	0	0	0	0	0	0	0	0	40	0	0	0	0	0	0	0	0	0	0	71	0	422	D_0__Bacteria;D_1__Proteobacteria;D_2__Gammaproteobacteria;D_3__Gammaproteobacteria Incertae Sedis;D_4__Unknown Family;D_5__Acidibacter
22e22f82d95566fe436c92bf5f36dd0a	0	0	0	0	0	0	0	0	0	0	0	0	0	0	0	0	0	37	0	0	0	0	0	23	0	0	0	0	0	0	0	0	63	0	92	0	0	0	104	0	0	0	34	0	68	0	0	421	D_0__Bacteria;D_1__Actinobacteria;D_2__Actinobacteria;D_3__Frankiales;D_4__Frankiaceae;D_5__Jatrophihabitans
db1aa347c42baa9108bafeb1f6813830	0	0	23	41	0	0	18	47	0	0	0	0	15	0	0	0	22	148	7	0	0	8	0	0	0	0	0	0	0	0	0	0	8	0	0	0	0	4	0	6	0	0	0	6	9	41	17	420	D_0__Bacteria;D_1__Chloroflexi;D_2__Ktedonobacteria;D_3__Ktedonobacterales;D_4__Ktedonobacteraceae;D_5__uncultured
c6d6dd46a8fd2a1f33bdc6d542bfe42a	0	0	0	0	0	0	0	0	30	28	0	0	46	0	0	0	0	0	0	0	0	0	0	0	0	0	0	23	0	8	0	0	8	0	42	0	0	25	14	55	61	0	12	5	18	44	0	419	D_0__Bacteria;D_1__Chloroflexi;D_2__TK10;D_3__uncultured bacterium;D_4__uncultured bacterium;D_5__uncultured bacterium;D_6__uncultured bacterium
4abe700a34610225c04f4a2e65ec7943	0	0	0	0	0	0	0	0	0	0	0	0	34	0	0	0	0	0	0	0	0	0	0	0	0	0	0	71	65	24	24	0	0	0	0	25	36	0	0	21	0	0	0	0	40	51	28	419	D_0__Bacteria;D_1__Proteobacteria;D_2__Alphaproteobacteria;D_3__Elsterales;D_4__uncultured;D_5__uncultured bacterium;D_6__uncultured bacterium
ef2d9c6af28c1fff6b81a12ee5ae9981	0	0	0	0	0	0	0	0	0	0	0	0	0	0	0	0	0	0	0	0	0	0	0	0	0	0	0	0	348	0	0	0	0	0	0	0	71	0	0	0	0	0	0	0	0	0	0	419	D_0__Bacteria;D_1__Acidobacteria;D_2__Acidobacteriia;D_3__Subgroup 2;D_4__uncultured bacterium;D_5__uncultured bacterium;D_6__uncultured bacterium
7c2b8b4002e7398a84cdd9ae36ef2b14	0	0	0	0	0	0	0	0	0	0	0	0	58	0	0	0	0	0	0	0	0	0	0	78	0	0	0	0	0	0	39	0	0	0	53	0	0	0	0	0	0	0	0	0	85	0	0	418	D_0__Bacteria;D_1__Actinobacteria;D_2__Acidimicrobiia
709caa627338903c604dc728995fcbdd	0	0	0	0	0	0	0	0	0	0	0	0	0	16	0	0	0	0	0	0	0	0	0	0	0	0	0	0	325	0	0	0	0	0	0	0	77	0	0	0	0	0	0	0	0	0	0	418	D_0__Archaea;D_1__Euryarchaeota;D_2__Thermoplasmata;D_3__uncultured;D_4__uncultured archaeon;D_5__uncultured archaeon;D_6__uncultured archaeon
2e1b79664c40f889e1f1e3e140a60e84	0	0	14	0	0	0	0	0	0	0	0	0	70	0	0	0	0	0	12	7	17	0	0	0	0	0	0	33	0	0	0	0	0	0	22	36	0	49	0	48	32	0	0	10	18	49	0	417	D_0__Bacteria;D_1__Chloroflexi;D_2__Ktedonobacteria;D_3__Ktedonobacterales;D_4__Ktedonobacteraceae;D_5__HSB OF53-F07
248b5b399c53149a65ebc63db30250c4	0	0	0	0	0	0	0	0	0	0	0	0	0	0	0	0	0	0	0	0	0	0	0	0	0	0	0	0	258	0	0	0	0	0	0	0	140	0	0	0	0	0	0	0	0	0	0	417	D_0__Bacteria;D_1__GAL15;D_2__uncultured bacterium;D_3__uncultured bacterium;D_4__uncultured bacterium;D_5__uncultured bacterium;D_6__uncultured bacterium
51f8fb257251372db87f7e40f0c9b328	16	0	0	0	0	8	78	0	0	0	0	0	0	0	0	0	0	0	0	97	0	112	0	0	0	0	0	0	39	0	0	0	0	0	0	0	0	0	0	0	0	11	55	0	0	0	0	416	D_0__Bacteria;D_1__Acidobacteria;D_2__Acidobacteriia;D_3__Acidobacteriales;D_4__Acidobacteriaceae (Subgroup 1);D_5__uncultured
78a08f5c31a118f72b37f9af4349cfac	0	0	0	0	0	0	0	0	0	0	0	0	97	0	0	0	0	0	0	0	0	0	0	0	0	0	0	84	126	0	0	0	0	0	0	0	54	0	0	0	0	0	0	0	55	0	0	416	D_0__Bacteria;D_1__Chloroflexi;D_2__AD3;D_3__uncultured bacterium;D_4__uncultured bacterium;D_5__uncultured bacterium;D_6__uncultured bacterium
a6d4742d8c802171498b62b6d79b1764	0	0	17	0	0	0	90	123	0	0	0	0	17	15	0	0	0	0	0	0	0	0	0	10	0	0	0	22	0	0	0	10	0	0	28	0	0	0	0	53	0	0	12	0	0	18	0	415	D_0__Bacteria;D_1__Actinobacteria;D_2__Actinobacteria;D_3__Streptomycetales;D_4__Streptomycetaceae;D_5__Streptomyces
bfcefe0b8f3cd3ec7c708a359bbebdba	0	0	0	15	0	0	0	0	0	0	0	0	0	0	0	0	19	273	0	0	11	19	0	15	0	0	0	0	0	32	0	0	0	7	0	0	0	0	0	14	0	0	0	0	0	0	0	415	D_0__Bacteria;D_1__Chloroflexi;D_2__AD3
dd7f67ff3cc201d852eee033425a7f1b	0	0	0	0	0	0	0	0	0	0	0	0	0	0	0	0	0	0	0	0	0	0	0	0	0	0	0	0	0	0	272	0	0	0	0	0	0	0	0	0	0	0	0	0	0	0	0	415	D_0__Bacteria;D_1__Proteobacteria;D_2__Alphaproteobacteria;D_3__Rhizobiales;D_4__Xanthobacteraceae;D_5__uncultured;D_6__uncultured bacterium
a0389db34d26ad777ea4d128c555bde8	0	0	56	36	0	0	17	0	0	0	0	0	141	0	0	0	0	0	0	0	0	0	0	0	0	0	0	0	0	0	0	0	0	0	0	0	0	0	0	45	36	0	0	0	0	83	0	414	D_0__Bacteria;D_1__Verrucomicrobia;D_2__Verrucomicrobiae;D_3__Chthoniobacterales;D_4__Chthoniobacteraceae;D_5__Candidatus Udaeobacter;D_6__uncultured bacterium
dcd862464f24f055cb49f2dd7659dfa6	0	0	0	56	0	0	0	0	0	0	0	0	0	36	0	0	0	0	0	0	0	0	0	0	0	0	0	0	110	0	0	0	0	0	0	0	79	0	20	0	33	0	0	0	0	0	61	414	D_0__Bacteria;D_1__Gemmatimonadetes;D_2__Gemmatimonadetes;D_3__Gemmatimonadales;D_4__Gemmatimonadaceae;D_5__uncultured;D_6__uncultured bacterium
e9f7564e8aee7487f92320bfe828ce8c	0	0	58	0	0	0	0	0	0	0	0	0	104	0	0	0	0	0	0	0	0	0	0	0	0	0	0	0	0	0	0	0	0	0	0	0	0	0	19	123	109	0	0	0	0	0	0	413	D_0__Bacteria;D_1__Acidobacteria;D_2__Acidobacteriia;D_3__Acidobacteriales;D_4__uncultured
a2a089acad574455d5a21e51656c57c2	0	0	0	0	0	0	0	0	0	0	0	0	0	0	0	0	0	0	0	0	0	0	0	0	0	0	0	0	0	0	0	0	0	0	111	0	0	0	0	0	0	0	0	0	0	0	0	413	D_0__Bacteria;D_1__Spirochaetes;D_2__Spirochaetia;D_3__Spirochaetales;D_4__Spirochaetaceae;D_5__Termite Treponema cluster;D_6__uncultured Treponema sp.
49ae0849ae6af2cfb8e81450add460d0	0	0	0	0	0	0	65	232	0	0	0	0	73	0	0	0	0	0	0	0	0	0	0	0	0	0	0	0	0	0	0	0	0	0	0	0	0	0	0	0	0	0	0	0	0	42	0	412	D_0__Bacteria;D_1__Verrucomicrobia;D_2__Verrucomicrobiae;D_3__Chthoniobacterales;D_4__Xiphinematobacteraceae;D_5__Candidatus Xiphinematobacter;D_6__uncultured bacterium
2cd34638044bfe6d2f86cd9289f0899a	0	0	0	0	0	0	0	0	0	0	0	0	43	0	0	0	0	0	0	0	0	0	0	0	0	0	0	109	0	0	0	0	0	0	0	47	0	0	0	88	0	0	0	0	0	125	0	412	D_0__Bacteria;D_1__Acidobacteria;D_2__Acidobacteriia;D_3__Acidobacteriales;D_4__Acidobacteriaceae (Subgroup 1);D_5__uncultured;D_6__uncultured bacterium
9f1277e6fedabcb1628f6189d1f993cd	72	0	0	0	42	23	0	0	0	0	34	73	0	0	0	0	0	0	0	0	0	0	0	0	0	0	0	0	0	0	19	29	27	0	0	0	0	0	0	0	0	23	33	4	32	0	0	411	D_0__Bacteria;D_1__Actinobacteria;D_2__Thermoleophilia;D_3__Solirubrobacterales;D_4__Solirubrobacteraceae;D_5__uncultured
77366ed01b2565c080467c902cbce149	0	0	0	0	0	0	0	140	0	0	0	0	0	47	0	0	0	0	0	0	0	0	0	0	0	0	0	37	0	0	30	0	0	0	0	29	70	0	0	0	0	0	0	0	0	0	58	411	D_0__Bacteria;D_1__Acidobacteria;D_2__Acidobacteriia;D_3__Solibacterales;D_4__Solibacteraceae (Subgroup 3);D_5__Candidatus Solibacter;D_6__uncultured bacterium
ed54b9815e7cb25e5318017e086bbe01	0	0	29	23	0	0	5	6	0	14	0	0	52	0	0	0	0	0	0	0	0	0	0	0	0	0	0	46	8	0	0	0	0	0	0	13	6	0	0	102	60	0	0	0	0	36	9	409	D_0__Bacteria;D_1__Proteobacteria;D_2__Deltaproteobacteria;D_3__Myxococcales;D_4__Phaselicystidaceae;D_5__Phaselicystis
d7c4e94caac3b99703fba46e3b03222c	0	0	25	62	0	0	0	21	0	0	0	0	35	0	0	0	0	0	0	0	0	0	0	0	0	0	0	20	0	0	0	0	0	0	23	0	0	0	53	0	0	0	0	0	59	50	45	409	D_0__Bacteria;D_1__Actinobacteria;D_2__Acidimicrobiia;D_3__IMCC26256
f9bd5f7b1a4d9807de312f472746e151	0	0	0	0	0	0	43	0	0	0	0	0	0	28	0	0	0	0	0	0	0	29	0	0	0	0	0	0	0	0	0	0	0	0	0	0	0	0	0	0	0	0	0	0	123	165	21	409	D_0__Bacteria;D_1__Actinobacteria;D_2__Thermoleophilia;D_3__Gaiellales;D_4__uncultured;D_5__uncultured bacterium;D_6__uncultured bacterium
64971af2467b360d7534b8ebf8de2440	0	0	0	0	0	0	0	0	0	0	0	0	134	0	0	0	0	0	0	0	0	0	0	0	0	0	0	0	83	0	0	0	0	0	0	0	52	0	0	140	0	0	0	0	0	0	0	409	D_0__Bacteria;D_1__Verrucomicrobia;D_2__Verrucomicrobiae;D_3__Pedosphaerales;D_4__Pedosphaeraceae
ab9fe8c25e14ce882c76b17d43bd0ed6	18	20	0	0	0	65	0	0	0	30	0	41	0	0	0	0	0	0	0	0	0	0	0	0	0	16	0	0	0	0	0	38	52	0	44	0	0	0	25	0	0	0	59	0	0	0	0	408	D_0__Bacteria;D_1__Chloroflexi;D_2__AD3;D_3__uncultured bacterium;D_4__uncultured bacterium;D_5__uncultured bacterium;D_6__uncultured bacterium
d1a4d821a07856d87b3afd9c34fc0386	0	0	0	0	0	0	38	0	0	14	0	0	0	0	0	0	0	0	0	48	86	23	0	3	45	0	0	0	0	0	12	0	0	0	69	0	0	0	4	0	0	0	18	0	48	0	0	408	D_0__Bacteria;D_1__Proteobacteria;D_2__Alphaproteobacteria;D_3__Rhodospirillales;D_4__Rhodospirillaceae;D_5__uncultured;D_6__metagenome
15d78424be1a9c0850ae63ffd1ad9f0f	0	0	0	0	0	0	0	0	0	0	0	0	0	0	0	0	0	0	0	0	0	0	0	0	0	0	0	0	0	0	0	0	6	0	0	0	0	0	0	0	0	0	0	0	402	0	0	408	D_0__Bacteria;D_1__Actinobacteria;D_2__Actinobacteria;D_3__Propionibacteriales;D_4__Nocardioidaceae;D_5__Nocardioides
f4f7c890aa12213af76df4c6c73379a1	0	0	0	0	0	0	0	0	0	0	0	0	0	0	0	0	0	0	0	0	0	0	0	0	0	0	0	88	126	0	0	0	0	0	0	0	92	0	0	0	0	0	0	0	0	0	101	407	D_0__Bacteria;D_1__Gemmatimonadetes;D_2__Gemmatimonadetes;D_3__Gemmatimonadales;D_4__Gemmatimonadaceae;D_5__uncultured;D_6__uncultured bacterium
65b261f11bcc8d5227a913467ebc03b6	0	0	0	0	0	0	0	0	81	0	325	0	0	0	0	0	0	0	0	0	0	0	0	0	0	0	0	0	0	0	0	0	0	0	0	0	0	0	0	0	0	0	0	0	0	0	0	406	D_0__Bacteria;D_1__Proteobacteria;D_2__Alphaproteobacteria;D_3__Sphingomonadales;D_4__Sphingomonadaceae;D_5__Altererythrobacter
d3b64ca9c8b587f6aeb889af84a7baf7	0	0	0	0	3	0	0	0	0	0	234	18	0	0	0	0	0	0	0	0	0	0	0	0	25	0	0	0	0	0	0	72	0	29	0	0	0	0	0	0	0	16	0	8	0	0	0	405	D_0__Bacteria;D_1__Chloroflexi;D_2__Chloroflexia;D_3__Thermomicrobiales;D_4__Thermomicrobiaceae
7f4d1c9cbc56301b8529acc588ee2e6f	0	0	0	0	0	0	0	0	0	23	0	0	0	0	0	0	0	0	0	0	0	0	0	0	0	0	0	60	0	0	0	0	0	0	19	0	0	91	0	0	112	0	0	0	63	0	37	405	D_0__Bacteria;D_1__Actinobacteria;D_2__Thermoleophilia;D_3__Gaiellales;D_4__Gaiellaceae;D_5__Gaiella
5f7186e3c0a8c003898ec82f0af4f4ba	0	0	47	17	0	0	154	45	0	0	0	0	47	0	0	0	35	0	41	0	0	0	18	0	0	0	0	0	0	0	0	0	0	0	0	0	0	0	0	0	0	0	0	0	0	0	0	404	D_0__Bacteria;D_1__Proteobacteria;D_2__Alphaproteobacteria;D_3__Acetobacterales;D_4__Acetobacteraceae;D_5__uncultured
3eba5220937d86e73c94d37657592939	0	0	0	0	0	0	0	0	0	0	0	0	0	0	0	0	0	0	0	0	0	0	0	0	147	141	0	0	0	0	0	0	0	0	116	0	0	0	0	0	0	0	0	0	0	0	0	404	D_0__Bacteria;D_1__Actinobacteria;D_2__Actinobacteria;D_3__Frankiales;D_4__Acidothermaceae;D_5__Acidothermus;D_6__uncultured bacterium
6767a34f25b6bd056b36260bdcb31ad7	0	0	0	105	0	0	27	0	0	22	0	0	0	0	0	0	0	0	0	0	18	0	0	0	0	0	0	0	0	0	0	0	0	0	0	0	0	0	55	0	176	0	0	0	0	0	0	403	D_0__Bacteria;D_1__Acidobacteria;D_2__Acidobacteriia;D_3__Solibacterales;D_4__Solibacteraceae (Subgroup 3);D_5__Candidatus Solibacter
851f1ea811a1e43f37f1845db019c7f1	0	0	0	0	0	0	90	168	0	0	0	0	145	0	0	0	0	0	0	0	0	0	0	0	0	0	0	0	0	0	0	0	0	0	0	0	0	0	0	0	0	0	0	0	0	0	0	403	D_0__Bacteria;D_1__Proteobacteria;D_2__Alphaproteobacteria;D_3__Elsterales;D_4__uncultured;D_5__uncultured bacterium;D_6__uncultured bacterium
b5e7f763d512fb73f89811cd75588b8a	22	0	0	0	81	8	0	0	0	0	0	0	0	0	0	0	0	0	0	0	0	0	0	0	0	0	0	0	0	0	0	0	0	0	0	0	0	0	0	0	0	176	114	0	0	0	0	401	D_0__Bacteria;D_1__Acidobacteria;D_2__Acidobacteriia;D_3__Solibacterales;D_4__Solibacteraceae (Subgroup 3);D_5__Bryobacter;D_6__uncultured bacterium
5a1ca4707b2f567075e8c7a15acf1ff5	0	0	0	0	0	0	0	0	0	0	0	0	0	0	0	0	0	0	0	0	0	0	0	0	0	0	0	0	0	0	0	0	0	0	0	0	0	0	0	244	157	0	0	0	0	0	0	401	D_0__Bacteria;D_1__Proteobacteria;D_2__Deltaproteobacteria;D_3__Desulfarculales;D_4__Desulfarculaceae;D_5__uncultured;D_6__uncultured bacterium
8bc2ce27017d060e3759b87b4b62af2f	52	0	0	0	41	141	0	0	0	0	0	0	0	0	0	0	0	0	0	0	0	0	0	0	0	0	0	0	0	0	0	0	0	0	0	0	0	0	0	0	0	77	88	0	0	0	0	399	D_0__Bacteria;D_1__Actinobacteria;D_2__Thermoleophilia;D_3__Solirubrobacterales;D_4__Solirubrobacteraceae;D_5__Conexibacter
c5ad3868940211a5c3ef13b71916c0a4	0	0	0	0	0	0	57	0	0	0	0	0	0	0	0	0	0	0	37	98	82	0	0	67	0	0	0	0	0	0	0	0	0	0	31	0	0	0	0	0	0	0	0	25	0	0	0	397	D_0__Bacteria;D_1__Proteobacteria;D_2__Alphaproteobacteria;D_3__Elsterales;D_4__uncultured;D_5__uncultured bacterium;D_6__uncultured bacterium
112898d64669f02c98a595e2f59d3e99	0	0	0	0	0	0	0	16	0	0	0	0	0	0	0	0	0	0	0	0	0	0	0	0	0	0	0	0	73	0	25	0	0	0	27	51	48	0	0	0	0	0	0	0	27	39	91	397	D_0__Bacteria;D_1__Actinobacteria;D_2__Actinobacteria;D_3__Frankiales;D_4__Acidothermaceae;D_5__Acidothermus;D_6__uncultured bacterium
4fc93a5842556272a4146938a9f6be07	0	0	0	0	0	0	0	0	0	0	0	0	0	0	0	0	0	0	0	0	0	0	0	0	0	0	0	0	0	0	0	0	0	0	0	0	0	0	0	0	0	0	0	0	0	0	0	397	D_0__Bacteria;D_1__Spirochaetes;D_2__Spirochaetia;D_3__Spirochaetales;D_4__Spirochaetaceae;D_5__Termite Treponema cluster;D_6__uncultured Treponema sp.
b9394276b2617068379e3d57d00388d7	0	0	0	29	0	0	41	22	0	0	0	0	124	0	0	0	0	0	0	0	0	0	0	0	0	0	0	23	0	0	0	0	0	0	0	11	0	0	0	36	24	0	0	0	0	66	20	396	D_0__Bacteria;D_1__Actinobacteria;D_2__Acidimicrobiia;D_3__Acidimicrobiales;D_4__Acidimicrobiaceae;D_5__uncultured
098512a39479051ebce9cb3d51410460	81	20	0	0	27	19	0	0	0	0	8	24	0	0	0	25	0	0	0	19	7	0	0	0	0	0	0	0	0	36	0	64	15	0	0	0	0	0	0	0	0	34	16	0	0	0	0	395	D_0__Bacteria;D_1__Planctomycetes;D_2__Planctomycetacia;D_3__Isosphaerales;D_4__Isosphaeraceae;D_5__uncultured;D_6__uncultured bacterium
190d30c33212e391d214291a00dc0669	0	0	0	0	0	0	48	75	0	28	0	0	0	0	0	0	0	0	0	0	0	0	0	0	0	0	0	0	0	0	0	0	0	0	116	0	0	0	31	0	0	0	32	0	65	0	0	395	D_0__Bacteria;D_1__Acidobacteria;D_2__Subgroup 6;D_3__uncultured Acidobacteria bacterium;D_4__uncultured Acidobacteria bacterium;D_5__uncultured Acidobacteria bacterium;D_6__uncultured Acidobacteria bacterium
94b212ce22a25284d1be46a1d958a574	0	0	0	0	0	0	25	23	0	0	0	0	15	0	0	0	0	81	0	0	9	0	0	0	0	0	0	0	0	0	0	0	0	0	0	0	0	0	0	0	0	0	0	0	239	3	0	395	D_0__Bacteria;D_1__Chloroflexi;D_2__Ktedonobacteria;D_3__Ktedonobacterales;D_4__Ktedonobacteraceae
e1fa65cfd8e6ae2ba713fe919b78564d	0	0	0	0	0	0	0	0	0	0	0	0	0	0	0	0	0	0	0	0	118	0	0	64	0	0	0	0	0	24	65	0	0	0	0	0	0	0	46	0	0	0	0	0	77	0	0	394	D_0__Bacteria;D_1__Planctomycetes;D_2__Planctomycetacia;D_3__Gemmatales;D_4__Gemmataceae;D_5__uncultured;D_6__uncultured planctomycete
e8a18344aa06ff0caa3c91ccdb37b89c	0	0	0	0	0	0	0	120	0	0	0	0	0	0	0	0	0	0	0	0	0	0	0	0	0	0	0	0	240	0	0	0	0	0	0	0	33	0	0	0	0	0	0	0	0	0	0	393	D_0__Bacteria;D_1__Proteobacteria;D_2__Gammaproteobacteria;D_3__Gammaproteobacteria Incertae Sedis;D_4__Unknown Family;D_5__Acidibacter
b70286a20132df138d9f305c71aae82f	0	0	0	0	0	0	0	0	0	393	0	0	0	0	0	0	0	0	0	0	0	0	0	0	0	0	0	0	0	0	0	0	0	0	0	0	0	0	0	0	0	0	0	0	0	0	0	393	D_0__Bacteria;D_1__Chloroflexi;D_2__Dehalococcoidia;D_3__S085;D_4__uncultured bacterium;D_5__uncultured bacterium;D_6__uncultured bacterium
d2af1a1ee04d24f767d3ed0397c28441	0	0	0	0	0	0	0	0	0	0	0	0	40	0	0	0	0	353	0	0	0	0	0	0	0	0	0	0	0	0	0	0	0	0	0	0	0	0	0	0	0	0	0	0	0	0	0	393	D_0__Bacteria;D_1__Actinobacteria;D_2__Actinobacteria;D_3__Frankiales;D_4__Acidothermaceae;D_5__Acidothermus
b231494883db5c32fc32f7856112fcb7	0	0	26	0	0	0	0	0	0	0	0	0	49	0	0	0	0	0	19	9	0	0	0	0	0	0	0	31	0	0	0	0	0	0	0	0	0	113	0	36	82	0	0	0	11	15	0	391	D_0__Bacteria;D_1__Actinobacteria;D_2__Actinobacteria;D_3__Frankiales;D_4__Geodermatophilaceae;D_5__Blastococcus
5c5585b77adf4776fc3af53b2e2c16d4	0	0	0	0	0	0	0	0	0	0	0	0	0	0	0	0	0	88	0	60	42	47	0	0	0	0	0	0	0	0	0	0	0	0	0	0	0	0	0	0	0	0	0	0	154	0	0	391	D_0__Bacteria;D_1__Actinobacteria;D_2__Actinobacteria;D_3__Pseudonocardiales;D_4__Pseudonocardiaceae;D_5__Pseudonocardia;D_6__uncultured bacterium
d5dd80b96289951e9bcddf4b8408a165	18	3	0	0	9	12	0	0	0	0	145	97	0	0	0	0	0	0	0	0	0	0	0	0	0	0	0	0	0	0	0	0	0	0	0	0	0	0	0	0	0	61	44	0	0	0	0	389	D_0__Bacteria;D_1__Planctomycetes;D_2__Planctomycetacia;D_3__Gemmatales;D_4__Gemmataceae;D_5__Gemmata;D_6__uncultured bacterium
e42e0c37e494ff17eafdb496760a84d7	0	0	0	0	0	0	0	0	0	0	0	0	0	0	0	0	0	0	0	0	0	0	0	0	4	0	0	0	0	0	0	0	0	0	41	0	0	0	0	0	0	0	0	0	0	0	0	389	D_0__Bacteria;D_1__Fibrobacteres;D_2__Fibrobacteria;D_3__Fibrobacterales;D_4__Fibrobacteraceae;D_5__possible genus 05;D_6__uncultured Fibrobacteres bacterium
c7214388e06fd2ab72ebbd1fb8881754	0	0	0	16	0	0	0	0	0	0	0	0	0	0	0	15	0	319	0	0	0	0	0	0	0	0	0	0	0	0	0	0	38	0	0	0	0	0	0	0	0	0	0	0	0	0	0	388	D_0__Bacteria;D_1__Actinobacteria;D_2__Actinobacteria;D_3__Pseudonocardiales;D_4__Pseudonocardiaceae
33870b99a1a2c3156465a69e6855a078	0	0	0	0	0	0	129	180	0	0	0	0	54	25	0	0	0	0	0	0	0	0	0	0	0	0	0	0	0	0	0	0	0	0	0	0	0	0	0	0	0	0	0	0	0	0	0	388	D_0__Bacteria;D_1__Proteobacteria;D_2__Alphaproteobacteria;D_3__Elsterales;D_4__uncultured;D_5__uncultured bacterium;D_6__uncultured bacterium
97efd108a76916a7dcce84750b9d1b08	0	0	0	0	0	0	0	0	298	89	0	0	0	0	0	0	0	0	0	0	0	0	0	0	0	0	0	0	0	0	0	0	0	0	0	0	0	0	0	0	0	0	0	0	0	0	0	387	D_0__Bacteria;D_1__Acidobacteria;D_2__Acidobacteriia;D_3__Solibacterales;D_4__Solibacteraceae (Subgroup 3);D_5__Bryobacter;D_6__uncultured bacterium
966ec2563c8b48a25d67b9a645a53c55	0	0	0	0	0	0	0	0	0	0	0	0	0	0	0	0	0	0	0	0	0	0	0	0	0	0	215	0	0	0	0	0	0	172	0	0	0	0	0	0	0	0	0	0	0	0	0	387	D_0__Bacteria;D_1__Proteobacteria;D_2__Alphaproteobacteria;D_3__Acetobacterales;D_4__Acetobacteraceae;D_5__uncultured
735cb1114058b0f3a466fd9d3b6d1f43	0	0	0	0	0	0	4	73	0	0	0	0	106	31	0	0	0	0	0	0	0	0	0	0	0	0	0	0	40	0	0	0	0	0	0	0	40	0	0	0	0	0	0	0	0	0	92	386	D_0__Bacteria;D_1__Gemmatimonadetes;D_2__Gemmatimonadetes;D_3__Gemmatimonadales;D_4__Gemmatimonadaceae;D_5__uncultured;D_6__uncultured bacterium
7adbe1d4210a6cb1f99e4db97f62bf00	0	0	0	0	0	0	0	0	290	96	0	0	0	0	0	0	0	0	0	0	0	0	0	0	0	0	0	0	0	0	0	0	0	0	0	0	0	0	0	0	0	0	0	0	0	0	0	386	D_0__Bacteria;D_1__Proteobacteria;D_2__Gammaproteobacteria;D_3__Gammaproteobacteria Incertae Sedis;D_4__Unknown Family;D_5__Acidibacter
903a6851db6ef6e1b38ba6f631f2383e	0	0	0	0	0	0	0	0	33	25	0	25	0	0	0	0	0	0	0	0	0	0	0	0	38	0	0	0	0	0	0	0	0	0	264	0	0	0	0	0	0	0	0	0	0	0	0	385	D_0__Bacteria;D_1__Verrucomicrobia;D_2__Verrucomicrobiae;D_3__Pedosphaerales;D_4__Pedosphaeraceae;D_5__Pedosphaera
e8f57c3dcd019f6fc583c6d56c44ed20	0	0	34	0	7	0	0	0	0	61	0	0	0	0	0	0	0	0	0	0	0	0	0	0	0	0	0	9	0	0	0	0	0	0	0	0	0	0	0	139	134	0	0	0	0	0	0	384	D_0__Bacteria;D_1__Proteobacteria;D_2__Alphaproteobacteria;D_3__Micropepsales;D_4__Micropepsaceae;D_5__uncultured
7cbc5fbace8c73eb4ff229c250adcfde	0	0	0	0	0	0	0	0	0	0	0	0	0	0	0	0	0	0	0	0	0	0	0	0	0	0	0	0	0	0	0	0	0	0	0	0	0	0	0	0	0	0	0	0	0	0	0	384	D_0__Bacteria;D_1__Spirochaetes;D_2__Spirochaetia;D_3__Spirochaetales;D_4__Spirochaetaceae;D_5__Treponema;D_6__uncultured Treponema sp.
afe9424c0da50bb4e828f88f6c38ff96	0	0	25	0	0	0	28	0	0	0	0	0	108	0	0	0	0	0	9	0	0	0	0	0	0	0	0	20	0	0	0	0	0	0	18	0	0	18	0	19	64	0	0	13	0	61	0	383	D_0__Bacteria;D_1__Actinobacteria;D_2__Actinobacteria;D_3__Frankiales;D_4__Acidothermaceae;D_5__Acidothermus
827428a8c14c880e3ee5bd1510cab706	0	0	0	0	0	82	0	0	0	0	0	0	0	0	0	0	0	0	0	0	0	0	0	0	0	0	0	0	0	0	0	0	19	0	0	0	0	0	0	0	0	0	282	0	0	0	0	383	D_0__Bacteria;D_1__Proteobacteria;D_2__Gammaproteobacteria
fa786f6e52a8ffd6e343f6262d310b7a	0	0	0	0	0	0	0	10	0	0	0	13	0	0	0	37	0	0	0	0	0	0	0	0	0	41	0	0	0	0	27	8	0	0	145	0	0	0	0	0	0	0	31	0	40	0	0	383	D_0__Bacteria;D_1__Actinobacteria;D_2__Acidimicrobiia;D_3__IMCC26256;D_4__uncultured bacterium;D_5__uncultured bacterium;D_6__uncultured bacterium
02a45ed55c1adf196b7c560f47499a1b	0	0	0	0	0	0	0	0	0	0	0	0	77	0	0	0	0	0	0	0	0	0	0	0	0	0	0	42	0	0	0	0	0	0	0	71	24	0	0	44	60	0	0	0	0	0	65	383	D_0__Bacteria;D_1__Chloroflexi;D_2__AD3;D_3__uncultured bacterium;D_4__uncultured bacterium;D_5__uncultured bacterium;D_6__uncultured bacterium
cb10e099fbaec3649e4dc38d64747ef9	0	0	0	0	0	0	0	0	0	0	0	0	0	0	0	0	0	90	0	74	0	0	0	0	0	0	0	0	0	0	0	0	0	0	0	0	0	102	82	0	0	0	0	35	0	0	0	383	D_0__Bacteria;D_1__Actinobacteria;D_2__Actinobacteria;D_3__Propionibacteriales;D_4__Nocardioidaceae;D_5__Nocardioides
f9806615da61b03f3a7103192ec44809	0	0	34	0	0	0	32	0	0	0	0	0	89	30	0	15	0	0	0	0	0	30	0	0	0	0	0	42	13	0	0	0	16	0	51	30	0	0	0	0	0	0	0	0	0	0	0	382	D_0__Bacteria;D_1__Proteobacteria;D_2__Alphaproteobacteria;D_3__Elsterales;D_4__uncultured;D_5__uncultured bacterium;D_6__uncultured bacterium
25d063cec264d70965f62ecee596ad65	0	0	0	0	0	0	0	13	0	0	0	0	0	0	0	0	0	0	0	0	48	0	0	0	0	0	0	0	0	0	0	0	0	0	0	0	0	0	0	0	0	0	0	66	100	99	56	382	D_0__Bacteria;D_1__Proteobacteria;D_2__Alphaproteobacteria;D_3__Elsterales;D_4__uncultured;D_5__uncultured bacterium;D_6__uncultured bacterium
94a60877b38f384a017f49c99ae1ace7	4	0	0	0	0	0	183	69	0	0	3	14	32	15	0	0	0	0	0	0	0	12	0	0	0	0	0	0	0	0	0	0	32	0	0	0	0	0	0	0	0	0	0	0	15	0	0	379	D_0__Bacteria;D_1__Verrucomicrobia;D_2__Verrucomicrobiae;D_3__Chthoniobacterales;D_4__Xiphinematobacteraceae;D_5__Candidatus Xiphinematobacter;D_6__uncultured bacterium
55b31021118f5295377b8ee8b645d5ad	0	0	0	19	0	0	0	48	0	0	0	0	0	55	0	0	0	77	0	0	0	30	0	0	0	0	0	0	0	0	0	0	0	0	0	0	0	0	0	0	0	0	0	0	150	0	0	379	D_0__Bacteria;D_1__Acidobacteria;D_2__Acidobacteriia;D_3__Acidobacteriales;D_4__Acidobacteriaceae (Subgroup 1);D_5__Acidipila;D_6__uncultured bacterium
70ae2f8521ad6149eda46905ff99cd80	0	0	0	0	45	66	0	0	0	0	30	0	0	0	0	0	0	0	0	0	0	0	0	0	0	0	0	0	0	0	0	0	0	0	0	0	0	0	0	0	0	162	74	0	0	0	0	377	D_0__Bacteria;D_1__Actinobacteria;D_2__Actinobacteria;D_3__Frankiales;D_4__Frankiaceae;D_5__Jatrophihabitans
e2ae1f635e17ee67a3e91451728c00eb	0	0	0	0	0	58	0	0	0	0	0	72	0	0	0	0	0	0	0	0	0	0	0	0	0	0	0	0	0	0	0	0	104	0	0	0	0	0	0	0	0	0	54	0	0	0	89	377	D_0__Bacteria;D_1__Proteobacteria;D_2__Gammaproteobacteria;D_3__Gammaproteobacteria Incertae Sedis;D_4__Unknown Family;D_5__Acidibacter
eb89f072b904b0f3192c56960d952735	0	0	0	0	0	0	0	0	39	0	0	0	0	0	0	0	16	0	0	38	0	27	0	0	23	0	75	0	0	34	0	0	0	113	0	0	0	0	0	0	0	0	0	7	0	0	0	377	D_0__Bacteria;D_1__Actinobacteria;D_2__Thermoleophilia;D_3__Solirubrobacterales;D_4__67-14;D_5__uncultured bacterium;D_6__uncultured bacterium
31546d2968ad471a1ecc8a6e1d52e2d2	0	0	0	0	0	0	0	129	0	0	0	0	0	41	0	0	0	0	0	0	0	0	0	0	0	0	0	0	0	0	81	0	0	0	0	0	0	0	0	0	0	0	0	0	124	0	0	375	D_0__Bacteria;D_1__Proteobacteria;D_2__Alphaproteobacteria;D_3__Elsterales;D_4__uncultured;D_5__uncultured bacterium;D_6__uncultured bacterium
e5b59c64218ad33befea8c955922bff9	0	0	0	0	0	0	0	36	0	0	0	0	0	7	0	0	0	0	0	0	0	0	0	0	0	0	0	10	233	0	0	0	0	0	0	0	46	0	0	0	0	0	0	0	0	0	41	373	D_0__Archaea;D_1__Thaumarchaeota;D_2__Group 1.1c;D_3__uncultured archaeon;D_4__uncultured archaeon;D_5__uncultured archaeon;D_6__uncultured archaeon
652b9ff98ae7096ff721c8b64bccdc5b	0	0	0	0	0	0	0	0	0	345	0	0	0	0	0	0	0	0	0	0	0	0	0	0	0	0	0	0	0	0	0	0	0	0	0	0	0	0	0	0	0	0	28	0	0	0	0	373	D_0__Bacteria;D_1__Proteobacteria;D_2__Alphaproteobacteria;D_3__Rhizobiales;D_4__Xanthobacteraceae;D_5__uncultured;D_6__uncultured bacterium
71f8c511f2939cacdaaedb3f8f6da6fa	0	0	0	0	0	0	0	0	0	3	0	0	149	13	0	0	0	0	0	0	0	0	0	0	0	0	0	69	26	0	2	0	0	0	8	40	16	0	0	5	0	0	0	0	11	19	12	373	D_0__Bacteria;D_1__Chloroflexi;D_2__Ktedonobacteria;D_3__Ktedonobacterales;D_4__Ktedonobacteraceae
b7be9327b9f948a7736519f2c02e0ea8	0	0	0	0	0	0	0	0	29	64	0	0	0	0	0	0	0	0	0	54	26	39	0	0	0	0	0	0	0	0	0	0	0	0	32	0	0	0	0	0	39	0	0	0	58	30	0	371	D_0__Bacteria;D_1__Proteobacteria;D_2__Alphaproteobacteria;D_3__Rhizobiales;D_4__Xanthobacteraceae;D_5__Rhodoplanes
a9863a4cdb46bd67e59e283e65769ec4	51	18	0	0	36	55	0	0	0	0	0	0	0	0	0	0	0	0	0	0	0	0	0	0	0	0	0	0	0	0	0	70	93	0	0	0	0	0	0	0	0	0	47	0	0	0	0	370	D_0__Bacteria;D_1__Actinobacteria;D_2__Acidimicrobiia;D_3__IMCC26256;D_4__uncultured bacterium;D_5__uncultured bacterium;D_6__uncultured bacterium
bd4c6e2a14c2e04b17379588066bdcfd	0	0	19	0	0	0	153	132	0	0	0	0	38	0	0	0	0	0	0	0	0	0	0	28	0	0	0	0	0	0	0	0	0	0	0	0	0	0	0	0	0	0	0	0	0	0	0	370	D_0__Bacteria;D_1__Proteobacteria;D_2__Alphaproteobacteria;D_3__Acetobacterales;D_4__Acetobacteraceae
0c0685b9393a40c5dbe8517f1559f53e	0	0	0	52	0	0	27	175	0	0	0	0	0	61	0	0	0	0	0	0	0	0	0	0	0	0	0	0	0	0	0	0	0	0	0	0	0	0	0	0	0	0	0	0	0	0	55	370	D_0__Bacteria;D_1__Acidobacteria;D_2__Acidobacteriia;D_3__Subgroup 2;D_4__uncultured bacterium;D_5__uncultured bacterium;D_6__uncultured bacterium
f21e9a70913d3262b466284c59e532d9	0	0	0	0	0	0	0	23	0	0	0	0	0	0	0	0	0	0	0	0	0	0	0	0	0	0	0	0	200	0	0	0	0	0	0	0	122	0	0	0	0	0	0	0	0	0	25	370	D_0__Bacteria;D_1__Chloroflexi;D_2__AD3;D_3__uncultured bacterium;D_4__uncultured bacterium;D_5__uncultured bacterium;D_6__uncultured bacterium
fef98f9e20029039e5c4a17e2934919b	0	0	0	0	0	0	0	0	0	0	0	0	0	0	0	13	0	0	0	0	0	0	0	0	0	0	0	0	0	0	0	0	0	0	0	18	0	0	0	0	0	0	0	0	71	96	111	370	D_0__Bacteria;D_1__Acidobacteria;D_2__Acidobacteriia;D_3__Acidobacteriales;D_4__Acidobacteriaceae (Subgroup 1);D_5__Edaphobacter
d1e35aa2d45541133e3f517ee1bdfe45	0	0	0	0	0	0	0	0	0	0	0	0	0	0	0	0	0	106	25	50	23	43	0	41	0	0	0	0	0	0	0	0	0	0	0	0	0	0	0	0	0	18	0	0	64	0	0	370	D_0__Bacteria;D_1__Proteobacteria;D_2__Alphaproteobacteria;D_3__Rhizobiales;D_4__Beijerinckiaceae;D_5__uncultured
2050b20d50143e5f58216c223d637560	0	0	0	0	0	0	0	0	0	0	0	0	0	0	0	0	0	0	0	0	0	0	0	0	0	0	0	17	273	0	0	0	0	0	0	0	80	0	0	0	0	0	0	0	0	0	0	370	D_0__Archaea;D_1__Thaumarchaeota;D_2__Group 1.1c;D_3__uncultured archaeon;D_4__uncultured archaeon;D_5__uncultured archaeon;D_6__uncultured archaeon
63a3a120d1cab66c978165c377d5c290	0	0	0	0	0	0	0	0	92	63	0	0	0	0	0	0	0	0	0	0	0	0	0	0	0	0	0	0	0	0	0	0	0	0	0	0	0	46	71	0	97	0	0	0	0	0	0	369	D_0__Bacteria;D_1__Actinobacteria;D_2__Thermoleophilia;D_3__Solirubrobacterales;D_4__Solirubrobacteraceae;D_5__Solirubrobacter
18e3c9600dff9a90f6130394a5cd1de6	0	0	0	0	0	0	0	0	0	0	0	0	105	0	0	0	0	0	0	0	0	50	0	0	0	0	0	0	0	0	0	0	0	0	0	0	0	0	0	105	36	0	0	0	0	37	35	368	D_0__Bacteria;D_1__Acidobacteria;D_2__Acidobacteriia;D_3__Acidobacteriales;D_4__uncultured;D_5__uncultured bacterium;D_6__uncultured bacterium
4d70f4cf973def7ce49eb94ef2647f0b	0	0	0	0	0	0	0	0	0	0	0	0	0	84	0	0	0	0	0	0	0	0	0	0	0	0	0	0	0	0	0	0	0	0	0	0	84	0	0	0	0	0	0	0	12	0	188	368	D_0__Archaea;D_1__Crenarchaeota;D_2__Bathyarchaeia;D_3__uncultured archaeon;D_4__uncultured archaeon;D_5__uncultured archaeon;D_6__uncultured archaeon
8a5b04842a748ce9e870b1e7b517b360	0	0	0	0	0	0	0	0	0	0	0	0	0	0	0	0	0	0	0	0	0	0	40	0	0	0	0	0	0	0	0	0	0	0	0	0	0	55	0	0	0	0	0	272	0	0	0	367	D_0__Bacteria;D_1__Actinobacteria;D_2__Actinobacteria;D_3__Frankiales;D_4__Geodermatophilaceae;D_5__Geodermatophilus
6788dc65b13607510dc692fa2671f95a	0	0	0	0	0	0	0	34	0	0	0	0	0	0	0	0	0	0	0	0	0	0	0	0	0	0	0	64	85	0	0	0	0	0	0	44	42	0	0	36	0	0	0	0	0	0	61	366	D_0__Bacteria;D_1__Planctomycetes;D_2__Planctomycetacia;D_3__Gemmatales;D_4__Gemmataceae;D_5__uncultured
0464515d7d6e215b81ccce61b1fd520c	0	0	45	31	0	0	32	20	0	0	0	0	109	0	0	0	0	0	0	0	0	0	0	0	0	0	0	0	0	0	0	0	0	0	0	30	0	0	0	0	0	0	0	0	0	64	34	365	D_0__Bacteria;D_1__Actinobacteria;D_2__Thermoleophilia;D_3__Gaiellales;D_4__uncultured
1c349352a42dc16020c1ece7a4976de3	0	0	0	0	0	0	0	0	0	0	0	0	0	0	0	0	0	0	0	0	0	0	0	0	0	56	0	0	0	0	0	0	76	0	0	0	0	0	0	0	0	0	95	44	94	0	0	365	D_0__Bacteria;D_1__Proteobacteria;D_2__Alphaproteobacteria;D_3__Rhizobiales;D_4__Xanthobacteraceae;D_5__Bradyrhizobium
a42b6e29878c4f488e22d5fab55fb5e2	0	0	42	0	0	0	0	0	50	32	0	0	27	0	0	0	0	0	31	27	32	24	0	0	0	0	0	0	0	0	0	0	0	0	42	0	0	0	0	0	0	0	0	19	38	0	0	364	D_0__Bacteria;D_1__Proteobacteria;D_2__Alphaproteobacteria;D_3__Elsterales;D_4__uncultured;D_5__uncultured bacterium;D_6__uncultured bacterium
7e96db6592f260e0fb7c3f11efc2fb2e	0	0	0	0	0	0	0	0	0	0	0	0	0	0	0	0	46	0	77	0	23	32	134	0	0	0	0	0	0	0	0	0	0	0	0	0	0	0	0	0	0	0	0	52	0	0	0	364	D_0__Bacteria;D_1__Actinobacteria;D_2__Actinobacteria;D_3__Frankiales;D_4__Acidothermaceae;D_5__Acidothermus;D_6__uncultured bacterium
d4f69b35b383a325140608e529101be9	0	0	0	0	0	0	0	0	0	0	0	0	0	0	0	0	0	0	0	0	0	0	0	0	0	0	9	0	0	274	0	0	0	81	0	0	0	0	0	0	0	0	0	0	0	0	0	364	D_0__Bacteria;D_1__Patescibacteria;D_2__Saccharimonadia;D_3__Saccharimonadales;D_4__uncultured bacterium;D_5__uncultured bacterium;D_6__uncultured bacterium
ed6ec84c9302e485c69933ee4ade3ecc	0	0	37	0	0	0	39	0	0	0	0	0	76	27	0	0	0	0	0	0	0	0	0	0	0	0	0	0	0	0	0	0	0	0	0	0	0	0	0	81	0	0	0	0	0	103	0	363	D_0__Bacteria;D_1__Proteobacteria;D_2__Deltaproteobacteria;D_3__Oligoflexales;D_4__0319-6G20
02f323cb21f6476232e29e53a3e755c6	0	0	0	0	0	0	0	0	0	0	0	0	63	10	0	0	0	0	0	0	0	0	0	0	0	0	0	29	0	0	0	0	0	0	0	0	0	0	0	131	130	0	0	0	0	0	0	363	D_0__Bacteria;D_1__Bacteroidetes;D_2__Bacteroidia;D_3__Chitinophagales;D_4__Chitinophagaceae;D_5__uncultured
4013f0c207f66ba94cfeb57db61612d5	0	0	0	0	0	0	0	0	0	0	0	0	0	0	0	0	0	38	0	60	0	102	0	131	0	0	0	0	0	0	0	0	0	0	0	0	0	0	0	0	0	0	0	0	32	0	0	363	D_0__Bacteria;D_1__Actinobacteria;D_2__Thermoleophilia;D_3__Solirubrobacterales;D_4__Solirubrobacteraceae;D_5__Conexibacter;D_6__uncultured bacterium
9352d5afa5b62c51f9141ab2866ce19d	63	0	0	0	73	10	0	0	0	0	49	16	0	0	0	0	0	0	0	0	5	9	23	0	0	0	0	0	0	0	0	47	13	0	0	0	0	0	0	0	0	50	4	0	0	0	0	362	D_0__Bacteria;D_1__Actinobacteria;D_2__Actinobacteria;D_3__Frankiales;D_4__Geodermatophilaceae
aa3468b21c779c82e335cc32d70af1d4	0	0	0	0	0	0	0	0	0	0	0	0	0	0	0	0	0	0	0	0	0	131	0	23	0	0	0	0	0	0	0	0	0	0	0	0	0	0	0	27	34	0	0	0	95	22	30	362	D_0__Bacteria;D_1__Proteobacteria;D_2__Alphaproteobacteria;D_3__Elsterales;D_4__uncultured;D_5__uncultured bacterium;D_6__uncultured bacterium
5e9ffadfe85b4b6fbac479d919224595	0	0	0	0	0	0	0	0	0	0	0	0	0	0	0	0	0	0	0	0	0	0	0	0	0	0	0	0	0	0	0	22	0	0	340	0	0	0	0	0	0	0	0	0	0	0	0	362	D_0__Bacteria;D_1__Patescibacteria;D_2__Saccharimonadia;D_3__Saccharimonadales;D_4__uncultured bacterium;D_5__uncultured bacterium;D_6__uncultured bacterium
13e6542cd9ac20d726d0c5552fefba5b	0	0	30	36	0	0	0	0	0	0	0	0	34	0	0	0	0	0	0	0	0	0	0	0	0	0	0	0	0	0	0	0	0	0	22	0	0	0	18	38	80	0	86	0	0	17	0	361	D_0__Bacteria;D_1__Acidobacteria;D_2__Subgroup 6;D_3__uncultured bacterium;D_4__uncultured bacterium;D_5__uncultured bacterium;D_6__uncultured bacterium
550e140e82239e664dbc677fbc858d13	0	0	0	0	0	0	48	0	0	0	0	0	0	0	0	0	0	0	0	16	0	0	0	0	0	0	26	0	0	70	0	0	0	22	55	0	0	0	0	34	78	0	0	0	0	0	0	361	D_0__Bacteria;D_1__Proteobacteria;D_2__Alphaproteobacteria;D_3__Rhizobiales;D_4__Xanthobacteraceae;D_5__Rhodoplanes
e9529e79d127a3edc9fa5669f145d75e	0	0	0	0	0	0	0	0	0	0	19	0	0	0	0	19	12	0	17	42	40	49	56	39	0	0	0	0	0	0	0	0	0	6	28	0	0	0	0	0	0	0	0	24	0	0	0	361	D_0__Bacteria;D_1__Actinobacteria;D_2__Thermoleophilia;D_3__Solirubrobacterales;D_4__Solirubrobacteraceae;D_5__Conexibacter;D_6__uncultured bacterium
35d4f15439c5056616361d19fa57d0f5	5	0	0	23	8	22	16	17	17	0	0	12	43	16	0	20	0	0	0	4	0	11	0	9	0	0	0	0	12	0	3	4	13	0	26	8	6	0	0	0	0	4	3	6	11	26	9	360	D_0__Bacteria;D_1__Proteobacteria;D_2__Alphaproteobacteria;D_3__Rhizobiales;D_4__Rhodomicrobiaceae;D_5__Rhodomicrobium
69e43451c62878746b82403cc200c300	0	0	17	0	0	0	0	0	0	0	0	0	335	8	0	0	0	0	0	0	0	0	0	0	0	0	0	0	0	0	0	0	0	0	0	0	0	0	0	0	0	0	0	0	0	0	0	360	D_0__Bacteria;D_1__Gemmatimonadetes;D_2__Gemmatimonadetes;D_3__Gemmatimonadales;D_4__Gemmatimonadaceae;D_5__uncultured
f246eeec1d0ff71067314b59e56bb0fe	0	0	0	0	0	0	0	0	44	19	0	0	0	0	0	16	30	31	5	19	35	0	0	0	21	0	0	0	0	0	0	0	0	0	62	0	0	0	0	0	0	0	0	0	25	0	0	360	D_0__Bacteria;D_1__Proteobacteria;D_2__Alphaproteobacteria;D_3__Elsterales;D_4__uncultured
59e5942ab5ad92251811c2e2e233f768	0	0	0	0	0	0	0	0	0	0	0	0	0	0	0	0	0	0	0	95	102	0	0	0	0	0	0	0	0	0	0	0	0	0	0	0	0	0	0	0	0	0	0	0	163	0	0	360	D_0__Bacteria;D_1__Planctomycetes;D_2__Planctomycetacia;D_3__Gemmatales;D_4__Gemmataceae;D_5__uncultured
0c3cd9276963c365b9e4ad22edf2417d	0	0	0	0	0	0	0	0	0	0	0	0	0	0	39	0	0	0	0	0	0	0	0	0	0	0	0	0	0	164	0	0	0	0	0	0	0	76	0	0	0	0	0	79	0	0	0	358	D_0__Bacteria;D_1__Acidobacteria;D_2__Acidobacteriia;D_3__Solibacterales;D_4__Solibacteraceae (Subgroup 3);D_5__Bryobacter;D_6__uncultured bacterium
bc18163a4cfd0773392ac07c8f4ae3e2	0	0	0	0	0	0	0	0	0	38	0	0	0	0	0	0	0	0	0	0	0	0	0	0	0	0	0	0	0	0	0	0	0	0	0	0	0	0	263	0	56	0	0	0	0	0	0	357	D_0__Bacteria;D_1__Actinobacteria;D_2__Actinobacteria;D_3__Micromonosporales;D_4__Micromonosporaceae;D_5__Asanoa
2f4a91c5c2df68b06f7b9e40fa11a147	0	0	25	0	0	0	0	0	29	143	0	0	0	0	0	0	0	0	0	0	0	0	0	0	0	0	0	0	0	0	0	0	0	0	5	0	0	0	10	69	75	0	0	0	0	0	0	356	D_0__Archaea;D_1__Thaumarchaeota;D_2__Nitrososphaeria;D_3__Nitrososphaerales;D_4__Nitrososphaeraceae
7ee352944a22521e8d89bff3682d62eb	0	0	0	0	0	0	0	0	115	29	0	0	0	0	0	0	0	0	0	0	0	0	0	0	0	0	0	0	0	0	51	0	0	0	128	0	0	0	0	0	0	0	0	0	0	0	0	354	D_0__Bacteria;D_1__Proteobacteria;D_2__Gammaproteobacteria;D_3__Gammaproteobacteria Incertae Sedis;D_4__Unknown Family;D_5__Acidibacter
adc44378ca49691c947ea782a35a17db	0	0	0	0	0	0	0	0	0	0	0	0	0	9	0	0	0	0	39	0	0	0	0	0	2	0	0	0	0	5	0	0	0	0	10	0	0	8	0	13	5	0	0	0	0	253	10	354	D_0__Bacteria;D_1__Chloroflexi;D_2__Ktedonobacteria;D_3__Ktedonobacterales;D_4__Ktedonobacteraceae
9c0cbb5ab6b8fc635261f9deba8b6f1f	0	0	23	0	0	0	0	0	0	0	0	0	40	0	0	0	0	0	0	0	0	0	0	0	0	0	0	20	0	0	0	0	0	0	0	14	0	0	0	33	71	0	0	0	0	152	0	353	D_0__Bacteria;D_1__Actinobacteria;D_2__Actinobacteria;D_3__Kineosporiales;D_4__Kineosporiaceae
604aa7cbd1ba512029043b7f4d73757c	0	0	0	0	0	0	7	33	0	0	0	0	13	8	0	0	0	0	8	9	7	8	0	0	0	0	0	9	7	0	22	48	50	0	10	0	0	0	0	13	0	0	7	0	38	24	32	353	D_0__Bacteria;D_1__Planctomycetes;D_2__Planctomycetacia;D_3__Gemmatales;D_4__Gemmataceae;D_5__uncultured;D_6__uncultured bacterium
f9b8454757a15a6a09a2a31b0462ce57	0	0	0	0	0	0	49	40	0	0	0	0	59	0	0	0	0	0	0	0	0	0	0	0	0	0	0	76	0	0	0	0	0	0	0	0	47	0	0	26	0	0	0	0	0	55	0	352	D_0__Bacteria;D_1__Actinobacteria;D_2__Thermoleophilia;D_3__Solirubrobacterales;D_4__Solirubrobacteraceae;D_5__uncultured
6995a96e9d6999937b9016f5d972b6ac	0	0	0	0	0	0	0	0	351	0	0	0	0	0	0	0	0	0	0	0	0	0	0	0	0	0	0	0	0	0	0	0	0	0	0	0	0	0	0	0	0	0	0	0	0	0	0	351	D_0__Bacteria;D_1__Actinobacteria;D_2__Actinobacteria;D_3__Streptosporangiales;D_4__Thermomonosporaceae;D_5__Actinomadura
d9cbd38f5e870f7c05ece2f8e9724f5c	0	0	0	0	0	0	0	0	0	0	0	0	0	0	0	0	0	0	0	0	0	0	0	0	275	0	0	0	0	76	0	0	0	0	0	0	0	0	0	0	0	0	0	0	0	0	0	351	D_0__Bacteria;D_1__Actinobacteria;D_2__Actinobacteria;D_3__Streptomycetales;D_4__Streptomycetaceae;D_5__Streptomyces
ef3e04fe295301cb459fd1b30c00b558	0	0	0	0	0	0	0	0	0	0	0	0	0	68	0	0	0	0	0	0	0	0	0	0	0	0	0	80	94	0	0	0	0	0	0	0	108	0	0	0	0	0	0	0	0	0	0	350	D_0__Bacteria;D_1__Actinobacteria;D_2__Thermoleophilia;D_3__Solirubrobacterales;D_4__Solirubrobacteraceae;D_5__uncultured
07353de50ea4ad45f441c49360d5d17c	0	0	0	0	0	0	0	0	0	0	0	0	37	3	0	0	0	0	6	0	10	0	0	0	0	0	0	48	39	27	0	0	0	0	0	29	19	0	0	80	0	0	0	0	8	41	0	347	D_0__Bacteria;D_1__Chloroflexi;D_2__Ktedonobacteria;D_3__Ktedonobacterales;D_4__Ktedonobacteraceae;D_5__JG30a-KF-32
e079e9e21019cb1faaf0d9ac73e6b2b0	0	0	0	0	0	0	0	0	0	0	0	0	0	0	0	0	0	0	0	0	0	0	0	0	0	0	0	0	0	345	0	0	0	0	0	0	0	0	0	0	0	0	0	0	0	0	0	345	D_0__Bacteria;D_1__Chloroflexi;D_2__Ktedonobacteria;D_3__Ktedonobacterales;D_4__Ktedonobacteraceae;D_5__Ktedonobacter
1aa0a56b0a78b250f6dc2a9f2a35083b	0	0	0	84	0	0	161	65	0	0	0	0	0	0	0	0	0	0	0	0	0	0	0	0	0	0	0	0	0	0	0	0	0	0	0	0	0	0	0	0	0	0	0	0	0	34	0	344	D_0__Bacteria;D_1__Acidobacteria;D_2__Acidobacteriia;D_3__Acidobacteriales;D_4__uncultured
bd65edd57183b26f954df864c765c948	0	0	0	0	0	0	0	0	0	0	0	0	0	0	0	0	0	0	0	0	0	48	0	0	0	0	0	0	0	0	140	0	0	0	21	0	0	0	0	0	0	0	0	0	43	0	0	344	D_0__Bacteria;D_1__Proteobacteria;D_2__Alphaproteobacteria;D_3__Elsterales;D_4__uncultured;D_5__uncultured bacterium;D_6__uncultured bacterium
2d3e236f544a683bb4c7d9d90bab1ab3	0	0	0	0	0	0	0	0	283	60	0	0	0	0	0	0	0	0	0	0	0	0	0	0	0	0	0	0	0	0	0	0	0	0	0	0	0	0	0	0	0	0	0	0	0	0	0	343	D_0__Bacteria;D_1__Proteobacteria;D_2__Gammaproteobacteria;D_3__Gammaproteobacteria Incertae Sedis;D_4__Unknown Family;D_5__Acidibacter
0824a2dd3184929e6685d40cded076c0	0	0	0	0	0	0	0	0	0	0	0	0	49	0	0	0	0	0	0	0	0	0	0	0	0	0	0	0	0	0	0	0	0	0	0	0	0	34	0	61	33	0	0	0	0	166	0	343	D_0__Bacteria;D_1__Verrucomicrobia;D_2__Verrucomicrobiae;D_3__Chthoniobacterales;D_4__Chthoniobacteraceae;D_5__Candidatus Udaeobacter
3423b44f9022ee18c4128cdeff0e2bb7	0	0	36	0	0	0	65	0	0	0	0	18	0	0	0	0	8	0	0	0	0	18	0	0	0	0	0	0	25	0	0	0	0	0	0	0	0	0	0	0	0	0	0	13	18	116	25	342	D_0__Bacteria;D_1__Proteobacteria;D_2__Alphaproteobacteria;D_3__Caulobacterales;D_4__Caulobacteraceae;D_5__uncultured
04272a73a8f1e04ad80fe7bd64fe7215	0	0	0	0	0	0	281	0	0	0	0	0	61	0	0	0	0	0	0	0	0	0	0	0	0	0	0	0	0	0	0	0	0	0	0	0	0	0	0	0	0	0	0	0	0	0	0	342	D_0__Bacteria;D_1__Acidobacteria;D_2__Acidobacteriia;D_3__Solibacterales;D_4__Solibacteraceae (Subgroup 3);D_5__Bryobacter;D_6__uncultured bacterium
1c6bb21f867ddd352f78d1b76f7fe9be	0	0	0	0	0	0	0	0	0	338	0	0	0	0	0	0	0	0	0	0	0	0	0	0	0	0	0	0	0	0	0	0	0	0	0	0	0	0	0	0	0	0	0	0	0	0	0	338	D_0__Bacteria;D_1__Planctomycetes;D_2__Planctomycetacia;D_3__Gemmatales;D_4__Gemmataceae;D_5__uncultured;D_6__uncultured bacterium
87d772a14dfdd0cffa598d9e029212c3	0	0	0	0	0	0	0	0	0	0	0	0	0	0	0	0	0	0	0	0	0	0	0	0	0	0	0	0	0	0	0	0	0	0	0	0	0	0	0	60	0	0	0	0	136	68	74	338	D_0__Bacteria;D_1__Actinobacteria;D_2__Thermoleophilia;D_3__Gaiellales;D_4__uncultured;D_5__uncultured bacterium;D_6__uncultured bacterium
bfcd74afcf5cad5fe0f8105f0d54bb8d	0	0	0	0	0	0	0	0	0	0	0	0	0	0	0	0	0	0	0	0	0	0	0	0	0	0	0	0	0	0	0	0	0	0	0	0	0	0	0	0	0	0	338	0	0	0	0	338	D_0__Bacteria;D_1__Actinobacteria;D_2__Actinobacteria;D_3__Frankiales;D_4__Acidothermaceae;D_5__Acidothermus;D_6__uncultured bacterium
3408a3253d8c80c47792657dafb9d6ea	0	0	0	0	0	0	0	0	0	88	0	0	0	0	0	0	0	0	0	0	0	0	0	0	0	0	0	0	0	0	0	0	0	0	0	0	0	72	130	0	46	0	0	0	0	0	0	336	D_0__Bacteria;D_1__Actinobacteria;D_2__Thermoleophilia;D_3__Gaiellales;D_4__uncultured;D_5__uncultured bacterium;D_6__uncultured bacterium
8d9c8b6a4671f70548f1f4dd52b75d22	0	0	0	0	0	0	0	0	0	0	0	0	0	0	0	0	0	0	0	0	0	0	0	0	0	0	0	0	310	0	0	0	0	0	0	0	26	0	0	0	0	0	0	0	0	0	0	336	D_0__Archaea;D_1__Euryarchaeota;D_2__Thermoplasmata;D_3__Methanomassiliicoccales;D_4__uncultured;D_5__uncultured archaeon;D_6__uncultured archaeon
9307b388ab801ca1c727af10f8023ae8	0	0	7	0	0	0	0	0	0	0	0	0	8	0	0	0	0	0	0	0	0	0	0	0	0	0	0	0	9	0	0	0	0	0	0	8	5	0	10	136	126	0	0	0	0	17	9	335	D_0__Bacteria;D_1__Proteobacteria;D_2__Alphaproteobacteria;D_3__uncultured
98782c4956366a9eeb2dd224036f8389	0	0	0	27	0	0	0	0	0	0	0	0	66	29	0	0	0	0	0	0	0	0	0	0	0	0	0	0	0	0	0	0	0	0	0	63	0	0	0	0	0	0	0	0	0	112	38	335	D_0__Bacteria;D_1__Proteobacteria;D_2__Gammaproteobacteria;D_3__Betaproteobacteriales;D_4__Nitrosomonadaceae;D_5__Ellin6067;D_6__uncultured bacterium
07ae06002e4727daf98a8503004fc2cd	0	0	0	0	0	39	0	0	0	0	0	11	0	0	24	96	0	0	0	0	0	0	0	0	0	0	0	0	0	0	0	0	57	0	72	0	0	0	0	0	0	0	11	0	25	0	0	335	D_0__Bacteria;D_1__Actinobacteria;D_2__Actinobacteria;D_3__Propionibacteriales;D_4__Nocardioidaceae;D_5__Nocardioides
d48571e17e36ad9aafe6bf76f2c3463d	0	0	15	0	0	0	0	0	0	0	0	0	52	0	0	0	0	0	0	0	0	0	0	0	0	0	0	0	0	0	0	0	0	0	8	0	0	0	0	59	141	0	0	0	0	59	0	334	D_0__Bacteria;D_1__Bacteroidetes;D_2__Bacteroidia;D_3__Chitinophagales;D_4__Chitinophagaceae;D_5__uncultured
931655104191afafc40f90a80cd7d28b	0	0	0	0	0	0	0	0	334	0	0	0	0	0	0	0	0	0	0	0	0	0	0	0	0	0	0	0	0	0	0	0	0	0	0	0	0	0	0	0	0	0	0	0	0	0	0	334	D_0__Bacteria;D_1__Actinobacteria;D_2__Actinobacteria
f5792daacd8a3d49f14b07fe5252c42d	0	0	0	0	0	0	0	0	36	0	0	0	0	0	0	0	0	0	51	39	49	13	0	0	0	0	0	0	0	0	0	0	0	0	0	0	0	84	0	0	0	0	0	62	0	0	0	334	D_0__Bacteria;D_1__Proteobacteria;D_2__Alphaproteobacteria;D_3__Acetobacterales;D_4__Acetobacteraceae
e0cb6d835b6030d824d13dba0026a57c	0	0	0	0	0	0	0	0	0	119	0	0	0	0	0	0	0	0	0	0	0	0	0	0	0	0	0	0	0	0	0	0	0	0	0	0	0	0	64	0	0	0	56	0	83	0	12	334	D_0__Bacteria;D_1__Actinobacteria;D_2__Thermoleophilia;D_3__Gaiellales;D_4__uncultured;D_5__uncultured bacterium;D_6__uncultured bacterium
e1afad9fb8f27f6ee33b949fcc1227ba	0	0	0	0	0	0	0	0	0	0	0	0	144	0	0	0	0	0	0	0	0	0	0	0	0	0	0	25	0	0	0	0	0	0	33	0	0	0	0	0	0	0	0	0	70	62	0	334	D_0__Bacteria;D_1__Actinobacteria;D_2__Thermoleophilia;D_3__Gaiellales;D_4__uncultured;D_5__uncultured bacterium;D_6__uncultured bacterium
cfbd46319216ea83c93ae2bf315bdcd1	0	0	0	0	0	0	0	0	0	0	0	0	0	0	0	3	0	0	0	0	0	0	0	8	9	0	139	0	0	0	0	0	0	92	20	0	0	0	0	0	0	0	0	0	63	0	0	334	D_0__Bacteria;D_1__Planctomycetes;D_2__Phycisphaerae;D_3__Tepidisphaerales;D_4__WD2101 soil group;D_5__uncultured bacterium;D_6__uncultured bacterium
2fa41f0c7694f765b1ca9d5d64514c05	0	0	0	0	0	0	0	0	0	0	0	0	0	0	0	0	0	0	0	0	0	0	0	0	0	0	0	0	0	0	0	0	0	0	0	0	0	0	0	128	206	0	0	0	0	0	0	334	D_0__Bacteria;D_1__Actinobacteria;D_2__Actinobacteria;D_3__Micromonosporales;D_4__Micromonosporaceae;D_5__Luedemannella;D_6__uncultured bacterium
c87ab19e9d72ee3c0c8a7d10c752033e	0	0	14	0	0	0	0	0	0	0	0	0	0	0	0	0	0	0	0	0	0	0	0	0	0	0	0	0	0	0	0	0	0	0	0	0	0	0	0	124	167	0	0	0	0	28	0	333	D_0__Bacteria;D_1__Proteobacteria;D_2__Alphaproteobacteria;D_3__Rhizobiales;D_4__Xanthobacteraceae;D_5__uncultured;D_6__uncultured bacterium
97572657a8c3b5a63872b29c1c44639e	0	0	0	0	0	0	38	0	0	0	0	0	0	0	0	0	0	220	0	0	0	0	0	0	27	0	0	0	0	0	0	0	0	0	0	0	0	0	0	0	0	0	0	0	0	21	27	333	D_0__Bacteria;D_1__Proteobacteria;D_2__Alphaproteobacteria;D_3__Elsterales;D_4__uncultured
54a4ddef8963856ca0f248a87fb7dc3b	0	0	0	0	0	0	0	0	0	0	0	0	0	0	0	0	0	0	0	0	0	0	0	0	0	0	0	0	0	0	0	0	0	0	0	0	0	0	333	0	0	0	0	0	0	0	0	333	D_0__Bacteria;D_1__Actinobacteria;D_2__Actinobacteria;D_3__Propionibacteriales;D_4__Nocardioidaceae;D_5__Nocardioides;D_6__uncultured bacterium
25c0de14255b3fbe1f3be0fea7d9cd1f	0	0	0	0	45	0	106	0	38	0	76	0	0	0	0	0	0	0	0	0	0	0	0	0	35	0	0	0	0	0	0	0	0	32	0	0	0	0	0	0	0	0	0	0	0	0	0	332	D_0__Bacteria;D_1__Actinobacteria;D_2__Actinobacteria;D_3__Frankiales;D_4__Acidothermaceae;D_5__Acidothermus;D_6__uncultured bacterium
3ce57c680e5013ae626fff8118f289cc	0	0	14	16	0	0	0	0	0	0	0	0	0	33	0	0	0	0	0	0	0	0	0	0	0	0	0	31	27	0	0	0	0	0	0	0	12	0	0	79	43	0	0	0	0	76	0	331	D_0__Bacteria;D_1__Planctomycetes;D_2__Planctomycetacia;D_3__Pirellulales;D_4__Pirellulaceae;D_5__uncultured
1c57426eebfc71eda6dec3428b68c052	0	0	43	0	0	0	0	0	0	0	0	0	0	0	0	0	0	0	0	0	0	0	0	0	0	0	0	0	0	0	0	0	0	0	0	0	0	136	0	0	75	0	0	0	0	77	0	331	D_0__Bacteria;D_1__Actinobacteria;D_2__Thermoleophilia;D_3__Solirubrobacterales;D_4__67-14;D_5__uncultured bacterium;D_6__uncultured bacterium
c663c245a8ca36283204a3ad0e6de184	0	0	0	0	0	0	0	0	0	0	0	0	0	0	0	0	0	0	0	0	0	0	0	0	0	0	0	20	212	0	0	0	0	0	0	0	99	0	0	0	0	0	0	0	0	0	0	331	D_0__Archaea;D_1__Thaumarchaeota;D_2__Group 1.1c;D_3__uncultured archaeon;D_4__uncultured archaeon;D_5__uncultured archaeon;D_6__uncultured archaeon
315569bdd95fcaf534de7262fa7a9fb6	0	0	0	0	0	0	0	0	0	0	0	0	0	0	0	0	0	0	0	0	0	0	0	0	0	0	0	0	331	0	0	0	0	0	0	0	0	0	0	0	0	0	0	0	0	0	0	331	D_0__Bacteria;D_1__Actinobacteria;D_2__Thermoleophilia;D_3__Solirubrobacterales;D_4__Solirubrobacteraceae;D_5__Conexibacter;D_6__uncultured bacterium
651cd7365122f2ca839568827d5b08b9	0	0	17	27	0	0	44	0	0	0	0	0	55	0	0	0	0	0	0	0	0	18	0	0	0	0	0	0	42	0	0	0	12	0	12	20	0	0	0	11	0	0	0	0	14	58	0	330	D_0__Bacteria;D_1__Proteobacteria;D_2__Alphaproteobacteria;D_3__Rhizobiales;D_4__Xanthobacteraceae;D_5__uncultured
141b7f3942dee4256f8a6b84db53179b	0	0	0	0	0	0	0	0	0	0	0	0	23	0	0	0	0	0	0	0	0	0	0	0	0	0	0	73	64	9	0	0	0	0	0	30	18	26	0	14	0	0	0	0	0	73	0	330	D_0__Bacteria;D_1__Chloroflexi;D_2__Ktedonobacteria;D_3__Ktedonobacterales;D_4__Ktedonobacteraceae;D_5__FCPS473
57813e795c4b86802132245ca3bf8cce	4	10	0	0	0	31	0	0	0	0	0	33	0	0	0	0	0	0	0	0	0	0	0	0	0	0	0	0	0	0	9	74	82	0	44	0	0	0	0	0	0	7	35	0	0	0	0	329	D_0__Bacteria;D_1__Actinobacteria;D_2__Acidimicrobiia;D_3__uncultured
e874c09227be481a9fe1c8d66de2505d	0	0	0	0	0	0	0	0	0	0	0	0	0	0	0	0	0	0	0	0	0	0	27	0	0	0	48	0	0	59	0	0	0	32	0	0	0	122	0	0	0	0	0	41	0	0	0	329	D_0__Bacteria;D_1__Actinobacteria;D_2__Thermoleophilia;D_3__Solirubrobacterales;D_4__Solirubrobacteraceae;D_5__Solirubrobacter;D_6__uncultured bacterium
42fb596f4f64a9db83b731e8521f0836	0	0	0	0	0	0	0	0	0	0	0	0	0	0	0	0	0	0	0	0	0	0	0	0	0	0	0	0	278	0	0	0	0	0	0	0	51	0	0	0	0	0	0	0	0	0	0	329	D_0__Bacteria;D_1__Acidobacteria;D_2__Acidobacteriia;D_3__Subgroup 2;D_4__uncultured bacterium;D_5__uncultured bacterium;D_6__uncultured bacterium
8c5f65a6c9924d1522d4aa039f9d42b9	0	0	0	0	0	0	0	0	0	0	0	0	0	0	0	0	0	0	0	0	0	0	0	0	0	0	0	0	0	0	0	0	0	0	0	0	0	0	0	0	0	0	329	0	0	0	0	329	D_0__Bacteria;D_1__Actinobacteria;D_2__Thermoleophilia;D_3__Solirubrobacterales;D_4__67-14;D_5__uncultured bacterium;D_6__uncultured bacterium
b06c7ea2706a322cc1b9384b02757c7e	0	12	0	0	0	33	36	0	0	0	0	0	0	0	0	24	0	61	31	0	0	58	0	0	0	0	0	0	0	0	0	0	0	0	0	0	0	0	0	0	0	16	0	0	57	0	0	328	D_0__Bacteria;D_1__Actinobacteria;D_2__Thermoleophilia;D_3__Solirubrobacterales;D_4__Solirubrobacteraceae;D_5__Conexibacter
bea8bb8762906dc4fc9be9a9e5f02779	0	0	0	0	0	175	0	0	0	0	0	0	0	0	0	0	0	0	0	0	0	0	0	0	0	0	0	0	0	0	0	35	118	0	0	0	0	0	0	0	0	0	0	0	0	0	0	328	D_0__Bacteria;D_1__Proteobacteria;D_2__Deltaproteobacteria;D_3__Myxococcales;D_4__Polyangiaceae;D_5__Pajaroellobacter;D_6__uncultured bacterium
60fe6894654434aa69acb52b65c240d1	30	8	0	0	41	78	0	0	0	0	12	28	0	0	0	0	0	0	0	0	0	0	0	0	0	0	0	0	0	0	0	10	15	0	0	0	0	0	0	0	0	53	52	0	0	0	0	327	D_0__Bacteria;D_1__Actinobacteria;D_2__Acidimicrobiia;D_3__IMCC26256;D_4__uncultured bacterium;D_5__uncultured bacterium;D_6__uncultured bacterium
d3d94d3f0f175723475131df9b871838	0	0	10	23	0	0	0	0	0	0	0	0	15	0	0	0	0	0	0	0	0	0	0	0	0	0	0	29	0	0	0	0	0	0	0	44	0	0	0	97	54	0	0	0	0	30	25	327	D_0__Bacteria;D_1__Chloroflexi;D_2__P2-11E;D_3__uncultured bacterium;D_4__uncultured bacterium;D_5__uncultured bacterium;D_6__uncultured bacterium
ca487ab40e63ff783b793efff2244ff6	0	0	0	0	0	0	30	0	0	0	0	0	30	21	0	0	0	0	0	0	0	0	0	0	0	0	0	48	124	0	0	0	0	0	7	19	33	0	0	0	0	0	0	0	0	0	15	327	D_0__Bacteria;D_1__Planctomycetes;D_2__Planctomycetacia;D_3__Gemmatales;D_4__Gemmataceae;D_5__uncultured;D_6__uncultured bacterium
e7dd9ce8ead5d740216418238e6d458e	0	0	0	0	0	0	0	0	0	0	0	0	0	0	21	0	0	0	0	0	0	0	0	0	0	0	38	0	0	20	0	0	0	246	0	0	0	0	0	0	0	0	0	0	0	0	0	325	D_0__Bacteria;D_1__Proteobacteria;D_2__Alphaproteobacteria;D_3__Acetobacterales;D_4__Acetobacteraceae;D_5__Acidiphilium;D_6__uncultured bacterium
c70e90515737e4914af777c984a12d48	0	0	0	32	0	0	46	179	0	0	0	0	0	0	0	0	0	0	0	0	0	0	0	0	0	0	0	0	67	0	0	0	0	0	0	0	0	0	0	0	0	0	0	0	0	0	0	324	D_0__Bacteria;D_1__Proteobacteria;D_2__Gammaproteobacteria;D_3__Betaproteobacteriales;D_4__Burkholderiaceae;D_5__uncultured;D_6__uncultured bacterium
a82d66cc7f4230360fd39e47a42f5233	0	0	0	4	0	0	0	45	0	0	0	0	0	28	0	0	0	0	0	0	0	34	0	0	0	6	0	0	0	0	24	0	0	0	0	0	0	0	5	8	0	0	0	0	24	0	146	324	D_0__Bacteria;D_1__Chloroflexi;D_2__Ktedonobacteria;D_3__Ktedonobacterales;D_4__Ktedonobacteraceae
b9927d9a6f964052d67145f9012def01	0	0	0	0	30	33	50	0	10	0	0	0	0	0	0	0	0	0	0	0	0	0	0	0	0	0	0	0	0	21	0	0	0	0	12	0	0	0	0	0	0	50	118	0	0	0	0	324	D_0__Bacteria;D_1__Planctomycetes;D_2__Planctomycetacia;D_3__Gemmatales;D_4__Gemmataceae;D_5__uncultured
ab8d32902f33c936e19c77237977af77	80	0	0	0	13	0	50	0	0	0	3	122	0	0	0	0	0	0	0	0	31	0	0	0	0	0	0	0	0	0	0	0	0	0	24	0	0	0	0	0	0	0	0	0	0	0	0	323	D_0__Bacteria;D_1__Verrucomicrobia;D_2__Verrucomicrobiae;D_3__Pedosphaerales;D_4__Pedosphaeraceae;D_5__Pedosphaera
e30e8513277ff53aeaee603474e6f80b	0	0	0	36	0	0	46	103	0	0	0	0	37	0	0	0	0	0	0	0	0	0	0	0	0	0	0	0	0	0	0	0	0	0	0	0	0	0	0	0	0	0	0	0	38	33	30	323	D_0__Bacteria;D_1__Proteobacteria;D_2__Alphaproteobacteria;D_3__Elsterales;D_4__uncultured;D_5__uncultured bacterium;D_6__uncultured bacterium
d045de141a9dfc405510c13ec716209a	0	0	0	0	0	43	0	141	0	0	0	0	0	0	0	139	0	0	0	0	0	0	0	0	0	0	0	0	0	0	0	0	0	0	0	0	0	0	0	0	0	0	0	0	0	0	0	323	D_0__Bacteria;D_1__Proteobacteria;D_2__Alphaproteobacteria;D_3__Rhizobiales;D_4__Xanthobacteraceae;D_5__uncultured;D_6__uncultured bacterium
8e78a2693682a21e28c9077e870bbc70	0	0	37	0	0	0	0	0	0	0	0	0	0	0	0	0	0	0	0	0	0	0	0	0	0	0	0	59	0	0	0	0	0	0	0	53	0	0	0	52	67	0	0	0	0	54	0	322	D_0__Bacteria;D_1__Actinobacteria;D_2__Acidimicrobiia;D_3__Microtrichales;D_4__uncultured
30831a79758c46d0b146b9e60ff43e46	0	0	15	0	0	0	0	0	0	0	0	0	0	0	0	0	61	0	80	46	60	40	7	0	0	0	0	0	0	0	0	0	0	0	0	0	0	0	0	0	0	0	0	13	0	0	0	322	D_0__Bacteria;D_1__Proteobacteria;D_2__Alphaproteobacteria;D_3__Acetobacterales;D_4__Acetobacteraceae
f825b77482129f06630978991fbbe958	0	0	0	0	0	0	0	0	0	0	0	0	43	0	0	0	0	234	0	0	0	0	0	0	18	0	0	0	0	18	0	0	9	0	0	0	0	0	0	0	0	0	0	0	0	0	0	322	D_0__Bacteria;D_1__Actinobacteria;D_2__Actinobacteria;D_3__Streptosporangiales;D_4__Thermomonosporaceae;D_5__Actinoallomurus
df1be05d593f516ddfbfeb8d1a80c6a3	0	0	67	16	0	0	0	0	0	0	0	0	4	0	0	0	0	0	0	0	0	0	0	0	0	0	0	29	0	0	0	0	0	0	0	0	0	0	0	76	121	0	0	0	0	8	0	321	D_0__Bacteria;D_1__Planctomycetes;D_2__Phycisphaerae;D_3__Tepidisphaerales;D_4__WD2101 soil group;D_5__uncultured bacterium;D_6__uncultured bacterium
9af56ccaa6f28c09a49c98714f93de6c	0	0	0	18	0	0	0	0	0	0	0	0	0	0	0	0	12	0	13	40	49	43	0	49	0	0	0	0	0	0	0	0	0	0	0	0	0	14	0	40	43	0	0	0	0	0	0	321	D_0__Bacteria;D_1__Proteobacteria;D_2__Alphaproteobacteria;D_3__Elsterales;D_4__uncultured;D_5__uncultured bacterium;D_6__uncultured bacterium
b788119669206d52ffc5ae0980b1e514	0	0	0	0	0	58	0	0	0	0	0	0	0	0	0	87	0	0	0	0	0	0	0	0	0	0	0	0	0	0	0	0	53	0	0	0	0	0	0	0	0	0	60	0	0	0	0	321	D_0__Bacteria;D_1__Acidobacteria;D_2__Acidobacteriia;D_3__Solibacterales;D_4__Solibacteraceae (Subgroup 3);D_5__Candidatus Solibacter
642be7a0a547bbd84e7a5fe5e924ff4c	9	4	0	0	0	0	0	0	37	0	0	0	0	0	0	0	0	0	4	0	0	0	0	0	0	0	0	0	0	4	0	0	0	0	82	0	0	0	13	95	72	0	0	0	0	0	0	320	D_0__Bacteria;D_1__Gemmatimonadetes;D_2__Gemmatimonadetes;D_3__Gemmatimonadales;D_4__Gemmatimonadaceae;D_5__uncultured
10e4979e2003d268af19aa0b6e4bfff6	0	0	0	0	0	0	0	0	0	0	0	0	0	0	0	0	0	0	0	0	0	0	0	0	0	0	17	0	0	48	0	0	0	255	0	0	0	0	0	0	0	0	0	0	0	0	0	320	D_0__Bacteria;D_1__Proteobacteria;D_2__Gammaproteobacteria;D_3__Betaproteobacteriales;D_4__Burkholderiaceae;D_5__Burkholderia-Caballeronia-Paraburkholderia
7f212f0f3d32d44bc8bc68417091e35c	0	0	0	0	0	0	0	0	0	0	0	0	0	0	0	0	0	0	0	0	0	0	0	0	0	0	81	0	0	88	0	0	0	151	0	0	0	0	0	0	0	0	0	0	0	0	0	320	D_0__Bacteria;D_1__Proteobacteria;D_2__Alphaproteobacteria;D_3__Acetobacterales;D_4__Acetobacteraceae;D_5__uncultured
2acb9e622a00ee846f9197f64c7fe95e	98	0	0	0	75	16	0	0	0	0	0	11	0	0	0	0	0	0	0	0	0	0	0	0	0	0	0	0	0	0	49	0	0	0	28	0	0	20	0	0	0	0	0	0	0	0	0	319	D_0__Bacteria;D_1__Acidobacteria;D_2__Acidobacteriia;D_3__Solibacterales;D_4__Solibacteraceae (Subgroup 3);D_5__Candidatus Solibacter;D_6__uncultured bacterium
542893882d08b72f52f74ae4a80cc09c	0	0	0	0	0	0	62	20	0	0	0	38	0	0	0	0	0	0	0	0	0	0	0	0	0	0	0	0	0	0	0	0	0	0	0	0	0	0	0	0	57	0	0	0	0	112	30	319	D_0__Bacteria;D_1__Proteobacteria;D_2__Gammaproteobacteria;D_3__Betaproteobacteriales;D_4__Burkholderiaceae;D_5__Burkholderia-Caballeronia-Paraburkholderia
88de298c6b323bafc125d708809803b9	0	0	0	0	0	0	0	0	0	0	0	0	0	58	0	0	0	0	0	0	0	0	0	0	0	0	0	0	0	0	0	0	0	0	0	0	0	0	0	127	134	0	0	0	0	0	0	319	D_0__Bacteria;D_1__Acidobacteria;D_2__Subgroup 5;D_3__uncultured Acidobacteria bacterium;D_4__uncultured Acidobacteria bacterium;D_5__uncultured Acidobacteria bacterium;D_6__uncultured Acidobacteria bacterium
238ccaf4567cd11319fecfa2cf709895	0	0	16	6	0	0	0	0	0	0	0	0	69	0	0	0	11	0	17	12	0	0	0	0	0	0	0	23	0	0	0	0	0	0	7	0	0	15	0	19	14	0	0	18	13	73	5	318	D_0__Bacteria;D_1__Proteobacteria;D_2__Alphaproteobacteria;D_3__Acetobacterales;D_4__Acetobacteraceae
1701fef76cbcf01595ce4b8658c21347	0	0	0	0	0	0	0	96	0	0	0	0	0	0	0	30	0	0	0	0	0	0	0	0	0	0	0	0	0	0	0	0	0	0	0	40	30	0	0	0	0	0	19	0	28	0	75	318	D_0__Bacteria;D_1__Actinobacteria;D_2__Actinobacteria;D_3__Frankiales;D_4__Acidothermaceae;D_5__Acidothermus;D_6__uncultured bacterium
f20b1c057d1e80a3abab4fd86ea8fdcf	0	0	0	0	0	0	0	0	0	0	0	0	0	0	0	0	0	0	0	0	16	31	0	176	0	0	0	0	0	0	40	0	0	0	0	0	9	0	0	0	0	0	0	0	46	0	0	318	D_0__Bacteria;D_1__Proteobacteria;D_2__Alphaproteobacteria;D_3__Reyranellales;D_4__Reyranellaceae;D_5__Reyranella
1459b84a34f965733cee8d902d7926f2	0	0	0	0	0	0	0	0	0	0	0	0	0	0	0	0	0	0	0	0	0	0	0	0	138	0	0	0	0	0	0	0	0	180	0	0	0	0	0	0	0	0	0	0	0	0	0	318	D_0__Bacteria;D_1__Actinobacteria;D_2__Actinobacteria;D_3__Propionibacteriales;D_4__Nocardioidaceae;D_5__Nocardioides
78b20bf7acf7b510aaf9ec92c531b1cc	0	0	0	0	0	0	0	0	0	0	0	0	0	0	0	0	0	0	0	0	0	0	0	0	4	0	0	0	0	0	0	0	0	314	0	0	0	0	0	0	0	0	0	0	0	0	0	318	D_0__Bacteria;D_1__Planctomycetes;D_2__Planctomycetacia;D_3__Isosphaerales;D_4__Isosphaeraceae;D_5__Singulisphaera;D_6__uncultured bacterium
aa10887de304eb0f8329dc18b1dd38b1	0	0	0	0	0	0	0	0	0	0	0	0	0	0	0	0	0	0	0	0	0	0	0	0	0	0	0	100	0	0	0	0	0	0	0	67	0	0	0	93	0	0	0	0	0	58	0	318	D_0__Bacteria;D_1__Actinobacteria;D_2__Actinobacteria;D_3__Micromonosporales;D_4__Micromonosporaceae
4268aa9f5ccbb66f627c5d9f9a970429	0	0	0	0	0	109	0	0	0	0	0	0	0	0	0	0	0	0	0	0	0	0	0	0	0	57	0	0	0	0	96	0	0	0	0	0	0	0	55	0	0	0	0	0	0	0	0	317	D_0__Bacteria;D_1__Actinobacteria;D_2__Actinobacteria;D_3__Micromonosporales;D_4__Micromonosporaceae;D_5__uncultured;D_6__uncultured bacterium
dbfea20abfefdc83d5565791873f5d00	0	0	0	9	0	0	0	0	0	0	0	0	33	0	0	15	0	0	3	0	0	0	0	0	0	0	0	47	0	0	0	0	0	0	28	20	0	0	19	27	32	0	0	0	13	51	19	316	D_0__Bacteria;D_1__Actinobacteria;D_2__Acidimicrobiia;D_3__IMCC26256;D_4__uncultured bacterium;D_5__uncultured bacterium;D_6__uncultured bacterium
deb2b635ed5025896bc38b2a18d9268f	0	0	0	0	0	0	0	0	20	60	0	90	0	0	0	13	0	0	0	0	0	0	0	0	5	0	0	0	0	0	0	0	0	0	19	0	0	0	0	0	0	0	0	0	0	0	0	315	D_0__Bacteria;D_1__Planctomycetes;D_2__Phycisphaerae;D_3__Tepidisphaerales;D_4__WD2101 soil group;D_5__uncultured bacterium;D_6__uncultured bacterium
9d4f5c85567a3a534384b73ea5bfa972	0	0	0	0	0	0	0	0	0	0	0	0	0	0	0	0	0	315	0	0	0	0	0	0	0	0	0	0	0	0	0	0	0	0	0	0	0	0	0	0	0	0	0	0	0	0	0	315	D_0__Bacteria;D_1__Chloroflexi;D_2__Ktedonobacteria;D_3__Ktedonobacterales;D_4__Ktedonobacteraceae;D_5__Ktedonobacter
9be93e38bb23d7f2a1d9ed7412133988	0	0	23	0	0	0	0	0	0	0	0	0	17	42	0	0	0	0	0	0	0	0	0	0	0	0	0	37	0	0	13	0	0	0	0	0	0	0	0	55	44	0	0	0	21	47	14	313	D_0__Bacteria;D_1__Actinobacteria;D_2__Acidimicrobiia;D_3__IMCC26256;D_4__uncultured bacterium;D_5__uncultured bacterium;D_6__uncultured bacterium
45913598d7ad7ec1eb95db269c6dbb4c	0	0	0	0	0	0	20	0	0	0	112	0	0	0	0	0	0	0	0	0	0	0	0	0	0	0	10	0	0	9	0	0	0	152	0	0	0	0	0	0	0	0	0	10	0	0	0	313	D_0__Bacteria;D_1__Acidobacteria;D_2__Acidobacteriia;D_3__Acidobacteriales;D_4__Acidobacteriaceae (Subgroup 1)
d266ff668ce5f2a69ff5a1a9df3539dc	0	0	0	0	0	121	0	0	0	0	0	20	0	0	0	0	0	0	0	0	0	0	0	0	0	0	0	0	0	0	0	0	123	0	0	0	0	0	0	0	0	0	48	0	0	0	0	312	D_0__Bacteria;D_1__Planctomycetes;D_2__Planctomycetacia;D_3__Gemmatales;D_4__Gemmataceae;D_5__uncultured
793a34529bb2b8aabfcd0841fd4c95b8	0	0	0	0	0	0	0	0	0	0	0	27	0	0	0	0	0	0	0	0	0	0	0	0	0	0	0	0	0	0	0	0	0	0	0	0	0	0	59	0	0	0	197	0	29	0	0	312	D_0__Bacteria;D_1__Proteobacteria;D_2__Alphaproteobacteria;D_3__Rhizobiales;D_4__Beijerinckiaceae;D_5__uncultured
86f87dd12edea517a9c550700b4be444	0	0	0	0	0	0	0	0	0	0	0	0	0	0	0	0	0	312	0	0	0	0	0	0	0	0	0	0	0	0	0	0	0	0	0	0	0	0	0	0	0	0	0	0	0	0	0	312	D_0__Bacteria;D_1__Chloroflexi;D_2__Ktedonobacteria;D_3__Ktedonobacterales;D_4__Ktedonobacteraceae
d7732f3a756a6f4a5e57528278c48d82	84	0	0	0	50	0	0	0	0	0	0	0	0	0	0	0	0	0	0	0	0	0	0	0	0	0	0	0	0	0	13	61	64	0	0	0	0	0	0	0	0	0	0	0	39	0	0	311	D_0__Bacteria;D_1__Actinobacteria;D_2__Thermoleophilia;D_3__Solirubrobacterales;D_4__Solirubrobacteraceae;D_5__Conexibacter;D_6__uncultured bacterium
5e800cf1ba3b9cc5e60fdb540271abcb	0	0	0	0	0	0	30	9	0	0	0	0	43	0	0	0	0	0	0	0	0	0	0	0	0	0	0	47	0	0	0	0	0	0	33	17	0	0	0	32	0	0	0	0	13	46	41	311	D_0__Bacteria;D_1__Planctomycetes;D_2__Planctomycetacia;D_3__Isosphaerales;D_4__Isosphaeraceae;D_5__Singulisphaera
4023ef9138c776d9c9afb2db412fa7fb	0	0	0	0	0	0	0	0	0	37	0	0	0	0	0	25	0	0	0	0	0	0	0	0	0	128	0	0	0	0	0	0	37	0	0	0	0	0	34	0	0	0	50	0	0	0	0	311	D_0__Bacteria;D_1__Proteobacteria;D_2__Alphaproteobacteria;D_3__Rhizobiales;D_4__Xanthobacteraceae
5127a8986f4f4383acf22071a0987842	0	0	0	0	0	0	0	0	0	0	0	0	0	0	0	0	0	0	0	0	0	0	0	0	0	0	0	0	0	0	0	0	0	0	0	0	0	48	31	91	52	0	0	0	19	50	20	311	D_0__Bacteria;D_1__Proteobacteria;D_2__Alphaproteobacteria;D_3__Elsterales;D_4__uncultured;D_5__uncultured bacterium;D_6__uncultured bacterium
12a8a865723b6d910b89e3e34918b832	0	0	0	0	0	0	0	0	0	0	0	0	0	0	0	0	0	0	0	0	0	0	0	0	0	0	0	0	0	0	0	0	0	0	0	0	0	0	0	0	0	0	0	0	311	0	0	311	D_0__Bacteria;D_1__Actinobacteria;D_2__Thermoleophilia;D_3__Solirubrobacterales;D_4__Solirubrobacteraceae;D_5__Conexibacter
f2d53a8e99b3f3b7e19f474f121d6a39	0	0	0	0	45	21	0	0	0	0	0	0	0	0	0	0	0	0	0	0	0	0	0	0	0	0	0	0	0	0	0	113	56	0	0	0	0	0	0	0	0	75	0	0	0	0	0	310	D_0__Bacteria;D_1__Actinobacteria;D_2__Acidimicrobiia
7c6d72ddba8078052667dd69081b6c2b	0	0	0	0	0	0	0	0	0	0	0	0	0	0	0	0	0	0	0	0	0	0	0	0	0	0	0	0	204	0	0	0	0	0	0	0	75	0	0	0	0	0	0	0	0	0	31	310	D_0__Archaea;D_1__Euryarchaeota;D_2__Thermoplasmata;D_3__uncultured;D_4__uncultured archaeon;D_5__uncultured archaeon;D_6__uncultured archaeon
c1228cae87c2e2e65ae2c3b48a3e52b8	0	0	32	0	0	0	26	0	4	0	0	0	81	0	0	0	0	0	0	0	0	0	0	0	0	0	0	0	8	0	0	0	0	0	0	0	0	0	0	38	25	0	0	0	15	80	0	309	D_0__Bacteria;D_1__Verrucomicrobia;D_2__Verrucomicrobiae;D_3__Chthoniobacterales;D_4__Xiphinematobacteraceae;D_5__Candidatus Xiphinematobacter;D_6__uncultured bacterium
06ec45099f40051d4e104133e14133fa	0	0	0	91	0	0	0	62	0	0	0	0	0	0	0	0	0	0	0	0	0	0	0	0	0	0	0	18	31	0	0	0	0	0	0	21	0	0	0	0	27	0	0	0	0	59	0	309	D_0__Bacteria;D_1__Acidobacteria;D_2__Acidobacteriia;D_3__Subgroup 2;D_4__uncultured bacterium;D_5__uncultured bacterium;D_6__uncultured bacterium
0a0f5f35fd7c54acf0010303c249c63d	0	0	0	0	0	0	0	0	18	181	0	0	0	0	0	0	0	0	0	0	0	0	0	0	0	0	0	0	0	0	0	0	0	0	0	0	0	40	0	0	70	0	0	0	0	0	0	309	D_0__Bacteria;D_1__Chloroflexi;D_2__Chloroflexia;D_3__Thermomicrobiales;D_4__JG30-KF-CM45;D_5__uncultured bacterium;D_6__uncultured bacterium
6d1065d5feac9bc0c047b7ee549016f6	0	0	0	0	0	0	0	0	7	0	0	0	0	0	0	0	0	0	81	40	51	0	0	29	63	0	0	0	0	0	0	0	0	0	0	0	0	34	0	0	0	0	0	0	3	0	0	308	D_0__Bacteria;D_1__Chloroflexi;D_2__Ktedonobacteria;D_3__Ktedonobacterales;D_4__Ktedonobacteraceae;D_5__Ktedonobacter
eff02537cd149d6be9ef02739369db0d	0	0	0	0	0	0	0	0	0	0	0	0	0	14	0	0	0	0	0	0	0	0	0	0	0	0	0	47	0	0	0	0	0	0	0	0	0	0	0	96	38	0	0	0	0	113	0	308	D_0__Bacteria;D_1__Proteobacteria;D_2__Gammaproteobacteria;D_3__Betaproteobacteriales;D_4__Nitrosomonadaceae;D_5__MND1;D_6__uncultured bacterium
a1008f356299003c21592b38e9ac859b	0	0	0	0	0	0	0	0	0	0	0	0	0	0	0	0	0	0	0	0	0	0	0	0	0	0	0	0	0	0	0	0	0	0	0	0	0	0	105	42	160	0	0	0	0	0	0	307	D_0__Bacteria;D_1__Actinobacteria;D_2__Thermoleophilia;D_3__Solirubrobacterales;D_4__Solirubrobacteraceae;D_5__Solirubrobacter;D_6__uncultured bacterium
93d42f35ccc72ff3bacdeb851c547a8c	0	0	46	0	0	0	0	0	0	0	0	0	72	0	0	0	0	0	0	0	0	0	0	0	0	0	0	70	0	0	0	0	0	0	26	0	0	0	0	0	0	0	0	0	0	92	0	306	D_0__Bacteria;D_1__Proteobacteria;D_2__Gammaproteobacteria;D_3__Betaproteobacteriales;D_4__Burkholderiaceae
e68a2bd8343ef540abd53e00633ffc67	0	0	0	0	0	0	0	0	131	83	12	0	9	0	0	0	0	0	0	0	0	0	0	0	0	0	0	0	0	0	0	0	0	0	0	0	0	17	0	16	0	0	11	0	10	0	0	306	D_0__Bacteria;D_1__Acidobacteria;D_2__Acidobacteriia;D_3__Acidobacteriales;D_4__Koribacteraceae;D_5__Candidatus Koribacter
bcef02b875ce050043c1dabf4a797ff3	0	0	0	0	0	0	0	0	0	0	306	0	0	0	0	0	0	0	0	0	0	0	0	0	0	0	0	0	0	0	0	0	0	0	0	0	0	0	0	0	0	0	0	0	0	0	0	306	D_0__Bacteria;D_1__Proteobacteria;D_2__Alphaproteobacteria;D_3__Rhizobiales;D_4__Xanthobacteraceae;D_5__uncultured;D_6__uncultured bacterium
e99050a29b4fd58a8b086eb5c1b6a68e	0	0	0	0	0	0	0	0	0	0	0	0	0	0	0	0	0	0	0	0	0	0	0	79	0	9	0	0	0	0	64	0	0	0	0	0	0	0	0	0	0	0	0	0	37	0	0	306	D_0__Bacteria;D_1__Actinobacteria;D_2__Actinobacteria;D_3__Pseudonocardiales;D_4__Pseudonocardiaceae;D_5__Kibdelosporangium
90ee13cc552e4ca144aef7e76d68d751	0	0	0	0	0	0	0	0	0	0	0	0	0	0	0	0	0	0	0	0	0	0	0	0	0	0	0	0	0	0	0	0	0	0	0	0	0	0	0	0	0	0	0	0	0	0	0	306	D_0__Bacteria;D_1__Spirochaetes;D_2__Spirochaetia;D_3__Spirochaetales;D_4__Spirochaetaceae;D_5__Treponema;D_6__uncultured Treponema sp.
b64a33ae73081f56a655177a1bc8f278	0	0	31	5	0	0	0	0	0	0	0	0	33	0	0	0	0	0	0	0	0	0	0	0	0	0	0	18	0	0	0	0	0	0	0	12	0	7	0	48	64	0	0	0	9	77	0	304	D_0__Bacteria;D_1__Proteobacteria;D_2__Alphaproteobacteria;D_3__Rhizobiales;D_4__Beijerinckiaceae
78874c0b8e3d8434d61aa2b3bbe7a479	0	0	0	0	0	0	28	0	0	0	0	0	36	0	0	0	0	0	0	0	0	0	0	0	0	0	0	50	172	0	0	0	0	0	0	0	18	0	0	0	0	0	0	0	0	0	0	304	D_0__Bacteria;D_1__Proteobacteria;D_2__Alphaproteobacteria;D_3__Elsterales;D_4__uncultured;D_5__uncultured bacterium;D_6__uncultured bacterium
e84249d134893a464e89273085c73868	0	0	0	0	0	0	0	0	0	0	0	0	0	0	0	0	0	0	0	0	0	0	0	0	0	0	0	0	0	0	0	73	135	0	0	0	0	0	0	0	0	0	96	0	0	0	0	304	D_0__Bacteria;D_1__Actinobacteria;D_2__Actinobacteria;D_3__Frankiales;D_4__Acidothermaceae;D_5__Acidothermus
e12ea9b05c7d85ed3c7c60c9ac82b5d1	0	0	0	0	0	0	0	25	0	24	0	16	0	0	16	20	0	0	0	0	0	12	0	0	0	0	0	0	0	0	0	17	25	0	0	0	0	0	37	0	0	24	51	0	36	0	0	303	D_0__Bacteria;D_1__Planctomycetes;D_2__Planctomycetacia;D_3__Gemmatales;D_4__Gemmataceae;D_5__uncultured;D_6__uncultured bacterium
339c1b402e49b03eb5c4b9c47632216b	0	0	0	0	0	0	0	0	0	0	0	0	0	0	0	0	0	0	0	0	50	0	0	0	0	0	0	0	0	0	0	0	0	0	0	0	0	0	0	77	0	0	0	0	0	89	87	303	D_0__Bacteria;D_1__Chloroflexi;D_2__Ktedonobacteria;D_3__Ktedonobacterales;D_4__Ktedonobacteraceae;D_5__uncultured;D_6__uncultured bacterium
c9715bcb32935ce38326781dca7b71af	0	0	0	0	0	0	0	0	0	0	0	0	0	0	0	0	0	0	0	0	0	0	0	0	0	0	0	0	0	0	0	0	0	0	297	0	0	6	0	0	0	0	0	0	0	0	0	303	D_0__Bacteria;D_1__Proteobacteria;D_2__Alphaproteobacteria;D_3__Sphingomonadales;D_4__Sphingomonadaceae;D_5__Porphyrobacter;D_6__uncultured bacterium
a6caea60a6c10d08c8dea543052d60a2	0	0	0	0	0	0	42	0	0	0	0	0	0	0	0	0	0	0	0	0	0	0	0	0	0	0	0	0	118	0	0	0	0	0	0	0	0	0	0	95	47	0	0	0	0	0	0	302	D_0__Bacteria;D_1__Chloroflexi;D_2__TK10;D_3__uncultured bacterium;D_4__uncultured bacterium;D_5__uncultured bacterium;D_6__uncultured bacterium
5aa6ff36b0da414348b7b9b8ac229901	0	0	0	0	0	0	0	0	0	0	0	0	0	0	0	0	0	0	0	0	0	0	0	0	0	0	225	0	0	0	0	0	0	52	0	0	0	25	0	0	0	0	0	0	0	0	0	302	D_0__Bacteria;D_1__Actinobacteria;D_2__Thermoleophilia;D_3__Solirubrobacterales;D_4__Solirubrobacteraceae;D_5__Solirubrobacter;D_6__uncultured bacterium
e0ad1d38f9b805d92a563bdcc7547cf5	0	0	0	0	0	0	0	0	0	0	0	0	0	0	0	0	0	0	0	0	0	0	0	0	0	0	0	0	47	0	143	0	0	0	0	0	0	0	0	0	0	0	0	0	60	0	52	302	D_0__Bacteria;D_1__Actinobacteria;D_2__Actinobacteria;D_3__Frankiales;D_4__Acidothermaceae;D_5__Acidothermus;D_6__uncultured bacterium
d015a46044bfdb02864c27dbc520a2a6	0	0	0	0	0	0	0	0	0	0	0	0	0	0	0	0	0	0	0	0	0	0	0	0	0	0	0	0	0	0	0	0	0	0	0	0	0	0	0	58	60	0	0	0	117	0	67	302	D_0__Bacteria;D_1__Actinobacteria;D_2__Actinobacteria;D_3__Frankiales;D_4__Acidothermaceae;D_5__Acidothermus;D_6__uncultured bacterium
281111f39f47e656a8d07606dccab1cf	0	0	0	0	0	0	0	0	0	0	0	0	0	0	0	0	0	0	0	0	0	0	0	0	0	0	0	0	0	0	0	0	0	0	0	0	0	0	0	0	301	0	0	0	0	0	0	301	D_0__Bacteria;D_1__Chloroflexi;D_2__Chloroflexia;D_3__Chloroflexales;D_4__Roseiflexaceae;D_5__uncultured;D_6__uncultured bacterium
93a696fc994d79c4f72340902d5a5248	0	0	0	0	0	0	0	0	0	11	0	0	40	0	0	0	0	0	0	0	0	0	0	0	0	0	0	0	0	0	0	0	0	0	0	0	0	0	0	0	0	0	0	0	62	117	70	300	D_0__Bacteria;D_1__Verrucomicrobia;D_2__Verrucomicrobiae;D_3__Chthoniobacterales;D_4__Chthoniobacteraceae;D_5__Candidatus Udaeobacter;D_6__uncultured bacterium
6e447190307798e6139bc34e672c3f39	0	0	0	0	0	0	0	0	0	0	0	0	64	54	0	0	0	0	0	0	0	0	0	0	0	0	0	59	75	0	0	0	0	0	0	0	48	0	0	0	0	0	0	0	0	0	0	300	D_0__Bacteria;D_1__Proteobacteria;D_2__Deltaproteobacteria;D_3__Myxococcales;D_4__Haliangiaceae;D_5__Haliangium;D_6__uncultured bacterium
cb8e370e1eb136ac2354eab9d43b0341	0	0	0	0	0	0	0	0	0	0	0	0	0	0	0	0	0	0	0	0	0	0	0	0	0	0	0	113	40	0	0	0	0	0	0	0	0	0	0	47	0	0	0	0	0	100	0	300	D_0__Bacteria;D_1__Proteobacteria;D_2__Gammaproteobacteria;D_3__Betaproteobacteriales;D_4__Burkholderiaceae;D_5__uncultured;D_6__uncultured bacterium
b4e8bafdce81273e5a1b5ab028ab5c03	0	0	74	0	0	0	0	0	0	0	0	0	38	0	0	0	0	0	0	0	0	0	0	0	0	0	0	0	0	0	0	0	0	0	0	0	0	0	0	60	74	0	0	0	0	53	0	299	D_0__Bacteria;D_1__Proteobacteria;D_2__Deltaproteobacteria;D_3__Myxococcales;D_4__Archangiaceae
adcd7eeb9333353a3f1fb607bd385301	0	0	83	24	0	0	30	0	0	0	0	0	140	0	0	0	0	0	0	0	0	22	0	0	0	0	0	0	0	0	0	0	0	0	0	0	0	0	0	0	0	0	0	0	0	0	0	299	D_0__Bacteria;D_1__Acidobacteria;D_2__Acidobacteriia;D_3__Subgroup 2;D_4__uncultured bacterium;D_5__uncultured bacterium;D_6__uncultured bacterium
4f2ae539ec2ab0a27619d96987c8203a	0	0	0	0	0	0	0	0	0	0	0	0	59	0	0	0	0	0	0	0	0	0	0	0	0	0	0	133	0	0	0	0	0	0	0	79	0	0	0	28	0	0	0	0	0	0	0	299	D_0__Bacteria;D_1__Acidobacteria;D_2__Acidobacteriia;D_3__Subgroup 2;D_4__uncultured bacterium;D_5__uncultured bacterium;D_6__uncultured bacterium
409fc4d18528ed58c8e5c6ec9d9888ff	0	0	0	0	0	0	0	0	0	45	0	0	0	0	0	0	0	0	0	0	0	0	0	0	0	0	0	0	0	0	24	0	0	0	0	0	0	0	101	43	84	0	0	0	0	0	0	297	D_0__Bacteria;D_1__Planctomycetes;D_2__Planctomycetacia;D_3__Gemmatales;D_4__Gemmataceae;D_5__uncultured;D_6__uncultured bacterium
a41d967e97b5a6e331173bab846605d9	0	0	34	0	0	0	0	15	0	0	0	0	78	45	0	0	0	0	0	0	0	0	0	0	0	0	0	0	0	0	0	0	0	0	0	0	0	0	0	54	0	0	0	0	12	34	23	295	D_0__Bacteria;D_1__Bacteroidetes;D_2__Bacteroidia;D_3__Chitinophagales;D_4__Chitinophagaceae;D_5__uncultured;D_6__uncultured bacterium
0ba418015d30559f7cdfccd6e27fae2c	0	0	0	0	0	0	0	0	0	0	0	0	0	0	0	0	0	0	0	0	0	0	0	0	0	0	0	0	0	34	0	0	0	261	0	0	0	0	0	0	0	0	0	0	0	0	0	295	D_0__Bacteria;D_1__Proteobacteria;D_2__Alphaproteobacteria;D_3__Rhizobiales;D_4__Beijerinckiaceae;D_5__uncultured
1aabecd3d774134c83763560f73dfd7a	0	0	0	0	0	0	0	6	0	0	0	0	0	0	0	0	0	0	0	0	0	0	0	0	0	0	0	0	235	0	0	0	0	0	0	0	53	0	0	0	0	0	0	0	0	0	0	294	D_0__Bacteria;D_1__Proteobacteria;D_2__Gammaproteobacteria;D_3__Betaproteobacteriales;D_4__Nitrosomonadaceae;D_5__MND1;D_6__uncultured bacterium
254851f5c34abecd268c3793512b824f	0	0	0	0	0	0	0	0	0	0	0	0	0	0	0	0	0	294	0	0	0	0	0	0	0	0	0	0	0	0	0	0	0	0	0	0	0	0	0	0	0	0	0	0	0	0	0	294	D_0__Bacteria;D_1__Chloroflexi;D_2__Ktedonobacteria;D_3__Ktedonobacterales;D_4__Ktedonobacteraceae;D_5__Ktedonobacter
5b03a3875df025dc9b66aa063f09f2e2	0	0	0	5	0	0	0	0	0	6	0	0	45	12	0	0	0	0	0	0	0	0	0	0	0	0	0	0	0	0	0	0	0	0	0	0	0	16	0	68	25	0	0	0	16	73	27	293	D_0__Bacteria;D_1__Chloroflexi;D_2__Ktedonobacteria;D_3__Ktedonobacterales;D_4__Ktedonobacteraceae;D_5__HSB OF53-F07
e0fe78a2fe01d32dbfe9c6a1e01b32bc	0	0	0	0	0	0	0	0	0	0	0	0	0	0	0	0	0	0	0	0	0	0	0	0	0	0	0	0	0	0	0	0	0	0	0	0	0	0	0	0	2	0	0	0	0	0	0	293	D_0__Bacteria;D_1__Fibrobacteres;D_2__Fibrobacteria;D_3__Fibrobacterales;D_4__Fibrobacteraceae;D_5__possible genus 05;D_6__uncultured Fibrobacteres bacterium
ca82098fe5612976ad63d42243e2d811	0	0	9	0	0	0	12	0	0	0	0	0	7	0	0	0	11	0	8	22	31	14	0	0	19	0	0	0	0	69	0	0	0	0	0	0	0	0	0	0	0	0	0	73	10	0	0	292	D_0__Bacteria;D_1__Planctomycetes;D_2__Planctomycetacia;D_3__Isosphaerales;D_4__Isosphaeraceae;D_5__Singulisphaera
45e0bc93db5d170f6b4cac2a1b02ad59	0	0	0	10	0	0	0	0	0	0	0	0	0	0	0	0	3	0	27	0	24	0	11	0	9	0	0	13	148	0	0	0	0	11	0	0	36	0	0	0	0	0	0	0	0	0	0	292	D_0__Bacteria;D_1__Chloroflexi;D_2__AD3;D_3__uncultured bacterium;D_4__uncultured bacterium;D_5__uncultured bacterium;D_6__uncultured bacterium
09339a4de79dead28e2191c68ebfd03e	0	0	0	0	0	0	0	0	0	0	0	0	0	0	0	0	0	0	0	0	0	0	0	0	0	0	0	0	0	0	0	0	0	0	0	0	0	0	0	89	182	0	0	0	0	21	0	292	D_0__Bacteria;D_1__Proteobacteria;D_2__Gammaproteobacteria;D_3__Betaproteobacteriales;D_4__SC-I-84;D_5__uncultured bacterium;D_6__uncultured bacterium
f76822bbe7db4c96397be1b1d1197928	0	0	0	0	0	0	0	0	0	0	0	0	0	0	0	0	0	211	0	0	0	0	0	0	0	0	0	0	0	0	80	0	0	0	0	0	0	0	0	0	0	0	0	0	0	0	0	291	D_0__Bacteria;D_1__Actinobacteria;D_2__Actinobacteria;D_3__Frankiales;D_4__Acidothermaceae;D_5__Acidothermus;D_6__uncultured bacterium
59faa4fc92ba2005b884a81d005b564c	0	0	0	0	0	0	0	0	0	0	0	0	0	0	0	0	0	0	24	62	69	78	0	0	0	0	0	0	0	0	0	0	0	0	0	0	0	0	0	0	0	0	0	0	58	0	0	291	D_0__Bacteria;D_1__Planctomycetes;D_2__Planctomycetacia;D_3__Gemmatales;D_4__Gemmataceae;D_5__uncultured;D_6__uncultured bacterium
00166e0c3a7ba8252b69d703cbda0750	0	0	0	0	0	0	0	0	0	0	0	0	0	0	0	0	0	0	0	0	0	0	0	0	0	0	0	2	250	0	0	0	0	0	0	0	39	0	0	0	0	0	0	0	0	0	0	291	D_0__Archaea;D_1__Crenarchaeota;D_2__Thermoprotei
35b956fe5c28f23726bad9b1fcecc955	0	0	0	0	0	0	120	7	0	0	0	0	28	0	0	0	0	0	0	0	0	43	0	0	0	0	0	0	0	0	0	0	0	0	49	0	0	0	0	0	0	0	15	0	28	0	0	290	D_0__Bacteria;D_1__Proteobacteria;D_2__Alphaproteobacteria;D_3__Micropepsales;D_4__Micropepsaceae;D_5__uncultured
7e7efcf4034cde7a3d045ba278c15721	0	0	0	0	0	0	0	0	0	0	0	0	0	0	0	0	0	0	0	0	0	0	0	0	0	0	0	0	0	0	0	0	290	0	0	0	0	0	0	0	0	0	0	0	0	0	0	290	D_0__Bacteria;D_1__Actinobacteria;D_2__Actinobacteria;D_3__Streptosporangiales;D_4__Streptosporangiaceae
8897c36ba775d705d78e5d33d27ea675	0	0	0	0	0	0	0	0	0	56	0	0	0	40	0	0	0	0	0	0	0	0	0	0	0	0	0	0	0	0	0	0	0	0	63	0	0	0	76	0	0	0	0	0	54	0	0	289	D_0__Bacteria;D_1__Proteobacteria;D_2__Alphaproteobacteria;D_3__Reyranellales;D_4__Reyranellaceae;D_5__Reyranella
09a50091bed787bf4a1f60d382c5ccfe	93	0	0	0	0	0	0	0	0	0	15	0	0	0	0	0	0	0	38	58	45	0	0	0	22	0	0	0	0	0	0	0	0	0	17	0	0	0	0	0	0	0	0	0	0	0	0	288	D_0__Bacteria;D_1__Proteobacteria;D_2__Alphaproteobacteria;D_3__Acetobacterales;D_4__Acetobacteraceae;D_5__uncultured
3fac052555f6300a67c0e236fba4ab27	0	0	0	0	0	0	0	0	0	0	0	0	0	0	0	0	0	288	0	0	0	0	0	0	0	0	0	0	0	0	0	0	0	0	0	0	0	0	0	0	0	0	0	0	0	0	0	288	D_0__Bacteria;D_1__Actinobacteria;D_2__Actinobacteria;D_3__Streptosporangiales;D_4__Thermomonosporaceae;D_5__Actinoallomurus
3a70287e664f9bf234603a2f939825ea	0	0	0	15	0	0	0	0	0	83	0	0	15	0	0	0	0	0	0	0	0	0	0	0	0	0	0	18	0	0	14	0	0	0	38	18	0	0	0	0	0	0	9	0	0	47	6	287	D_0__Bacteria;D_1__Proteobacteria;D_2__Alphaproteobacteria;D_3__Rhizobiales;D_4__Rhizobiaceae
97273c6df6118b0fd2309425e147eced	0	0	0	0	0	0	25	149	0	0	0	0	0	0	0	0	0	0	0	0	0	60	0	0	0	14	0	0	0	0	0	0	31	0	0	0	0	0	0	0	0	0	0	0	0	0	0	287	D_0__Bacteria;D_1__Chloroflexi;D_2__Ktedonobacteria;D_3__Ktedonobacterales;D_4__JG30-KF-AS9;D_5__uncultured bacterium;D_6__uncultured bacterium
e9bdcb7e73b520821a7d91d1a736d92e	0	7	0	0	0	0	275	0	0	0	0	0	0	0	0	0	0	0	0	0	0	0	0	0	0	0	0	0	0	0	0	0	4	0	0	0	0	0	0	0	0	0	0	0	0	0	0	286	D_0__Bacteria;D_1__Verrucomicrobia;D_2__Verrucomicrobiae;D_3__Pedosphaerales;D_4__Pedosphaeraceae;D_5__uncultured bacterium;D_6__uncultured bacterium
f06adc43f97a013c91b45d1ef2b1e16b	0	0	0	0	0	0	29	0	0	0	0	0	81	0	0	0	0	0	0	0	0	0	0	0	0	0	0	30	0	0	0	0	0	0	0	22	11	0	0	0	0	0	0	22	12	79	0	286	D_0__Bacteria;D_1__Verrucomicrobia;D_2__Verrucomicrobiae;D_3__Chthoniobacterales;D_4__Xiphinematobacteraceae;D_5__Candidatus Xiphinematobacter
9d86abccc53877a8fa39104d57aae745	0	0	0	0	0	0	0	0	177	60	0	0	0	0	0	0	0	0	0	0	0	0	0	0	0	0	0	0	0	0	0	0	0	0	0	0	0	0	0	0	32	0	17	0	0	0	0	286	D_0__Bacteria;D_1__Proteobacteria;D_2__Alphaproteobacteria;D_3__Rhizobiales;D_4__Xanthobacteraceae;D_5__uncultured;D_6__uncultured bacterium
19b017333e919b85f079416328937e7c	0	0	12	0	0	0	103	0	0	0	0	0	59	0	0	0	0	0	0	0	0	0	23	0	0	0	0	0	0	0	0	0	0	0	0	0	0	0	0	0	0	0	0	27	33	0	28	285	D_0__Bacteria;D_1__Actinobacteria;D_2__Actinobacteria;D_3__Frankiales;D_4__Acidothermaceae;D_5__Acidothermus;D_6__uncultured bacterium
4cd92a3bc7963d2a17a9aef62fd8ffa9	0	0	0	11	0	0	11	52	0	0	0	0	0	20	0	0	0	0	0	0	0	0	0	0	0	0	0	0	0	0	90	0	0	0	0	0	18	0	0	0	0	0	0	0	82	0	0	284	D_0__Bacteria;D_1__Proteobacteria;D_2__Alphaproteobacteria;D_3__Elsterales;D_4__uncultured;D_5__uncultured bacterium;D_6__uncultured bacterium
f88cbf8c08111cbeecadea7044dcc9fa	12	0	0	0	0	0	0	0	0	0	0	35	0	0	0	10	0	0	28	0	0	32	0	0	0	0	0	0	0	17	22	0	0	0	37	0	0	0	0	0	0	0	0	0	61	0	0	283	D_0__Bacteria;D_1__Proteobacteria;D_2__Deltaproteobacteria;D_3__Myxococcales
af035a3086a7a875225e256d235075dc	0	0	24	0	0	0	0	0	0	0	0	0	79	0	0	0	0	0	0	0	0	0	0	0	0	0	0	0	0	0	0	0	0	0	0	0	0	0	0	67	40	0	0	0	0	73	0	283	D_0__Bacteria;D_1__Verrucomicrobia;D_2__Verrucomicrobiae;D_3__Pedosphaerales;D_4__Pedosphaeraceae;D_5__ADurb.Bin063-1
239009a872044ea4982d38ecde2c7410	0	0	0	0	0	0	0	23	0	0	0	0	30	0	0	0	0	0	0	0	29	0	0	0	0	0	0	15	27	0	0	0	0	0	0	0	19	0	0	0	27	0	0	0	36	44	33	283	D_0__Bacteria;D_1__Proteobacteria;D_2__Gammaproteobacteria;D_3__Betaproteobacteriales;D_4__Burkholderiaceae;D_5__Burkholderia-Caballeronia-Paraburkholderia
88c1efd289ada392ab1a551fafbde431	0	0	0	0	0	0	0	0	0	0	0	0	0	20	0	0	0	0	0	0	0	0	0	0	0	0	0	0	196	0	0	0	0	0	0	0	67	0	0	0	0	0	0	0	0	0	0	283	D_0__Bacteria;D_1__Proteobacteria;D_2__Gammaproteobacteria;D_3__Gammaproteobacteria Incertae Sedis;D_4__Unknown Family;D_5__Acidibacter;D_6__uncultured bacterium
d6818f8afed95b416c8bce41643697f0	0	0	0	0	0	0	0	0	0	0	0	0	0	0	0	0	0	0	33	47	60	45	0	19	19	5	0	0	0	0	44	0	0	0	0	0	0	0	0	0	0	0	0	0	0	11	0	283	D_0__Bacteria;D_1__Proteobacteria;D_2__Alphaproteobacteria;D_3__Elsterales;D_4__Elsteraceae;D_5__uncultured;D_6__uncultured bacterium
b9835225c2b10e168cc08e82d76a5f8a	0	0	0	0	0	0	0	0	0	0	0	0	0	0	0	0	0	0	0	0	0	0	0	42	0	0	0	0	0	0	127	0	0	0	22	0	0	0	0	0	0	0	0	0	62	0	0	283	D_0__Bacteria;D_1__Acidobacteria;D_2__Acidobacteriia;D_3__Acidobacteriales;D_4__Acidobacteriaceae (Subgroup 1);D_5__Acidipila;D_6__uncultured bacterium
71fcfbccc508ee22c92af73a2ba6449e	0	0	0	0	0	0	0	0	0	0	0	0	0	0	0	0	0	0	0	0	0	0	0	0	0	0	0	0	0	0	0	0	0	0	0	0	0	0	0	0	111	0	0	0	0	80	92	283	D_0__Bacteria;D_1__Verrucomicrobia;D_2__Verrucomicrobiae;D_3__Pedosphaerales;D_4__Pedosphaeraceae;D_5__ADurb.Bin063-1
a272fdaa223808f580624338908d0e18	0	0	0	0	0	0	0	32	0	0	0	0	0	0	0	30	0	0	0	0	0	11	0	0	0	0	0	0	21	0	0	0	35	0	16	0	0	0	0	0	0	0	0	0	44	19	43	282	D_0__Bacteria;D_1__Verrucomicrobia;D_2__Verrucomicrobiae;D_3__Chthoniobacterales;D_4__Xiphinematobacteraceae;D_5__Candidatus Xiphinematobacter;D_6__uncultured bacterium
44b23953213f7d162ff52c75c2463548	0	0	0	0	0	0	0	0	0	0	0	0	77	0	0	0	0	0	0	14	0	0	0	0	0	0	0	0	149	0	0	0	0	0	0	42	0	0	0	0	0	0	0	0	0	0	0	282	D_0__Bacteria;D_1__Proteobacteria;D_2__Deltaproteobacteria;D_3__Myxococcales;D_4__Polyangiaceae;D_5__Pajaroellobacter;D_6__uncultured bacterium
ebfce5ee04ab5a71842106b7a65a03a2	36	18	0	0	0	0	0	0	0	0	0	0	0	0	0	0	0	0	0	31	27	0	0	0	0	0	0	0	0	0	0	0	0	0	169	0	0	0	0	0	0	0	0	0	0	0	0	281	D_0__Bacteria;D_1__Proteobacteria;D_2__Gammaproteobacteria;D_3__Gammaproteobacteria Incertae Sedis;D_4__Unknown Family;D_5__Acidibacter
cf95205e770e773c8ecc4b70b33722e3	0	0	0	0	0	0	0	0	0	12	0	0	0	0	0	0	0	0	0	0	0	0	0	0	21	27	0	0	0	36	6	0	0	0	0	0	0	0	0	0	0	0	0	0	168	0	0	281	D_0__Bacteria;D_1__Actinobacteria;D_2__Actinobacteria
a9a04b7e38ca336bb1710c7af9fa2625	0	0	0	0	0	0	0	0	0	243	0	0	0	0	0	0	0	0	0	0	0	0	0	0	0	0	0	0	0	0	0	0	0	0	0	0	0	0	0	0	37	0	0	0	0	0	0	280	D_0__Bacteria;D_1__Actinobacteria;D_2__Thermoleophilia;D_3__Gaiellales;D_4__Gaiellaceae;D_5__Gaiella;D_6__uncultured bacterium
0b397044c26b15ec63b3311d7ca1caca	0	0	0	0	0	0	0	0	0	0	0	72	0	0	0	0	0	0	0	0	0	0	0	0	0	0	0	0	0	0	0	19	189	0	0	0	0	0	0	0	0	0	0	0	0	0	0	280	D_0__Bacteria;D_1__Proteobacteria;D_2__Alphaproteobacteria;D_3__Rhizobiales;D_4__Xanthobacteraceae;D_5__uncultured;D_6__uncultured bacterium
fde637e264c43df30591142b41165553	0	0	0	0	0	0	0	0	0	0	0	0	0	0	0	0	0	0	0	0	0	0	0	0	0	0	0	95	61	0	0	0	0	0	0	0	124	0	0	0	0	0	0	0	0	0	0	280	D_0__Bacteria;D_1__Planctomycetes;D_2__Planctomycetacia;D_3__Gemmatales;D_4__Gemmataceae;D_5__uncultured
d56071889b7522f221d47d4d3798b1b6	0	0	17	14	0	0	0	0	0	0	0	0	0	0	0	0	0	0	0	0	0	0	0	0	0	0	0	0	0	0	0	0	0	0	0	0	0	10	0	48	148	0	0	0	0	42	0	279	D_0__Bacteria;D_1__Actinobacteria;D_2__Thermoleophilia;D_3__Gaiellales;D_4__Gaiellaceae;D_5__Gaiella;D_6__uncultured bacterium
00e73ca1918ac8e260a5c093ed0ce546	0	0	0	0	0	0	0	0	0	0	0	0	0	0	0	0	0	0	0	0	0	0	0	0	0	0	0	0	0	0	0	0	0	0	0	0	0	0	63	58	158	0	0	0	0	0	0	279	D_0__Bacteria;D_1__Actinobacteria;D_2__Thermoleophilia;D_3__Solirubrobacterales;D_4__67-14;D_5__uncultured bacterium;D_6__uncultured bacterium
44c7669e26f87a40e6be0241d44ecd53	0	0	30	0	0	0	19	0	0	0	0	0	51	20	0	0	0	0	0	0	0	10	0	0	0	0	0	36	21	0	0	0	0	0	0	18	0	0	0	27	12	0	0	0	0	19	15	278	D_0__Bacteria;D_1__Planctomycetes;D_2__Planctomycetacia;D_3__Gemmatales;D_4__Gemmataceae;D_5__uncultured;D_6__uncultured bacterium
1e7b7d7e8186467fb1ed7006f57320bc	0	0	0	0	0	0	27	0	0	0	0	0	0	0	0	0	0	0	0	0	0	0	33	42	0	0	0	0	0	0	0	0	134	0	42	0	0	0	0	0	0	0	0	0	0	0	0	278	D_0__Bacteria;D_1__Actinobacteria;D_2__Actinobacteria;D_3__Pseudonocardiales;D_4__Pseudonocardiaceae;D_5__Pseudonocardia;D_6__uncultured bacterium
381c4eb6d0736069776f44a2df7e1ed7	0	0	0	0	0	0	0	0	222	11	0	0	0	0	0	0	0	0	0	0	0	0	0	0	0	0	0	0	0	0	0	0	14	0	0	0	0	0	31	0	0	0	0	0	0	0	0	278	D_0__Bacteria;D_1__Actinobacteria;D_2__Actinobacteria;D_3__Streptosporangiales;D_4__Thermomonosporaceae;D_5__Actinomadura
32483c72d5d774f9105619feb0bcebed	0	0	0	0	0	0	0	0	0	0	0	0	0	0	0	0	0	0	0	0	0	0	0	0	0	0	0	0	147	0	0	0	0	0	0	0	96	0	0	35	0	0	0	0	0	0	0	278	D_0__Bacteria;D_1__Proteobacteria;D_2__Alphaproteobacteria;D_3__Rhizobiales;D_4__Xanthobacteraceae;D_5__uncultured
8a30c658a011b194dbf5685f5186d3f0	2	0	0	0	0	0	0	0	0	0	0	19	0	0	0	5	0	0	0	0	0	0	0	0	0	0	0	0	0	0	0	62	0	0	92	0	0	0	0	0	0	0	0	0	25	39	10	277	D_0__Bacteria;D_1__Planctomycetes;D_2__Planctomycetacia;D_3__Gemmatales;D_4__Gemmataceae;D_5__uncultured;D_6__uncultured bacterium
2593dd4cd9232ee11917be547e3f2a9c	0	0	0	0	0	0	0	61	0	0	0	0	0	0	0	0	0	0	0	0	0	0	0	0	0	0	0	46	69	0	0	0	0	0	0	0	0	0	0	56	0	0	0	0	0	0	36	277	D_0__Bacteria;D_1__Proteobacteria;D_2__Deltaproteobacteria;D_3__RCP2-54;D_4__uncultured bacterium;D_5__uncultured bacterium;D_6__uncultured bacterium
2ff464eec5be874e0b9faaf873474ca1	0	0	0	0	0	0	0	0	0	0	0	0	24	7	0	0	0	0	12	0	0	0	0	0	0	0	0	37	52	0	19	0	0	0	0	18	22	0	0	0	0	0	0	0	13	41	32	277	D_0__Bacteria;D_1__Chloroflexi;D_2__Ktedonobacteria;D_3__Ktedonobacterales;D_4__Ktedonobacteraceae
97a592519d37a4146588412a477ecc2e	0	0	0	0	0	0	41	51	0	0	0	0	0	0	0	0	0	0	0	55	77	41	0	11	0	0	0	0	0	0	0	0	0	0	0	0	0	0	0	0	0	0	0	0	0	0	0	276	D_0__Bacteria;D_1__Acidobacteria;D_2__Acidobacteriia;D_3__Solibacterales;D_4__Solibacteraceae (Subgroup 3);D_5__Candidatus Solibacter;D_6__uncultured bacterium
c8ef6e6871cb94ca270df06df62503d0	0	0	0	0	0	0	0	13	0	0	0	0	0	0	0	0	0	0	0	0	0	0	0	0	0	0	0	0	141	0	0	0	0	0	0	0	97	0	0	0	0	0	0	0	0	0	25	276	D_0__Archaea;D_1__Euryarchaeota;D_2__Thermoplasmata;D_3__uncultured;D_4__uncultured archaeon;D_5__uncultured archaeon;D_6__uncultured archaeon
6e040efbc877a0d36a0121ffa2d116f3	0	0	0	0	0	0	28	0	0	0	0	0	48	0	0	0	0	0	0	0	0	0	0	0	0	0	0	0	0	0	0	0	0	0	0	27	0	0	0	0	0	0	0	0	40	101	31	275	D_0__Bacteria;D_1__Verrucomicrobia;D_2__Verrucomicrobiae;D_3__Chthoniobacterales;D_4__Xiphinematobacteraceae;D_5__Candidatus Xiphinematobacter
a35dd644e8cde419a75addeac70c83fb	0	0	0	0	0	0	0	0	0	0	0	0	0	0	0	0	0	0	0	0	0	0	0	0	0	0	0	0	0	0	0	64	0	0	26	0	0	0	0	0	0	147	38	0	0	0	0	275	D_0__Bacteria;D_1__Actinobacteria;D_2__Thermoleophilia;D_3__Solirubrobacterales;D_4__67-14;D_5__uncultured bacterium;D_6__uncultured bacterium
30631ee30faad754ca726cdf7dbdb042	0	0	32	22	0	0	0	0	0	0	0	0	33	0	10	0	0	0	0	0	0	0	0	5	0	0	0	20	0	0	0	0	0	0	0	26	0	0	0	46	38	0	0	0	15	27	0	274	D_0__Bacteria;D_1__Planctomycetes;D_2__Phycisphaerae;D_3__Tepidisphaerales;D_4__WD2101 soil group;D_5__uncultured bacterium;D_6__uncultured bacterium
64013ff1c10847284e62d231af03d07c	0	0	0	0	0	0	0	0	24	11	0	0	0	0	0	0	0	23	0	31	36	0	0	0	0	0	0	0	0	0	10	0	0	0	17	0	0	0	38	0	23	0	0	0	43	0	0	274	D_0__Bacteria;D_1__Proteobacteria;D_2__Alphaproteobacteria;D_3__Elsterales;D_4__uncultured
3e520868d13e262289f6043890f7868a	0	0	0	0	0	0	0	0	0	39	0	0	0	0	0	0	0	0	0	0	17	0	0	0	15	0	0	0	0	21	0	0	0	0	16	0	0	97	33	0	27	0	0	0	0	5	0	274	D_0__Bacteria;D_1__Chloroflexi;D_2__Chloroflexia;D_3__Thermomicrobiales
f98092dcfb5ce6669fd2d9148d41ef74	0	0	0	0	0	0	0	0	0	0	0	0	89	0	0	0	0	0	28	0	0	0	0	0	0	0	0	106	0	0	0	0	0	0	0	0	0	0	0	0	0	0	0	0	0	51	0	274	D_0__Bacteria;D_1__Actinobacteria;D_2__Thermoleophilia;D_3__Solirubrobacterales;D_4__Solirubrobacteraceae;D_5__Conexibacter;D_6__uncultured bacterium
ade1983ee04508e767c77f7e3753dd18	0	0	0	0	0	0	26	0	0	4	0	0	14	0	0	0	0	0	2	16	11	16	0	5	0	0	0	0	0	0	0	15	5	0	0	0	0	21	0	15	9	0	25	0	33	40	16	273	D_0__Bacteria;D_1__Planctomycetes;D_2__Planctomycetacia;D_3__Gemmatales;D_4__Gemmataceae;D_5__uncultured;D_6__uncultured planctomycete
32cc3ba7e61568912b3fd9ae33bb8c78	0	0	0	0	0	0	0	65	0	0	0	0	0	0	0	0	0	0	0	0	0	0	0	0	0	0	0	0	0	0	0	0	0	0	118	0	0	0	0	0	0	0	0	0	0	0	89	272	D_0__Bacteria;D_1__Acidobacteria;D_2__Acidobacteriia;D_3__Acidobacteriales;D_4__uncultured;D_5__uncultured bacterium;D_6__uncultured bacterium
0236fbc8382a3a5d0f4a7dc1e2f3ddaa	0	0	0	0	0	0	0	0	0	0	0	0	0	0	0	0	0	0	0	60	49	71	0	92	0	0	0	0	0	0	0	0	0	0	0	0	0	0	0	0	0	0	0	0	0	0	0	272	D_0__Bacteria;D_1__Proteobacteria;D_2__Alphaproteobacteria;D_3__Elsterales;D_4__uncultured;D_5__uncultured bacterium;D_6__uncultured bacterium
671f80bfbd4dd32a0f7af11807f7de78	5	0	0	0	0	0	0	0	19	0	0	0	0	0	0	0	6	13	0	31	30	0	0	0	137	0	0	0	0	0	0	0	0	0	11	0	0	0	7	0	0	0	4	6	0	0	0	271	D_0__Bacteria;D_1__Proteobacteria;D_2__Alphaproteobacteria;D_3__uncultured
6c6fc17906422fa558847639ecff48bb	0	0	0	0	0	0	0	0	0	0	0	0	0	0	0	0	0	0	0	0	0	0	0	0	0	0	0	0	205	0	0	0	0	0	0	0	50	0	0	0	0	0	0	0	0	0	16	271	D_0__Bacteria;D_1__Acidobacteria;D_2__Acidobacteriia;D_3__Subgroup 2;D_4__uncultured bacterium;D_5__uncultured bacterium;D_6__uncultured bacterium
aa69881fc75d560a2feefebdb82400e7	0	0	71	0	0	0	0	0	0	0	0	0	40	0	0	0	0	0	0	0	0	0	0	0	0	0	0	0	0	0	0	0	0	0	0	0	0	0	0	80	79	0	0	0	0	0	0	270	D_0__Bacteria;D_1__Planctomycetes;D_2__Planctomycetacia;D_3__Pirellulales;D_4__Pirellulaceae;D_5__Pir4 lineage;D_6__uncultured bacterium
f317a3bc28231cd055d5749b5886ab2d	0	0	0	18	0	0	0	0	0	0	0	0	0	0	0	0	0	0	0	0	0	0	0	0	0	0	0	0	0	0	0	0	0	44	0	0	0	0	0	90	118	0	0	0	0	0	0	270	D_0__Bacteria;D_1__Actinobacteria;D_2__Thermoleophilia;D_3__Solirubrobacterales;D_4__Solirubrobacteraceae;D_5__Solirubrobacter
6806c0f66cbb99e7746ac73a07d4861d	0	0	0	0	0	16	0	0	0	0	0	0	0	0	0	0	0	0	0	0	0	0	0	0	0	0	0	0	0	0	0	0	32	0	0	0	0	0	0	0	0	75	147	0	0	0	0	270	D_0__Bacteria;D_1__Planctomycetes;D_2__Planctomycetacia;D_3__Gemmatales;D_4__Gemmataceae;D_5__uncultured
6e0c7c3bca486a076aed666a4cd72849	0	0	0	0	0	0	0	0	0	0	0	0	79	0	0	0	0	0	0	0	0	0	0	0	0	0	0	51	57	0	0	0	0	0	0	0	16	0	0	0	0	0	0	0	0	67	0	270	D_0__Bacteria;D_1__Proteobacteria;D_2__Gammaproteobacteria;D_3__JG36-TzT-191
dd5ca016af0befbb2f4d6b59f12fcd47	0	0	0	0	0	0	0	0	0	0	0	0	0	0	0	0	0	0	0	0	0	0	10	0	16	0	68	0	0	53	0	0	0	0	0	0	0	32	0	28	47	0	0	0	0	16	0	270	D_0__Bacteria;D_1__Actinobacteria;D_2__Thermoleophilia;D_3__Solirubrobacterales;D_4__Solirubrobacteraceae
1eeb04308b74943764a8642bc3de46c8	0	0	0	0	0	0	0	0	0	0	0	0	99	23	0	0	0	0	0	0	0	0	0	0	0	0	0	79	39	0	0	0	0	0	0	29	0	0	0	0	0	0	0	0	0	0	0	269	D_0__Bacteria;D_1__Proteobacteria;D_2__Alphaproteobacteria;D_3__Rhizobiales;D_4__KF-JG30-B3;D_5__uncultured bacterium;D_6__uncultured bacterium
3cc7458ae078e7177c1be44668102dc5	0	0	0	0	0	0	0	0	0	0	0	0	0	0	0	0	0	0	0	0	0	0	0	0	0	0	0	0	0	0	0	0	0	0	0	0	0	59	0	72	138	0	0	0	0	0	0	269	D_0__Bacteria;D_1__Actinobacteria;D_2__Thermoleophilia;D_3__Solirubrobacterales;D_4__67-14;D_5__uncultured bacterium;D_6__uncultured bacterium
e40b31cea23f47ffeceea4cf06bbd6af	0	0	0	0	0	0	0	0	0	0	0	0	38	0	0	0	0	0	0	0	0	0	0	0	0	0	0	63	0	0	0	0	0	0	0	17	0	0	0	149	0	0	0	0	0	0	0	267	D_0__Bacteria;D_1__Proteobacteria;D_2__Gammaproteobacteria;D_3__Betaproteobacteriales;D_4__Nitrosomonadaceae;D_5__Ellin6067;D_6__uncultured bacterium
b9c6a297aad83cb465e9f4571962d47e	0	0	0	0	0	0	0	0	0	0	0	0	0	12	0	0	0	0	0	0	0	11	0	0	0	0	0	29	74	7	6	0	0	0	24	26	52	0	0	0	0	0	0	0	0	0	26	267	D_0__Bacteria;D_1__Chloroflexi;D_2__Ktedonobacteria;D_3__Ktedonobacterales;D_4__JG30-KF-AS9;D_5__uncultured bacterium;D_6__uncultured bacterium
8f2e8a0de8ff510e2e884dc5ba836762	49	0	0	0	32	29	0	0	0	0	9	14	0	0	0	0	0	0	0	0	0	0	0	0	0	0	0	0	0	0	0	36	32	0	0	0	0	0	0	0	0	29	25	0	11	0	0	266	D_0__Bacteria;D_1__Actinobacteria;D_2__Acidimicrobiia;D_3__uncultured
bd654ecb46472a2ebf91da97f7c58852	51	19	0	0	21	20	0	0	0	0	47	63	0	0	0	0	0	0	0	0	0	0	0	0	0	0	0	0	0	0	0	0	0	0	0	0	0	0	0	0	0	26	0	0	0	0	0	266	D_0__Bacteria;D_1__Actinobacteria;D_2__Thermoleophilia;D_3__Solirubrobacterales;D_4__Solirubrobacteraceae
6f8e999da4a97cb9084c9723b84602a9	0	0	0	0	0	0	0	0	0	0	0	0	0	0	31	0	0	0	0	0	0	0	0	0	3	0	12	0	0	0	0	0	0	181	17	0	0	0	0	0	0	0	0	0	0	0	0	266	D_0__Bacteria;D_1__Actinobacteria;D_2__Actinobacteria;D_3__Micrococcales;D_4__Microbacteriaceae;D_5__Gryllotalpicola
1d0d6f10209e0b8dc9a1f7ac45e564df	0	0	0	0	0	0	0	0	0	0	0	0	0	0	0	0	0	0	30	0	0	0	0	0	0	36	0	0	0	0	200	0	0	0	0	0	0	0	0	0	0	0	0	0	0	0	0	266	D_0__Bacteria;D_1__Actinobacteria;D_2__Actinobacteria;D_3__Pseudonocardiales;D_4__Pseudonocardiaceae;D_5__Pseudonocardia;D_6__uncultured bacterium
42dc3c82a48719a6bbef20292170e078	0	0	0	25	0	0	0	0	0	0	0	0	50	16	0	0	0	0	0	0	0	0	0	0	0	0	0	0	0	0	0	0	0	0	0	0	0	0	0	51	75	0	0	0	0	48	0	265	D_0__Bacteria;D_1__Planctomycetes;D_2__Phycisphaerae;D_3__Tepidisphaerales;D_4__WD2101 soil group;D_5__uncultured bacterium;D_6__uncultured bacterium
bc849deb2b83bdef16308bc863d33549	0	0	0	0	0	0	0	0	60	194	0	0	0	0	0	0	0	0	0	0	0	0	0	0	0	0	0	0	0	0	0	0	0	0	0	0	0	0	0	0	0	0	11	0	0	0	0	265	D_0__Bacteria;D_1__Chloroflexi;D_2__Ktedonobacteria;D_3__Ktedonobacterales;D_4__Ktedonobacteraceae;D_5__uncultured;D_6__uncultured bacterium
b5110921ba900a482891ad658293cb3c	0	0	0	0	0	0	0	0	0	0	0	0	8	0	0	0	0	0	0	0	10	0	0	0	0	0	0	28	23	0	0	0	0	0	8	40	0	7	0	40	13	0	0	7	16	41	24	265	D_0__Bacteria;D_1__Chloroflexi;D_2__Ktedonobacteria;D_3__Ktedonobacterales;D_4__JG30-KF-AS9;D_5__uncultured bacterium;D_6__uncultured bacterium
6a5de2a5364a3ff278d7dfe6b5ed57be	0	0	0	0	0	0	0	0	0	0	0	0	0	0	0	0	104	0	0	0	0	43	83	28	0	0	0	0	0	0	0	0	0	0	0	0	0	0	0	0	0	0	0	0	7	0	0	265	D_0__Bacteria;D_1__Actinobacteria;D_2__Actinobacteria;D_3__Frankiales;D_4__Acidothermaceae;D_5__Acidothermus
13e76049e320f00be42a5df5c70ff3ae	0	0	0	79	0	0	0	0	0	0	0	0	0	0	0	0	0	0	0	78	107	0	0	0	0	0	0	0	0	0	0	0	0	0	0	0	0	0	0	0	0	0	0	0	0	0	0	264	D_0__Bacteria;D_1__Chloroflexi;D_2__TK10;D_3__uncultured bacterium;D_4__uncultured bacterium;D_5__uncultured bacterium;D_6__uncultured bacterium
9fb0fca03d8180330a5783f66942e17a	0	0	0	0	0	0	0	0	0	0	0	0	0	0	0	0	0	0	0	0	0	0	0	0	0	0	0	0	0	243	21	0	0	0	0	0	0	0	0	0	0	0	0	0	0	0	0	264	D_0__Bacteria;D_1__Planctomycetes;D_2__Planctomycetacia;D_3__Isosphaerales;D_4__Isosphaeraceae;D_5__Singulisphaera
6afb7a93e29f8084105ee06d5af8818d	0	0	0	0	0	0	0	0	0	0	0	0	0	0	0	0	0	0	0	0	0	0	0	0	0	0	0	0	0	0	0	0	264	0	0	0	0	0	0	0	0	0	0	0	0	0	0	264	D_0__Bacteria;D_1__Actinobacteria;D_2__Actinobacteria;D_3__Streptomycetales;D_4__Streptomycetaceae;D_5__Streptomyces
19f22e5226b857a6c3dfb56a04517979	40	0	0	0	0	0	0	0	0	0	113	51	0	0	0	0	0	0	0	0	0	0	0	0	0	0	0	0	0	23	0	0	0	36	0	0	0	0	0	0	0	0	0	0	0	0	0	263	D_0__Bacteria;D_1__Actinobacteria;D_2__Thermoleophilia;D_3__Solirubrobacterales;D_4__Solirubrobacteraceae;D_5__Conexibacter
dee4e3ceb0cfe2618c4294cf6bb86b50	0	0	16	107	0	0	43	38	0	0	0	0	17	8	0	0	0	0	0	10	0	12	0	6	0	0	0	0	0	0	0	0	0	0	0	0	0	0	0	0	0	0	0	6	0	0	0	263	D_0__Bacteria;D_1__Planctomycetes;D_2__Planctomycetacia;D_3__Gemmatales;D_4__Gemmataceae;D_5__uncultured
38a956bd958f6a520a9142c41a0fbbb2	0	0	2	0	0	0	0	0	30	0	0	0	5	0	0	0	0	0	0	0	11	0	0	0	18	0	0	0	0	20	8	0	0	0	21	0	0	86	22	0	27	0	0	0	7	6	0	263	D_0__Bacteria;D_1__Chloroflexi;D_2__Chloroflexia;D_3__Thermomicrobiales;D_4__JG30-KF-CM45
1fe60e82fdfca899b46e087909167176	0	0	0	0	0	0	0	75	0	0	0	0	0	0	0	0	0	0	0	0	0	0	0	30	0	0	0	0	0	0	0	0	0	0	0	0	0	0	0	0	0	0	0	0	0	97	61	263	D_0__Bacteria;D_1__Planctomycetes;D_2__Planctomycetacia;D_3__Gemmatales;D_4__Gemmataceae;D_5__uncultured;D_6__uncultured bacterium
c42a431682c0b7f206fd8d965a1ea071	0	0	0	0	0	0	0	0	0	0	0	0	0	0	0	0	0	0	0	0	0	0	0	0	9	0	7	19	83	89	32	0	0	0	0	0	0	13	0	0	0	0	0	0	0	0	0	263	D_0__Bacteria;D_1__Chloroflexi;D_2__Ktedonobacteria;D_3__Ktedonobacterales;D_4__Ktedonobacteraceae
cea959d700a5fb384bd635d3b260a2f6	0	0	0	0	0	0	0	0	0	0	0	0	0	0	0	0	0	0	0	0	0	0	0	0	0	0	0	0	0	0	0	0	0	0	10	0	0	0	0	0	0	0	0	0	0	0	0	263	D_0__Bacteria;D_1__Fibrobacteres;D_2__Fibrobacteria;D_3__Fibrobacterales;D_4__possible family 02;D_5__uncultured Chitinivibrionia bacterium;D_6__uncultured Chitinivibrionia bacterium
c7a772cac8498c1b82780a209d0ed98b	0	0	0	0	0	0	0	0	77	59	0	0	0	0	0	0	0	0	0	0	0	0	0	0	0	0	0	0	0	0	0	0	0	0	0	0	0	64	62	0	0	0	0	0	0	0	0	262	D_0__Bacteria;D_1__Actinobacteria;D_2__Thermoleophilia;D_3__Solirubrobacterales;D_4__67-14
fcb9dde5a09a6a632f52620b151ff5b8	0	0	0	0	0	0	0	0	0	0	0	0	0	0	0	0	0	0	0	0	0	0	0	0	0	0	49	0	0	15	0	87	0	86	0	0	0	0	0	0	0	0	0	25	0	0	0	262	D_0__Bacteria;D_1__Proteobacteria;D_2__Alphaproteobacteria;D_3__Rhizobiales;D_4__Beijerinckiaceae
02e5e8ec95dfec583ce3c2b1ddfef96a	0	0	0	0	0	0	0	0	0	0	0	0	0	0	0	0	0	0	0	0	0	0	0	0	0	0	0	0	209	0	0	0	0	0	0	0	53	0	0	0	0	0	0	0	0	0	0	262	D_0__Bacteria;D_1__GAL15;D_2__uncultured bacterium;D_3__uncultured bacterium;D_4__uncultured bacterium;D_5__uncultured bacterium;D_6__uncultured bacterium
4abe010b0d93888c3cd38b1f143f4638	0	0	0	23	0	0	0	0	0	0	0	0	0	0	0	0	0	0	0	0	0	0	0	0	11	0	0	0	0	0	0	0	0	0	0	0	0	76	0	74	59	0	0	0	0	18	0	261	D_0__Bacteria;D_1__Actinobacteria;D_2__Actinobacteria;D_3__Micromonosporales;D_4__Micromonosporaceae;D_5__Dactylosporangium
faa22dcb537f7a04f4b2c857c9b18258	0	0	0	0	0	0	0	0	0	0	0	0	21	0	0	0	0	0	0	0	0	0	0	0	0	0	0	45	36	0	0	0	0	0	14	19	27	0	0	19	0	0	0	0	31	16	33	261	D_0__Bacteria;D_1__Chloroflexi;D_2__JG30-KF-CM66
3c6f1f5f027957d295e09fd651d45ae4	0	10	0	12	0	0	0	14	7	32	0	0	0	0	0	0	0	0	0	0	0	0	0	0	0	0	0	0	0	0	0	26	21	0	48	0	0	0	41	0	0	0	27	0	22	0	0	260	D_0__Bacteria;D_1__Planctomycetes;D_2__Planctomycetacia;D_3__Gemmatales;D_4__Gemmataceae;D_5__Gemmata
415443f016e56a84b53d6c1a76194500	0	0	0	50	0	0	0	19	65	0	0	0	0	0	0	0	0	0	0	0	0	0	0	0	0	0	0	0	0	0	0	0	0	0	37	0	0	0	0	89	0	0	0	0	0	0	0	260	D_0__Bacteria;D_1__Proteobacteria;D_2__Alphaproteobacteria;D_3__Rhizobiales;D_4__Xanthobacteraceae;D_5__uncultured
a9c25e4e4b8f8757a3c50ad13ffa516d	0	0	0	0	0	0	0	0	0	0	0	0	0	17	0	0	0	0	0	0	0	0	0	0	0	0	0	0	0	0	0	0	0	0	0	0	53	0	0	0	0	0	0	0	0	0	190	260	D_0__Archaea;D_1__Crenarchaeota;D_2__Bathyarchaeia
af9a699fa6ab394843bc9e9ef3b47151	0	0	0	0	0	0	0	0	0	0	0	0	0	0	0	0	0	259	0	0	0	0	0	0	0	0	0	0	0	0	0	0	0	0	0	0	0	0	0	0	0	0	0	0	0	0	0	259	D_0__Bacteria;D_1__Actinobacteria;D_2__Actinobacteria;D_3__Streptosporangiales;D_4__Thermomonosporaceae;D_5__Actinoallomurus
3d03703b8547c79f9b92384a18140db4	0	0	23	0	0	0	50	0	0	0	0	0	157	0	0	0	0	0	0	0	0	0	0	0	0	0	0	0	0	0	0	0	0	0	0	0	0	0	0	0	0	0	0	0	0	28	0	258	D_0__Bacteria;D_1__Actinobacteria;D_2__Thermoleophilia;D_3__Gaiellales;D_4__uncultured;D_5__uncultured bacterium;D_6__uncultured bacterium
40ac2be74c4784bdac29f5408d46fbe2	0	0	0	0	0	0	0	17	18	0	0	0	0	94	0	0	0	0	0	44	28	24	0	0	0	0	0	0	33	0	0	0	0	0	0	0	0	0	0	0	0	0	0	0	0	0	0	258	D_0__Bacteria;D_1__Bacteroidetes;D_2__Bacteroidia;D_3__Chitinophagales;D_4__Chitinophagaceae;D_5__uncultured
03119f85853bd4ab958a240fcd0ea18e	0	0	0	0	0	0	0	0	0	0	0	0	0	0	39	0	0	0	0	0	0	0	0	0	13	0	42	0	0	35	0	0	0	112	0	0	0	0	0	0	0	0	0	17	0	0	0	258	D_0__Bacteria;D_1__Proteobacteria;D_2__Alphaproteobacteria;D_3__Elsterales;D_4__URHD0088
7d61923e9de993daae8720d3c6d053ca	0	0	0	0	0	0	0	0	0	0	0	0	0	0	0	0	0	0	116	53	88	0	0	0	0	0	0	0	0	0	0	0	0	0	0	0	0	0	0	0	0	0	0	0	0	0	0	257	D_0__Bacteria;D_1__Actinobacteria;D_2__Actinobacteria;D_3__Frankiales;D_4__Frankiaceae;D_5__Jatrophihabitans
2d3ab82f959c43050426c1543ff16a35	0	0	0	0	0	0	0	0	0	0	0	0	0	0	0	0	0	0	0	0	0	0	0	0	0	0	0	0	0	0	0	0	257	0	0	0	0	0	0	0	0	0	0	0	0	0	0	257	D_0__Bacteria;D_1__Actinobacteria;D_2__Actinobacteria;D_3__Streptomycetales;D_4__Streptomycetaceae;D_5__Streptomyces
50267271be35adfaaa591a55b74d2e06	0	0	0	0	0	0	61	0	0	0	0	0	0	0	0	0	0	0	0	0	0	0	0	0	0	0	0	0	0	0	0	0	0	0	0	0	0	0	0	89	0	0	0	0	0	106	0	256	D_0__Bacteria;D_1__Proteobacteria;D_2__Gammaproteobacteria;D_3__Gammaproteobacteria Incertae Sedis;D_4__Unknown Family;D_5__Acidibacter
7f3f4c7ec79f0f7814fcc7eda0814524	0	0	0	0	0	0	0	0	0	26	0	0	0	0	0	0	0	0	0	0	0	0	0	0	0	0	0	0	0	0	0	0	0	0	0	0	0	0	0	0	0	0	0	0	230	0	0	256	D_0__Bacteria;D_1__Actinobacteria;D_2__Actinobacteria;D_3__Propionibacteriales;D_4__Nocardioidaceae;D_5__Nocardioides;D_6__uncultured bacterium
c442ab6d4e5e7e84bf00b4578d502a92	0	0	0	0	0	0	0	0	0	0	0	0	40	0	0	0	0	0	0	0	0	0	0	0	0	0	0	14	0	0	0	0	0	0	0	28	0	14	0	67	5	0	0	5	15	52	16	256	D_0__Bacteria;D_1__Chloroflexi;D_2__Ktedonobacteria;D_3__Ktedonobacterales;D_4__Ktedonobacteraceae;D_5__HSB OF53-F07;D_6__uncultured Ktedonobacter sp.
c15cfa136d9c6fa9e09d2e7301477e4e	0	0	0	0	0	0	0	0	0	0	0	0	0	0	0	0	0	30	0	0	0	0	37	0	32	0	56	0	0	0	0	0	37	27	37	0	0	0	0	0	0	0	0	0	0	0	0	256	D_0__Bacteria;D_1__Actinobacteria;D_2__Thermoleophilia;D_3__Solirubrobacterales;D_4__67-14;D_5__uncultured bacterium;D_6__uncultured bacterium
2167521bfbee472d04bc0e23384c8387	0	0	0	0	0	0	0	0	0	0	0	0	0	0	0	0	0	0	0	0	0	0	32	0	0	0	19	0	0	0	0	0	0	131	0	0	0	0	0	0	0	0	0	74	0	0	0	256	D_0__Bacteria;D_1__Actinobacteria;D_2__Actinobacteria;D_3__Frankiales
70d6d20c930d6b73d9796e4863346d03	0	0	0	0	0	0	0	0	0	0	0	0	0	0	0	0	0	0	0	0	0	0	0	0	0	0	0	84	0	0	0	0	0	0	0	0	0	0	0	81	91	0	0	0	0	0	0	256	D_0__Bacteria;D_1__Acidobacteria;D_2__Acidobacteriia;D_3__Acidobacteriales
86f77fe94ce213cce6e1d282483b74a7	0	0	0	0	0	0	0	0	0	0	0	0	66	0	0	0	0	0	0	0	0	0	0	0	0	0	0	38	0	0	0	0	0	0	0	0	0	31	0	40	0	0	0	0	22	58	0	255	D_0__Bacteria;D_1__Planctomycetes;D_2__Planctomycetacia;D_3__Gemmatales;D_4__Gemmataceae;D_5__uncultured;D_6__uncultured planctomycete
eb43d4025e8cc10dd560ea03e4812edf	0	0	0	0	0	0	8	0	0	0	0	0	0	0	0	9	0	32	0	0	28	9	0	0	98	0	0	0	0	20	0	0	0	0	17	0	0	8	0	0	0	0	0	0	25	0	0	254	D_0__Bacteria;D_1__Proteobacteria;D_2__Alphaproteobacteria;D_3__Rhodospirillales;D_4__uncultured;D_5__uncultured bacterium;D_6__uncultured bacterium
f1d825c286a0093ea32fa51fe050deb7	0	0	0	0	0	0	0	0	0	0	0	0	0	0	0	0	0	0	0	0	0	0	0	0	0	0	0	0	225	0	0	0	0	0	0	0	29	0	0	0	0	0	0	0	0	0	0	254	D_0__Archaea;D_1__Thaumarchaeota;D_2__Group 1.1c;D_3__uncultured archaeon;D_4__uncultured archaeon;D_5__uncultured archaeon;D_6__uncultured archaeon
87cead96ea32d3706397a73b6a795dce	0	0	0	0	0	0	0	0	0	0	0	0	0	0	0	0	0	0	0	0	0	0	0	0	0	0	0	0	0	0	0	0	0	0	44	0	0	0	0	0	0	0	0	0	0	0	0	254	D_0__Bacteria;D_1__Spirochaetes;D_2__Spirochaetia;D_3__Spirochaetales;D_4__Spirochaetaceae;D_5__Treponema;D_6__uncultured Treponema sp.
c66262b9c837e2a1bd8edee82bbf641f	0	0	0	0	0	0	57	48	0	0	0	0	0	33	0	0	0	0	0	0	0	0	0	0	0	0	0	0	0	0	0	0	0	0	0	0	0	0	0	0	0	0	0	0	65	0	50	253	D_0__Bacteria;D_1__Actinobacteria;D_2__Actinobacteria;D_3__Frankiales;D_4__Acidothermaceae;D_5__Acidothermus;D_6__uncultured bacterium
927fcf47718c3e9b8a648d4688908e85	0	0	0	0	0	0	0	64	0	0	0	0	57	0	0	0	0	0	0	0	0	34	0	0	0	0	0	0	0	0	0	0	0	0	13	0	0	0	0	14	0	0	0	0	0	45	26	253	D_0__Bacteria;D_1__Acidobacteria;D_2__Acidobacteriia;D_3__Solibacterales;D_4__Solibacteraceae (Subgroup 3);D_5__Bryobacter;D_6__uncultured Acidobacteria bacterium
a0df6446e17aa0ac574bd217a2eb0577	0	0	0	0	0	0	0	0	0	0	0	0	0	0	0	0	0	0	0	0	0	0	0	0	0	0	0	0	0	0	0	0	221	0	0	0	0	0	0	0	32	0	0	0	0	0	0	253	D_0__Bacteria;D_1__Actinobacteria;D_2__Actinobacteria;D_3__Streptosporangiales;D_4__Thermomonosporaceae;D_5__Actinomadura
1c68e9c0b4c04e6422e4f056c95e00a2	0	0	48	0	0	0	71	45	0	0	0	0	47	0	0	0	0	0	0	0	0	0	0	0	0	0	0	0	0	0	0	0	0	0	0	20	0	0	0	0	0	0	0	0	0	21	0	252	D_0__Bacteria;D_1__Chloroflexi;D_2__AD3;D_3__uncultured bacterium;D_4__uncultured bacterium;D_5__uncultured bacterium;D_6__uncultured bacterium
dcdf613f2227b51b8825ac2b1a4932fa	0	0	11	0	0	0	0	0	0	0	0	0	50	0	0	0	0	0	0	0	0	0	0	0	0	0	0	20	0	0	0	0	0	0	11	22	0	0	0	33	24	0	0	0	0	66	15	252	D_0__Bacteria;D_1__Planctomycetes;D_2__Phycisphaerae;D_3__Tepidisphaerales;D_4__WD2101 soil group;D_5__uncultured bacterium;D_6__uncultured bacterium
fb13871d83b7a9745b3975e2d40abf5d	0	0	0	0	0	0	0	0	17	0	0	0	0	0	0	0	62	154	0	0	0	0	0	0	0	0	0	0	0	0	0	0	0	0	19	0	0	0	0	0	0	0	0	0	0	0	0	252	D_0__Bacteria;D_1__Actinobacteria;D_2__Actinobacteria;D_3__Pseudonocardiales;D_4__Pseudonocardiaceae;D_5__Actinophytocola
b1e056429ba77d8469de90886f07a1ed	0	0	0	0	0	0	0	0	0	0	0	0	0	0	0	0	0	0	21	55	0	0	41	28	0	0	0	0	0	0	0	0	0	0	0	0	0	0	0	0	0	0	0	26	81	0	0	252	D_0__Bacteria;D_1__Actinobacteria;D_2__Actinobacteria;D_3__Streptomycetales;D_4__Streptomycetaceae;D_5__Streptomyces
f1de9b367952760466e179cc30908e48	0	0	18	0	0	0	0	0	0	0	0	0	0	0	0	0	0	0	0	0	0	0	0	0	0	0	0	0	0	0	0	0	0	0	0	0	0	83	20	36	94	0	0	0	0	0	0	251	D_0__Bacteria;D_1__Actinobacteria;D_2__Thermoleophilia;D_3__Solirubrobacterales;D_4__Solirubrobacteraceae;D_5__Conexibacter
e5b18134648aaa2840032129f5b6d326	0	0	0	0	0	0	0	0	0	0	0	99	0	0	0	0	0	0	0	30	63	52	0	0	0	0	0	0	0	0	0	0	0	0	0	0	0	0	0	0	0	0	0	0	7	0	0	251	D_0__Bacteria;D_1__Cyanobacteria;D_2__Sericytochromatia;D_3__uncultured bacterium;D_4__uncultured bacterium;D_5__uncultured bacterium;D_6__uncultured bacterium
dc23d963674c67e9e82a9ca3ac4e4096	0	0	0	0	0	0	0	0	0	0	0	0	0	0	0	0	0	0	0	0	0	0	11	0	56	0	0	0	0	104	0	0	0	0	0	0	0	0	0	0	47	0	0	33	0	0	0	251	D_0__Bacteria;D_1__Planctomycetes;D_2__Planctomycetacia;D_3__Isosphaerales;D_4__Isosphaeraceae;D_5__Singulisphaera;D_6__uncultured bacterium
93cb1a7cd519a95a383760dfd9113144	3	0	0	0	0	0	0	0	48	114	0	0	0	0	0	0	0	0	0	0	0	0	0	0	0	0	0	0	0	0	0	0	9	0	76	0	0	0	0	0	0	0	0	0	0	0	0	250	D_0__Bacteria;D_1__Planctomycetes;D_2__Planctomycetacia;D_3__Gemmatales;D_4__Gemmataceae;D_5__uncultured;D_6__uncultured bacterium
df8a3ddb84b8c55a6d9a94a11fe71dc8	0	0	0	0	0	0	0	0	0	0	0	0	0	0	0	0	0	0	0	0	0	0	0	0	0	0	0	0	0	0	0	0	0	0	0	0	0	0	250	0	0	0	0	0	0	0	0	250	D_0__Bacteria;D_1__Actinobacteria;D_2__Thermoleophilia;D_3__Solirubrobacterales;D_4__67-14;D_5__uncultured bacterium;D_6__uncultured bacterium
a0390495d6d9ce1167767918bab67ea5	0	0	0	0	0	0	0	28	0	0	0	8	17	0	0	8	0	0	0	0	0	0	0	0	0	0	0	0	0	0	0	17	33	0	0	0	26	0	0	0	0	0	0	0	49	63	0	249	D_0__Bacteria;D_1__Planctomycetes;D_2__Planctomycetacia;D_3__Gemmatales;D_4__Gemmataceae;D_5__uncultured;D_6__uncultured bacterium
6ced708f78dca8c0dd166df25149feb6	0	0	0	0	0	0	0	0	31	0	0	0	0	0	20	0	0	0	0	0	0	0	0	0	0	0	0	0	0	0	0	0	0	198	0	0	0	0	0	0	0	0	0	0	0	0	0	249	D_0__Bacteria;D_1__Actinobacteria;D_2__Thermoleophilia;D_3__Solirubrobacterales;D_4__Solirubrobacteraceae
0ab4478f703d64aab62b2e89198b5841	0	0	0	0	0	0	0	0	0	49	0	0	0	0	0	0	0	0	0	0	0	0	0	0	0	0	0	0	0	0	0	0	0	0	0	39	62	0	0	0	0	0	59	0	0	40	0	249	D_0__Bacteria;D_1__Actinobacteria;D_2__Thermoleophilia;D_3__Gaiellales;D_4__uncultured;D_5__uncultured bacterium;D_6__uncultured bacterium
d0b52dfccbed8cacc4f14c6808e84236	0	0	0	0	0	0	224	24	0	0	0	0	0	0	0	0	0	0	0	0	0	0	0	0	0	0	0	0	0	0	0	0	0	0	0	0	0	0	0	0	0	0	0	0	0	0	0	248	D_0__Bacteria;D_1__Acidobacteria;D_2__Acidobacteriia;D_3__Acidobacteriales;D_4__uncultured
171515396cab5147519d85007b976a1e	0	0	0	0	0	0	38	0	50	27	0	0	19	0	0	0	0	0	0	0	0	0	0	0	0	0	0	0	0	0	0	0	0	0	81	0	0	0	14	0	0	0	19	0	0	0	0	248	D_0__Bacteria;D_1__Proteobacteria;D_2__Alphaproteobacteria;D_3__Rhizobiales;D_4__KF-JG30-B3
de692d6366ef3f43e27299dc7687bcc5	0	0	0	0	0	0	33	0	0	0	0	0	0	6	0	0	28	0	0	36	36	37	0	39	0	0	0	0	0	0	0	0	0	0	0	0	0	0	0	0	0	0	0	0	0	33	0	248	D_0__Bacteria;D_1__Actinobacteria;D_2__Actinobacteria;D_3__Frankiales;D_4__Acidothermaceae;D_5__Acidothermus;D_6__uncultured bacterium
01f8a9097dc6bc1824cf00b53434b97e	0	0	0	0	0	0	0	0	0	0	0	0	0	0	0	0	0	0	36	107	58	0	0	0	0	0	0	0	0	0	0	0	0	0	0	0	0	0	0	0	0	0	47	0	0	0	0	248	D_0__Bacteria;D_1__Proteobacteria;D_2__Alphaproteobacteria;D_3__Rhizobiales;D_4__Xanthobacteraceae
c2d30c8af682414d7aa23901df56ef51	0	0	0	0	0	0	0	0	0	0	0	0	0	0	0	0	0	0	0	0	0	0	0	0	0	0	0	0	248	0	0	0	0	0	0	0	0	0	0	0	0	0	0	0	0	0	0	248	D_0__Bacteria;D_1__Gemmatimonadetes;D_2__Gemmatimonadetes;D_3__Gemmatimonadales;D_4__Gemmatimonadaceae;D_5__uncultured;D_6__uncultured bacterium
787a6d257b96e75ef17604f11aa5c2c5	0	0	97	0	0	0	0	57	0	0	0	0	0	0	23	0	0	0	0	0	0	70	0	0	0	0	0	0	0	0	0	0	0	0	0	0	0	0	0	0	0	0	0	0	0	0	0	247	D_0__Bacteria;D_1__Acidobacteria;D_2__Acidobacteriia;D_3__Solibacterales;D_4__Solibacteraceae (Subgroup 3);D_5__Candidatus Solibacter
de391a5d79930cb2931a42ccdb49b977	0	0	19	0	0	0	0	0	0	0	0	0	58	0	0	0	0	0	0	0	0	13	0	0	0	0	0	15	0	0	0	0	0	0	0	0	0	17	0	27	28	0	0	15	10	39	6	247	D_0__Bacteria;D_1__Proteobacteria;D_2__Alphaproteobacteria;D_3__Acetobacterales;D_4__Acetobacteraceae;D_5__Acidiphilium
c78f03031686269086a796caa0206772	0	0	0	0	0	0	0	0	0	0	0	0	0	0	0	0	0	0	13	31	71	59	0	0	0	0	0	0	0	0	0	0	0	0	0	0	0	0	0	0	0	0	0	0	73	0	0	247	D_0__Bacteria;D_1__Planctomycetes;D_2__Planctomycetacia;D_3__Gemmatales;D_4__Gemmataceae;D_5__uncultured;D_6__uncultured bacterium
cc36d8c170d4cde393e0c2b0cd9a6110	0	0	19	59	0	0	0	0	0	65	0	0	0	0	0	0	0	0	0	0	0	0	0	0	0	0	0	0	0	0	0	0	0	0	10	0	0	0	22	42	29	0	0	0	0	0	0	246	D_0__Bacteria;D_1__Actinobacteria;D_2__Acidimicrobiia;D_3__IMCC26256;D_4__uncultured bacterium;D_5__uncultured bacterium;D_6__uncultured bacterium
4a455eb52e52bdce77f074467b383030	0	0	0	0	0	0	0	0	15	36	0	0	0	0	0	0	0	0	0	0	0	0	0	0	0	0	0	0	0	0	20	0	0	0	30	0	0	0	36	42	40	0	0	0	27	0	0	246	D_0__Bacteria;D_1__Proteobacteria;D_2__Alphaproteobacteria;D_3__Elsterales;D_4__uncultured;D_5__uncultured bacterium;D_6__uncultured bacterium
50a74bf74ddd6152d9d99e721be01888	0	0	0	0	0	0	0	0	0	0	0	0	0	0	21	0	0	0	0	0	0	0	0	0	0	0	12	0	0	10	0	0	0	201	0	0	0	0	0	0	0	0	0	0	0	0	0	246	D_0__Bacteria;D_1__Chloroflexi;D_2__Chloroflexia;D_3__Thermomicrobiales;D_4__JG30-KF-CM45;D_5__uncultured bacterium;D_6__uncultured bacterium
cf2daf30984546ddea29b4e1ade806e5	0	0	0	0	0	0	0	28	0	0	0	0	0	17	0	0	0	0	0	0	0	0	0	0	0	0	0	0	0	0	0	0	0	0	0	0	0	0	0	22	0	0	0	0	46	92	40	245	D_0__Bacteria;D_1__Planctomycetes;D_2__Planctomycetacia;D_3__Gemmatales;D_4__Gemmataceae;D_5__uncultured;D_6__uncultured planctomycete
0ecb9e350be21a47f70addaefaba7f5f	0	0	0	0	0	0	0	0	0	0	0	0	57	0	0	0	0	0	0	0	0	0	0	0	0	0	0	0	0	0	0	0	0	0	0	0	0	0	0	0	0	0	0	0	39	149	0	245	D_0__Bacteria;D_1__Verrucomicrobia;D_2__Verrucomicrobiae;D_3__Chthoniobacterales;D_4__Chthoniobacteraceae;D_5__Candidatus Udaeobacter
7a2dba84f6a561662680b612671d5a80	0	0	0	0	0	0	0	0	0	0	0	0	55	0	0	0	0	0	0	0	0	0	0	0	0	0	0	45	0	0	0	0	0	0	0	16	0	0	0	47	41	0	0	0	0	41	0	245	D_0__Bacteria;D_1__Proteobacteria;D_2__Alphaproteobacteria;D_3__Rhizobiales;D_4__Xanthobacteraceae;D_5__uncultured
5de62acbaae7cee1edbd6cd679118b2f	0	0	47	0	0	0	0	0	0	0	0	0	34	0	0	0	0	0	0	0	0	0	0	0	0	0	0	15	0	0	0	0	0	0	0	0	0	14	0	44	40	0	0	0	12	38	0	244	D_0__Bacteria;D_1__Planctomycetes;D_2__Planctomycetacia;D_3__Gemmatales;D_4__Gemmataceae;D_5__uncultured;D_6__uncultured bacterium
3f36c48dda8bdd59e4d67c576c719384	0	0	0	30	0	0	0	0	0	0	0	0	0	0	0	0	0	0	15	15	26	32	0	18	0	0	0	0	0	18	0	0	0	0	0	0	0	0	18	28	0	0	0	0	0	44	0	244	D_0__Bacteria;D_1__Proteobacteria;D_2__Alphaproteobacteria;D_3__Elsterales;D_4__uncultured
1d17e64f64b2765fece12e19fed1d76c	0	0	0	0	0	0	0	0	94	89	0	0	0	0	0	0	0	0	0	0	0	0	0	0	0	0	0	0	0	0	0	0	61	0	0	0	0	0	0	0	0	0	0	0	0	0	0	244	D_0__Bacteria;D_1__Actinobacteria;D_2__Actinobacteria;D_3__Pseudonocardiales;D_4__Pseudonocardiaceae;D_5__Actinophytocola
685c8377efa19bbb4f84672bbb563339	0	0	0	0	0	0	0	0	0	0	0	0	0	0	0	0	23	0	17	55	14	23	0	0	0	0	0	0	0	0	0	0	0	0	0	0	0	31	10	0	15	0	0	18	38	0	0	244	D_0__Bacteria;D_1__Chloroflexi;D_2__Ktedonobacteria;D_3__Ktedonobacterales;D_4__Ktedonobacteraceae
ebda21476667ae65cd51a02e9b51dd61	0	0	0	0	0	0	0	0	0	0	0	0	0	0	0	0	0	0	0	0	0	0	0	0	158	0	0	0	0	0	0	0	0	0	77	0	0	0	0	0	0	0	0	0	0	0	0	244	D_0__Bacteria;D_1__Chloroflexi;D_2__Ktedonobacteria;D_3__Ktedonobacterales;D_4__Ktedonobacteraceae
0a96aef077b57f2d5fa644bafae5eb9c	0	0	0	0	0	0	0	0	36	0	0	0	0	0	28	0	0	0	0	0	0	0	0	0	0	0	0	0	0	48	0	0	0	131	0	0	0	0	0	0	0	0	0	0	0	0	0	243	D_0__Bacteria;D_1__Proteobacteria;D_2__Alphaproteobacteria;D_3__Sphingomonadales;D_4__Sphingomonadaceae;D_5__Sphingomonas
2b0fe0f80e00bfa28de3aa99dc281189	0	0	0	0	0	0	0	0	0	0	0	0	86	0	0	0	0	0	0	0	0	0	0	0	0	0	0	0	0	0	0	0	0	0	0	0	0	0	0	50	0	0	0	0	21	47	39	243	D_0__Bacteria;D_1__Chloroflexi;D_2__Ktedonobacteria;D_3__Ktedonobacterales;D_4__Ktedonobacteraceae;D_5__HSB OF53-F07;D_6__uncultured bacterium
00056c4c5a30dbbfa64dfa34fe792941	0	0	0	0	0	0	0	0	0	0	0	0	38	0	0	0	0	0	0	0	0	0	0	0	0	0	0	15	0	0	0	0	0	0	0	9	0	0	0	73	80	0	0	0	0	28	0	243	D_0__Bacteria;D_1__Acidobacteria;D_2__Holophagae;D_3__Subgroup 7;D_4__uncultured bacterium;D_5__uncultured bacterium;D_6__uncultured bacterium
25a9d44cba43887f0cad5818b8014b9d	0	0	0	0	0	0	0	0	0	0	0	0	0	0	0	0	0	0	0	0	0	0	0	0	0	0	0	0	0	0	0	0	0	0	0	0	0	0	0	79	0	0	0	0	0	164	0	243	D_0__Bacteria;D_1__Gemmatimonadetes;D_2__Gemmatimonadetes;D_3__Gemmatimonadales;D_4__Gemmatimonadaceae;D_5__uncultured
e39de3f42341408327451f8c484997fb	0	0	0	6	0	0	105	56	0	0	0	0	0	12	0	0	0	0	8	8	21	0	0	0	0	0	0	6	0	0	0	0	0	0	0	0	0	0	0	0	0	0	0	0	0	20	0	242	D_0__Bacteria;D_1__Actinobacteria;D_2__Acidimicrobiia;D_3__uncultured;D_4__uncultured bacterium;D_5__uncultured bacterium;D_6__uncultured bacterium
b5731fa764a4b2cd01c0da8f2e4e3c40	0	0	0	0	0	0	63	0	0	0	0	63	0	0	28	0	72	0	0	0	0	0	0	0	0	0	0	0	0	0	16	0	0	0	0	0	0	0	0	0	0	0	0	0	0	0	0	242	D_0__Bacteria;D_1__Actinobacteria;D_2__Actinobacteria;D_3__Frankiales;D_4__Acidothermaceae;D_5__Acidothermus
20b09fe04cf8bd639ec9446e155b9735	0	0	0	0	0	0	0	0	68	42	45	0	0	0	0	0	0	0	0	0	0	0	0	0	0	0	0	0	0	0	0	0	0	0	87	0	0	0	0	0	0	0	0	0	0	0	0	242	D_0__Bacteria;D_1__Acidobacteria;D_2__Acidobacteriia;D_3__Solibacterales;D_4__Solibacteraceae (Subgroup 3);D_5__Candidatus Solibacter;D_6__uncultured bacterium
a58e8445c2bce375e03b304a4bbd1e7c	0	0	0	0	0	0	0	0	0	0	0	0	0	0	0	0	0	0	0	0	0	0	0	0	0	0	0	0	0	0	0	0	0	0	0	0	0	0	0	84	0	0	0	0	0	158	0	242	D_0__Bacteria;D_1__Actinobacteria;D_2__Thermoleophilia;D_3__Gaiellales;D_4__Gaiellaceae;D_5__Gaiella;D_6__uncultured bacterium
d0604367a49e76e0b638e43020a66efb	0	0	0	45	0	0	0	0	0	0	0	0	0	0	0	0	0	0	0	0	0	0	0	0	0	0	0	0	0	0	0	0	0	0	34	0	0	0	0	82	51	0	0	0	0	29	0	241	D_0__Bacteria;D_1__Proteobacteria;D_2__Deltaproteobacteria;D_3__Myxococcales;D_4__Polyangiaceae;D_5__Pajaroellobacter;D_6__uncultured bacterium
9e0671b5f80d42c6872f9969b2282515	0	0	0	0	0	15	0	0	0	0	0	0	0	0	0	9	0	0	0	0	0	0	0	0	21	24	0	0	0	36	63	0	0	0	0	0	0	0	0	0	0	0	0	0	0	0	0	241	D_0__Bacteria;D_1__Actinobacteria;D_2__Thermoleophilia;D_3__Solirubrobacterales;D_4__Solirubrobacteraceae;D_5__Conexibacter
ba9fd8c0e2502cdd0b2d8e11238545f2	0	0	0	0	0	0	0	0	0	0	0	62	0	0	0	14	0	0	0	44	30	0	0	0	0	0	0	0	0	0	0	0	0	0	55	0	0	0	0	0	0	0	0	0	36	0	0	241	D_0__Bacteria;D_1__Verrucomicrobia;D_2__Verrucomicrobiae;D_3__Pedosphaerales;D_4__Pedosphaeraceae;D_5__uncultured bacterium;D_6__uncultured bacterium
1a85c48166fb8223c8593c6fec433a3b	0	0	0	0	0	0	0	0	0	0	0	0	0	0	0	0	0	0	0	0	0	0	0	0	0	0	0	0	0	0	0	0	0	0	0	0	30	0	0	96	43	0	0	0	0	0	72	241	D_0__Bacteria;D_1__Actinobacteria;D_2__Actinobacteria;D_3__Micromonosporales;D_4__Micromonosporaceae
f5bf2f82abce3739484d3c5f8d6b588f	0	0	0	0	0	0	0	0	137	0	103	0	0	0	0	0	0	0	0	0	0	0	0	0	0	0	0	0	0	0	0	0	0	0	0	0	0	0	0	0	0	0	0	0	0	0	0	240	D_0__Bacteria;D_1__Actinobacteria;D_2__Thermoleophilia;D_3__Solirubrobacterales;D_4__67-14
83ae4a91f3397aecda4c735960db1d9c	0	0	0	0	0	0	0	0	0	0	0	0	32	0	0	0	0	0	0	0	0	0	0	0	0	0	0	0	0	0	0	0	0	0	0	0	0	128	0	38	42	0	0	0	0	0	0	240	D_0__Bacteria;D_1__Actinobacteria;D_2__Actinobacteria;D_3__Frankiales;D_4__Geodermatophilaceae;D_5__Geodermatophilus
ce2c2d31063a9146fd6dc7937d0a4dd4	0	0	0	0	0	0	0	0	0	0	0	0	0	0	17	0	0	0	0	0	0	0	0	41	23	0	21	0	0	60	14	0	0	0	0	0	0	0	0	0	0	0	0	0	0	0	0	240	D_0__Bacteria;D_1__Actinobacteria;D_2__Actinobacteria;D_3__Pseudonocardiales;D_4__Pseudonocardiaceae;D_5__Actinopolyspora
e8901018a23a1124c41071f080a85c7c	0	0	0	0	0	0	0	0	0	0	0	0	0	0	0	0	0	102	0	0	0	0	0	0	0	0	0	0	0	0	0	0	0	0	0	0	0	0	91	0	0	9	38	0	0	0	0	240	D_0__Bacteria;D_1__Actinobacteria;D_2__Actinobacteria;D_3__Micromonosporales;D_4__Micromonosporaceae
00eeb17db244eea85cdb03b408c80d62	0	0	0	0	0	0	0	0	0	0	0	0	0	0	0	0	0	240	0	0	0	0	0	0	0	0	0	0	0	0	0	0	0	0	0	0	0	0	0	0	0	0	0	0	0	0	0	240	D_0__Bacteria;D_1__Chloroflexi;D_2__Ktedonobacteria;D_3__Ktedonobacterales;D_4__Ktedonobacteraceae
2a6aacba772e615de37ea8b5337c2ac6	0	0	33	18	0	0	188	0	0	0	0	0	0	0	0	0	0	0	0	0	0	0	0	0	0	0	0	0	0	0	0	0	0	0	0	0	0	0	0	0	0	0	0	0	0	0	0	239	D_0__Bacteria;D_1__Planctomycetes;D_2__Planctomycetacia;D_3__Isosphaerales;D_4__Isosphaeraceae;D_5__Singulisphaera;D_6__uncultured bacterium
199e4ad267b5e760497d37fb2b867a4f	0	0	0	0	0	0	0	0	190	0	0	0	0	0	0	0	0	0	0	0	0	0	0	0	0	0	0	0	0	0	0	0	0	0	0	0	0	0	0	0	49	0	0	0	0	0	0	239	D_0__Bacteria;D_1__Actinobacteria;D_2__Thermoleophilia;D_3__Solirubrobacterales;D_4__67-14;D_5__uncultured bacterium;D_6__uncultured bacterium
3cc194d0119455313061d4c14bf9cd2c	0	0	0	0	0	0	0	0	73	16	0	0	0	0	0	0	0	0	0	0	0	0	0	0	0	0	0	0	0	0	0	0	0	0	0	0	0	0	0	0	150	0	0	0	0	0	0	239	D_0__Bacteria;D_1__Acidobacteria;D_2__Subgroup 6
d6f7bca14328f2c4f6c2940025b5978b	0	0	0	0	0	0	0	0	0	0	0	0	0	0	0	0	0	0	0	0	0	0	0	0	0	0	23	0	0	0	0	0	0	216	0	0	0	0	0	0	0	0	0	0	0	0	0	239	D_0__Bacteria;D_1__Actinobacteria;D_2__Actinobacteria;D_3__Frankiales;D_4__Geodermatophilaceae
f8adc7346289bb7641334ccc7fddd6dd	0	0	0	0	0	0	0	0	0	0	0	0	16	0	0	0	0	0	57	44	88	16	0	0	0	0	0	0	0	0	0	0	0	0	0	0	0	0	0	0	0	0	0	0	17	0	0	238	D_0__Bacteria;D_1__Planctomycetes;D_2__Phycisphaerae;D_3__Tepidisphaerales;D_4__WD2101 soil group;D_5__uncultured bacterium;D_6__uncultured bacterium
c6d2b5df54c03dae40f6ab3e2f2952f7	0	0	0	0	0	0	0	0	0	0	0	0	0	7	0	0	0	0	0	0	0	0	0	0	0	0	0	0	17	0	43	0	0	0	0	19	12	0	0	0	0	0	0	0	31	10	88	238	D_0__Bacteria;D_1__Chloroflexi;D_2__AD3;D_3__uncultured bacterium;D_4__uncultured bacterium;D_5__uncultured bacterium;D_6__uncultured bacterium
2e5b01e7dabbeb940046754a520b22be	0	0	0	0	0	0	0	0	0	0	0	0	0	0	0	0	0	238	0	0	0	0	0	0	0	0	0	0	0	0	0	0	0	0	0	0	0	0	0	0	0	0	0	0	0	0	0	238	D_0__Bacteria;D_1__Actinobacteria;D_2__Actinobacteria;D_3__Frankiales;D_4__Cryptosporangiaceae;D_5__Cryptosporangium
ddd67a8398e1d25a5738be042e41aae4	45	18	0	0	49	18	0	0	0	0	0	32	0	0	0	0	0	0	0	0	18	0	0	0	0	0	0	0	0	0	0	12	15	0	0	0	0	0	0	0	0	0	30	0	0	0	0	237	D_0__Bacteria;D_1__Acidobacteria;D_2__Acidobacteriia;D_3__Solibacterales;D_4__Solibacteraceae (Subgroup 3);D_5__Candidatus Solibacter
5c208ca130c80b46f10c2d7c877a673f	0	0	0	0	0	0	0	0	63	62	0	0	0	0	0	0	0	0	0	0	0	0	0	0	0	0	0	0	0	0	0	0	0	0	0	0	0	45	22	11	34	0	0	0	0	0	0	237	D_0__Bacteria;D_1__Proteobacteria;D_2__Alphaproteobacteria;D_3__uncultured;D_4__uncultured bacterium;D_5__uncultured bacterium;D_6__uncultured bacterium
5feef8f1934279408a3948872979e48f	0	0	0	0	0	0	0	0	0	0	0	0	0	0	0	0	0	0	0	0	0	0	0	0	0	0	0	0	0	0	0	0	12	0	0	0	0	0	0	0	0	0	225	0	0	0	0	237	D_0__Archaea;D_1__Thaumarchaeota;D_2__Nitrososphaeria;D_3__Nitrososphaerales;D_4__Nitrososphaeraceae;D_5__uncultured archaeon;D_6__uncultured archaeon
4b490d686694a1808e6caeebad412cd3	0	0	0	0	0	0	0	0	0	0	0	0	0	0	0	0	0	0	0	0	0	0	0	0	0	0	0	0	0	0	0	0	0	0	0	0	0	0	0	0	0	237	0	0	0	0	0	237	D_0__Archaea;D_1__Thaumarchaeota;D_2__Nitrososphaeria;D_3__Nitrososphaerales;D_4__Nitrososphaeraceae;D_5__uncultured archaeon;D_6__uncultured archaeon
91263fdf93281985e80ae853cd47b280	0	0	52	0	0	0	0	0	95	24	0	0	0	0	0	0	0	0	0	0	0	0	0	0	0	0	0	17	0	0	0	0	0	0	0	0	0	0	0	40	0	0	8	0	0	0	0	236	D_0__Bacteria;D_1__Proteobacteria;D_2__Alphaproteobacteria;D_3__Reyranellales;D_4__Reyranellaceae;D_5__Reyranella;Ambiguous_taxa
6d4ae96d2a8422cda07e2fd4364df3da	0	0	0	0	0	0	0	0	0	0	0	0	0	0	0	0	0	0	0	61	0	0	0	0	0	0	0	0	0	0	0	0	0	0	55	0	0	0	0	0	0	0	0	0	120	0	0	236	D_0__Bacteria;D_1__Actinobacteria;D_2__Acidimicrobiia;D_3__IMCC26256;D_4__uncultured bacterium;D_5__uncultured bacterium;D_6__uncultured bacterium
968e6d57f0ab866fc6bf26173735f00a	0	0	0	0	0	0	0	0	0	0	0	0	0	0	0	0	0	0	0	0	0	72	0	0	0	0	0	0	0	0	0	0	0	0	0	0	0	0	0	0	0	0	78	0	56	30	0	236	D_0__Bacteria;D_1__Actinobacteria;D_2__Thermoleophilia;D_3__Gaiellales;D_4__uncultured;D_5__uncultured bacterium;D_6__uncultured bacterium
0b86b7daf1ad80866b79016ed99ffa2c	0	0	0	0	0	0	0	0	0	0	0	0	0	0	0	0	0	0	0	0	0	0	0	0	0	0	0	0	0	0	0	0	6	0	52	0	0	0	0	0	0	0	0	160	0	0	0	236	D_0__Bacteria;D_1__Planctomycetes;D_2__Phycisphaerae;D_3__Tepidisphaerales;D_4__WD2101 soil group;D_5__uncultured bacterium;D_6__uncultured bacterium
4378ac5ef7d1cf5e1acc44a2c59ea3a6	0	0	0	0	23	9	0	0	0	0	0	0	0	0	0	0	0	0	0	0	0	0	0	0	0	0	0	0	0	0	0	0	0	0	0	0	0	0	0	0	0	186	17	0	0	0	0	235	D_0__Bacteria;D_1__Proteobacteria;D_2__Alphaproteobacteria;D_3__Elsterales;D_4__uncultured
3a791ec9ff5a04d0b1fee1f184321241	0	0	0	0	0	0	169	0	0	0	0	0	0	0	0	0	0	0	0	0	0	0	0	0	0	0	0	66	0	0	0	0	0	0	0	0	0	0	0	0	0	0	0	0	0	0	0	235	D_0__Bacteria;D_1__Proteobacteria;D_2__Gammaproteobacteria;D_3__Gammaproteobacteria Incertae Sedis;D_4__Unknown Family;D_5__Acidibacter
63c73675b9d0233c32c338c929d1b1c7	0	0	0	0	0	0	0	0	0	0	0	0	0	0	0	0	0	0	0	0	0	0	0	0	0	0	0	0	0	0	0	0	0	0	0	0	0	0	0	86	101	0	0	0	7	0	41	235	D_0__Bacteria;D_1__Rokubacteria;D_2__NC10;D_3__Rokubacteriales;D_4__uncultured bacterium;D_5__uncultured bacterium;D_6__uncultured bacterium
618678884c8b4e9a29b49fa1f9b8376b	0	0	0	0	0	0	67	53	0	0	0	0	0	0	0	0	0	0	0	0	0	0	0	0	0	0	0	0	0	0	0	0	0	0	76	0	0	0	0	0	0	0	0	0	0	0	38	234	D_0__Bacteria;D_1__Acidobacteria;D_2__Acidobacteriia;D_3__Solibacterales;D_4__Solibacteraceae (Subgroup 3);D_5__Candidatus Solibacter
75dc8384833455a480c38cb0d85e8ff7	0	0	0	0	0	0	0	0	0	0	0	0	0	0	0	0	0	0	0	0	0	0	0	0	0	0	0	55	179	0	0	0	0	0	0	0	0	0	0	0	0	0	0	0	0	0	0	234	D_0__Bacteria;D_1__Chloroflexi;D_2__Ktedonobacteria;D_3__Ktedonobacterales;D_4__Ktedonobacteraceae
c7dbf27982765aee6126b0fdff199f09	0	0	0	0	0	0	0	0	0	0	0	0	0	0	0	0	0	0	0	0	0	0	0	0	0	0	0	34	0	0	0	0	0	0	0	0	0	0	0	82	118	0	0	0	0	0	0	234	D_0__Bacteria;D_1__Proteobacteria;D_2__Deltaproteobacteria;D_3__Myxococcales;D_4__Archangiaceae;D_5__Anaeromyxobacter;D_6__uncultured bacterium
878a754dbf343607aaf374301144e3c5	0	0	0	28	0	0	11	61	0	0	0	0	0	12	0	0	0	0	0	0	0	13	0	0	0	0	0	0	63	0	0	0	0	0	0	9	19	0	0	0	0	0	0	0	0	0	17	233	D_0__Bacteria;D_1__Actinobacteria;D_2__Actinobacteria;D_3__Streptosporangiales;D_4__Thermomonosporaceae;D_5__Actinomadura
fe3a1af51931d622adbf857a3c73bf66	0	0	0	0	0	0	0	0	13	0	0	0	0	0	0	0	0	0	19	0	0	0	61	69	0	0	0	0	0	0	0	0	0	17	0	0	0	41	0	0	0	0	0	13	0	0	0	233	D_0__Bacteria;D_1__Actinobacteria;D_2__Actinobacteria;D_3__Pseudonocardiales;D_4__Pseudonocardiaceae;D_5__Amycolatopsis
f9f33b7d260da9edcf1d116f133f2256	0	0	0	0	0	0	0	141	0	0	0	0	0	61	0	0	0	0	0	0	0	0	0	0	0	0	0	0	0	0	0	0	0	0	0	0	0	0	0	0	0	0	0	0	0	0	30	232	D_0__Bacteria;D_1__Acidobacteria;D_2__Acidobacteriia;D_3__Acidobacteriales;D_4__uncultured
ded8734801795e91a2a06e87523d08ec	0	0	0	0	0	0	0	0	0	0	0	0	0	0	0	0	0	0	0	20	24	45	0	18	0	0	0	0	0	0	25	0	16	0	0	0	0	0	0	0	0	0	0	0	84	0	0	232	D_0__Bacteria;D_1__Planctomycetes;D_2__Planctomycetacia;D_3__Gemmatales;D_4__Gemmataceae;D_5__uncultured;D_6__uncultured planctomycete
a682099c17f7eebbb8941fb1b3a5ae36	0	0	0	0	0	0	0	0	0	0	0	0	0	0	0	0	0	0	0	0	0	0	0	0	22	0	0	0	0	59	0	0	0	151	0	0	0	0	0	0	0	0	0	0	0	0	0	232	D_0__Bacteria;D_1__Proteobacteria;D_2__Alphaproteobacteria;D_3__Sphingomonadales;D_4__Sphingomonadaceae;D_5__Sphingomonas
c7af83324481d71f456f2dcf5822b986	0	0	0	0	0	0	89	0	0	0	0	0	33	0	0	0	0	0	0	0	0	0	0	0	0	0	0	31	0	0	0	0	0	0	0	0	0	0	0	29	0	0	0	0	0	49	0	231	D_0__Bacteria;D_1__Actinobacteria;D_2__Thermoleophilia;D_3__Gaiellales;D_4__uncultured;D_5__uncultured bacterium;D_6__uncultured bacterium
06080dc8a38b7eee44df333cbe05c2bc	0	0	0	0	0	0	0	0	0	0	0	0	0	0	0	0	0	0	0	0	0	0	0	0	85	0	0	0	0	146	0	0	0	0	0	0	0	0	0	0	0	0	0	0	0	0	0	231	D_0__Bacteria;D_1__Proteobacteria;D_2__Alphaproteobacteria;D_3__Acetobacterales;D_4__Acetobacteraceae;D_5__uncultured
c66c5c94e8adc3000f8d53907249bad6	0	0	0	0	0	0	0	0	0	0	0	0	0	0	0	0	0	0	0	0	0	0	0	0	0	0	0	127	54	0	0	0	0	0	0	0	0	0	0	16	0	0	0	0	0	34	0	231	D_0__Bacteria;D_1__Chloroflexi;D_2__Ktedonobacteria;D_3__Ktedonobacterales;D_4__Ktedonobacteraceae
eccb00a788ee598cee66a67b1975d846	0	0	0	0	0	116	0	0	0	91	0	0	0	0	0	0	0	0	0	0	0	0	0	0	0	0	0	0	0	0	0	0	0	0	0	0	0	0	0	0	0	0	0	0	0	0	23	230	D_0__Bacteria;D_1__Planctomycetes;D_2__Planctomycetacia;D_3__Gemmatales;D_4__Gemmataceae;D_5__uncultured
be768bbb0d68478498f1e3a4fd52dfd2	0	0	0	0	0	9	0	0	0	0	0	0	0	0	0	0	0	57	0	0	0	0	0	0	85	0	0	0	0	0	0	0	0	0	0	0	0	0	21	19	0	0	16	4	0	9	10	230	D_0__Bacteria;D_1__Actinobacteria;D_2__Actinobacteria;D_3__Streptosporangiales;D_4__Thermomonosporaceae;D_5__Actinoallomurus
0c7b75b8f520bbd068711e7b69966506	0	0	0	0	0	0	54	0	0	0	0	0	0	0	0	0	0	0	0	0	0	0	0	0	0	0	0	0	0	0	0	0	0	0	0	0	0	0	0	0	34	0	0	0	0	142	0	230	D_0__Bacteria;D_1__Chloroflexi;D_2__AD3;D_3__uncultured bacterium;D_4__uncultured bacterium;D_5__uncultured bacterium;D_6__uncultured bacterium
acc9bf00f70a5d143918cc9f15e5da10	0	0	0	0	0	0	0	0	0	0	0	0	84	0	0	0	0	0	0	0	0	0	21	0	0	0	0	0	0	0	0	0	0	0	0	0	0	31	0	0	0	0	0	0	0	94	0	230	D_0__Bacteria;D_1__Planctomycetes;D_2__Planctomycetacia;D_3__Gemmatales;D_4__Gemmataceae;D_5__uncultured;D_6__uncultured planctomycete
a0d0e5285bd9637fe0fc8dd9c69fa9e6	0	0	44	0	0	0	185	0	0	0	0	0	0	0	0	0	0	0	0	0	0	0	0	0	0	0	0	0	0	0	0	0	0	0	0	0	0	0	0	0	0	0	0	0	0	0	0	229	D_0__Bacteria;D_1__Verrucomicrobia;D_2__Verrucomicrobiae;D_3__Chthoniobacterales;D_4__Xiphinematobacteraceae;D_5__Candidatus Xiphinematobacter;D_6__uncultured bacterium
475ff822d88b7ca557c03fbf3c487702	0	0	0	0	0	0	51	86	0	0	0	0	0	0	0	0	0	0	58	0	0	0	0	0	0	0	0	0	0	0	0	0	0	0	0	0	0	0	0	0	0	0	0	0	0	34	0	229	D_0__Bacteria;D_1__Actinobacteria;D_2__Acidimicrobiia;D_3__IMCC26256;D_4__uncultured bacterium;D_5__uncultured bacterium;D_6__uncultured bacterium
c315e6813bd1729024960906ba00099b	0	0	0	0	0	0	0	0	0	0	0	0	0	0	0	0	0	0	0	0	0	0	0	0	0	0	0	0	0	0	0	0	0	0	0	18	0	0	0	0	79	0	0	0	56	25	31	229	D_0__Bacteria;D_1__Proteobacteria;D_2__Alphaproteobacteria;D_3__Reyranellales;D_4__Reyranellaceae;D_5__Reyranella
372c26fdd1186a68bf841957211e2f89	0	0	0	0	0	0	0	0	0	0	0	0	0	0	0	0	0	0	0	0	0	0	0	0	0	0	0	0	0	0	0	0	0	0	54	38	0	0	0	0	0	0	0	0	17	120	0	229	D_0__Bacteria;D_1__Acidobacteria;D_2__Acidobacteriia;D_3__Acidobacteriales
6bae37822e33636a5de9d026954b1176	0	0	14	0	0	0	13	50	18	0	0	7	18	0	0	14	0	10	9	0	0	13	0	0	0	0	0	0	0	0	0	0	20	20	22	0	0	0	0	0	0	0	0	0	0	0	0	228	D_0__Bacteria;D_1__Actinobacteria;D_2__Actinobacteria;D_3__Corynebacteriales;D_4__Mycobacteriaceae;D_5__Mycobacterium
09357dfb76dfd8c3b64d6fd7f241d6a5	0	0	0	0	0	0	0	0	0	76	0	0	54	0	0	0	0	0	0	0	0	0	0	0	0	0	0	0	0	0	58	0	0	0	0	0	0	0	0	0	0	0	0	0	40	0	0	228	D_0__Bacteria;D_1__Proteobacteria;D_2__Alphaproteobacteria;D_3__Elsterales;D_4__uncultured;D_5__uncultured bacterium;D_6__uncultured bacterium
72a523cc39fd6968033c5b13298897b0	0	0	0	0	0	0	0	0	0	0	0	0	0	0	0	0	0	0	0	4	0	23	0	0	0	0	0	22	20	0	7	0	0	0	0	0	15	0	0	0	35	0	0	0	22	61	19	228	D_0__Bacteria;D_1__Planctomycetes;D_2__Planctomycetacia;D_3__Gemmatales;D_4__Gemmataceae;D_5__uncultured;D_6__uncultured bacterium
ab564b0e246fb1b1f7b3686cef257b8d	0	0	0	0	0	0	0	0	0	0	0	0	0	0	0	0	0	0	0	0	0	0	0	0	0	0	0	0	0	0	0	0	228	0	0	0	0	0	0	0	0	0	0	0	0	0	0	228	D_0__Bacteria;D_1__Actinobacteria;D_2__Actinobacteria;D_3__Propionibacteriales;D_4__Nocardioidaceae;D_5__uncultured;D_6__uncultured bacterium
8c67d337ace504436b82c196ea979cc3	0	0	11	0	0	0	0	0	0	0	0	0	0	0	0	0	0	0	0	0	0	0	0	0	0	0	0	8	0	0	0	0	0	0	0	6	0	0	0	46	156	0	0	0	0	0	0	227	D_0__Bacteria;D_1__Gemmatimonadetes;D_2__Gemmatimonadetes;D_3__Gemmatimonadales;D_4__Gemmatimonadaceae;D_5__uncultured;D_6__uncultured bacterium
b2042c6d8e17b54b5e7aa3e6196f5ca1	0	0	0	49	0	0	40	43	0	0	0	0	45	0	0	0	0	0	0	0	13	0	0	0	0	0	0	0	0	0	0	0	0	0	0	0	0	0	0	0	0	0	0	0	0	37	0	227	D_0__Bacteria;D_1__Proteobacteria;D_2__Alphaproteobacteria;D_3__Micropepsales;D_4__Micropepsaceae;D_5__uncultured
1784766b8ed1acdebc315984a5c712f0	0	0	0	0	0	0	0	0	0	0	0	0	0	0	0	0	0	0	0	0	0	0	0	0	0	0	0	0	0	0	0	0	0	0	0	0	0	78	34	0	100	0	0	0	15	0	0	227	D_0__Bacteria;D_1__Actinobacteria;D_2__Thermoleophilia;D_3__Solirubrobacterales;D_4__67-14;D_5__uncultured bacterium;D_6__uncultured bacterium
ce881542e0c903013a8ead98c857e781	0	0	0	0	0	0	23	79	0	0	0	0	0	0	0	0	0	0	43	0	0	10	0	0	0	0	0	0	0	0	0	0	0	0	0	0	0	0	0	0	0	0	0	0	0	44	27	226	D_0__Bacteria;D_1__Actinobacteria;D_2__Thermoleophilia;D_3__Solirubrobacterales;D_4__Solirubrobacteraceae;D_5__uncultured
9ce33c03ac2362155dd51f9672cdb247	0	0	0	0	0	0	0	0	0	0	0	0	59	5	0	0	0	0	0	0	0	0	0	0	0	0	0	0	0	0	0	0	0	0	20	19	0	8	0	0	0	0	0	12	13	80	10	226	D_0__Bacteria;D_1__Chloroflexi;D_2__Ktedonobacteria;D_3__Ktedonobacterales;D_4__Ktedonobacteraceae
b177f8e529201a0b0200318ee88b8145	0	0	0	0	0	0	0	0	0	0	0	0	16	19	0	0	0	0	0	0	0	0	0	0	0	0	0	0	0	0	0	0	0	0	0	0	0	0	5	59	28	0	0	0	27	49	23	226	D_0__Bacteria;D_1__Chloroflexi;D_2__Ktedonobacteria;D_3__Ktedonobacterales;D_4__JG30-KF-AS9;D_5__uncultured bacterium;D_6__uncultured bacterium
0f76f317cfb17765cbfd5a4a2ced7d4d	0	0	0	0	0	0	0	0	0	0	0	0	0	0	0	0	0	0	0	0	0	0	0	0	0	0	0	0	0	0	0	0	0	0	0	0	0	0	0	0	0	48	178	0	0	0	0	226	D_0__Bacteria;D_1__Proteobacteria;D_2__Alphaproteobacteria;D_3__Acetobacterales;D_4__Acetobacteraceae;D_5__uncultured;D_6__uncultured bacterium
f270d1d3c6295a9447b23cc8255f8c00	0	0	17	0	0	0	0	0	0	0	0	0	0	0	0	0	0	0	0	0	0	0	0	0	0	0	0	0	97	0	0	0	0	0	0	0	0	0	0	45	0	0	0	0	0	61	0	225	D_0__Bacteria;D_1__Chloroflexi;D_2__Ktedonobacteria;D_3__Ktedonobacterales;D_4__Ktedonobacteraceae;D_5__FCPS473
eb1acc89821f09435bb1bf38314fd050	0	0	0	0	0	0	0	0	0	0	82	0	0	0	0	0	0	0	0	0	0	0	0	0	0	0	0	0	0	0	0	26	0	0	0	0	0	0	0	0	0	117	0	0	0	0	0	225	D_0__Bacteria;D_1__Actinobacteria;D_2__Actinobacteria;D_3__Frankiales;D_4__Acidothermaceae;D_5__Acidothermus
914a3f5cd09baec00fa310f00c940fcb	0	0	0	0	0	0	0	0	0	0	12	0	0	0	0	0	0	0	43	100	15	0	0	0	0	0	0	0	0	0	0	55	0	0	0	0	0	0	0	0	0	0	0	0	0	0	0	225	D_0__Bacteria;D_1__Planctomycetes;D_2__Phycisphaerae;D_3__Tepidisphaerales;D_4__WD2101 soil group;D_5__uncultured bacterium;D_6__uncultured bacterium
ab604ee1c9afa9637fbe365fdbe9fe35	24	0	0	0	120	65	0	0	0	0	0	0	0	0	0	0	0	0	0	0	0	0	0	0	0	0	0	0	0	0	0	0	0	0	0	0	0	0	0	0	0	0	15	0	0	0	0	224	D_0__Bacteria;D_1__Planctomycetes;D_2__Phycisphaerae;D_3__Tepidisphaerales;D_4__WD2101 soil group;D_5__uncultured bacterium;D_6__uncultured bacterium
91fa209a2fcc9cb132e9fcc849cce7a6	0	0	0	0	0	0	0	58	0	0	0	0	0	0	0	0	0	0	0	0	0	0	0	0	0	0	0	0	51	0	0	0	0	0	0	0	0	0	0	56	0	0	0	0	0	0	59	224	D_0__Bacteria;D_1__Verrucomicrobia;D_2__Verrucomicrobiae;D_3__Pedosphaerales;D_4__Pedosphaeraceae
71520cc3e5fdda78e9abbc1700770eb0	0	0	0	0	0	0	0	0	0	0	0	0	0	0	0	0	0	224	0	0	0	0	0	0	0	0	0	0	0	0	0	0	0	0	0	0	0	0	0	0	0	0	0	0	0	0	0	224	D_0__Bacteria;D_1__Actinobacteria;D_2__Actinobacteria;D_3__Streptosporangiales;D_4__Thermomonosporaceae;D_5__Actinoallomurus
9e8b567e5bf4b282b995bd3cc1d5b85e	0	0	0	0	0	0	0	0	0	0	0	0	0	0	0	0	0	0	0	0	51	52	0	0	0	0	0	0	46	0	24	0	0	0	0	0	11	0	0	0	0	0	0	0	0	0	40	224	D_0__Bacteria;D_1__Chloroflexi;D_2__Ktedonobacteria;D_3__Ktedonobacterales;D_4__Ktedonobacteraceae;D_5__uncultured
06d0dc4b2bded1551fbf7a5e0566e467	0	0	0	0	0	0	0	0	0	0	0	0	0	0	0	0	0	0	0	0	0	0	0	0	0	0	0	0	0	0	0	0	0	0	0	0	0	0	0	67	157	0	0	0	0	0	0	224	D_0__Bacteria;D_1__Actinobacteria;D_2__Thermoleophilia;D_3__Solirubrobacterales;D_4__67-14;D_5__uncultured bacterium;D_6__uncultured bacterium
61ad772ff7f2c2c22bc2926138bcd11a	0	0	0	0	0	0	0	0	0	0	0	0	0	0	0	0	0	0	0	0	0	0	0	0	0	0	0	0	0	0	0	0	0	0	0	0	0	0	0	92	132	0	0	0	0	0	0	224	D_0__Bacteria;D_1__Actinobacteria;D_2__Thermoleophilia;D_3__Solirubrobacterales;D_4__67-14;D_5__uncultured bacterium;D_6__uncultured bacterium
322b36bdfc48b22032658c321e63b6f3	0	0	0	0	0	0	0	0	0	0	0	0	0	0	0	0	0	0	0	0	0	0	0	0	0	0	0	0	0	0	0	0	0	0	0	0	0	0	0	0	148	0	0	0	0	76	0	224	D_0__Bacteria;D_1__Chloroflexi;D_2__Ktedonobacteria;D_3__Ktedonobacterales;D_4__Ktedonobacteraceae;D_5__HSB OF53-F07
30cb591f971634065dd08ab4747d0d79	0	0	0	70	0	0	26	19	0	0	0	0	0	0	0	0	0	0	0	0	0	0	0	0	0	0	0	0	0	0	0	0	0	0	0	0	0	0	0	0	0	0	0	0	0	108	0	223	D_0__Bacteria;D_1__Actinobacteria;D_2__Thermoleophilia;D_3__Gaiellales;D_4__uncultured;D_5__uncultured bacterium;D_6__uncultured bacterium
dcdc3f26c93a001d98391233a3a73f1d	0	0	0	0	0	0	0	0	0	0	0	0	12	0	0	0	0	0	0	0	0	0	0	0	0	0	0	21	0	0	0	0	0	0	0	12	24	0	0	0	0	0	0	0	45	35	74	223	D_0__Bacteria;D_1__Verrucomicrobia;D_2__Verrucomicrobiae;D_3__Chthoniobacterales;D_4__Xiphinematobacteraceae;D_5__Candidatus Xiphinematobacter;D_6__uncultured bacterium
4d8ecb9e7f942f5684e190cf97b4fba4	0	0	0	0	0	0	0	0	0	0	0	0	0	0	0	0	58	90	0	0	0	0	0	0	75	0	0	0	0	0	0	0	0	0	0	0	0	0	0	0	0	0	0	0	0	0	0	223	D_0__Bacteria;D_1__Proteobacteria;D_2__Alphaproteobacteria;D_3__Elsterales;D_4__uncultured
7316ad1af0869b088db24185ebc53b4f	0	0	0	0	0	0	0	0	28	0	111	29	0	0	0	0	0	0	0	0	0	0	0	0	0	0	0	0	0	0	0	0	0	0	0	0	0	54	0	0	0	0	0	0	0	0	0	222	D_0__Bacteria;D_1__Actinobacteria;D_2__Thermoleophilia;D_3__Solirubrobacterales;D_4__Solirubrobacteraceae;D_5__Solirubrobacter;D_6__uncultured bacterium
134ffaa00abc9c658e6252c1cd3ec01f	0	0	0	0	0	9	0	0	0	0	0	0	0	0	0	0	0	0	0	0	0	0	0	0	0	0	0	0	0	0	0	212	0	0	0	0	0	0	0	0	0	0	0	0	0	0	0	221	D_0__Bacteria;D_1__Planctomycetes;D_2__Planctomycetacia;D_3__Gemmatales;D_4__Gemmataceae;D_5__Gemmata;D_6__uncultured bacterium
e2e6f4648faeca02280731bfba516158	0	0	0	0	0	0	78	31	0	0	0	0	17	45	0	0	0	0	0	0	0	0	0	0	0	0	0	0	25	0	0	0	0	0	0	0	0	0	0	0	0	0	0	0	12	13	0	221	D_0__Bacteria;D_1__Actinobacteria;D_2__Actinobacteria;D_3__Catenulisporales;D_4__Actinospicaceae;D_5__Actinospica
36fda9152048a891e7e2d9f8c11b4c01	0	0	0	0	0	0	0	0	0	0	0	0	0	31	0	0	0	0	0	0	0	0	0	0	0	0	0	68	0	0	0	0	0	0	0	105	17	0	0	0	0	0	0	0	0	0	0	221	D_0__Bacteria;D_1__Actinobacteria;D_2__Thermoleophilia;D_3__Gaiellales;D_4__Gaiellaceae;D_5__Gaiella;D_6__uncultured bacterium
2f6d3472cee4cf954f59e6df3a4e60ab	0	0	0	7	0	0	24	11	0	0	0	0	40	7	0	0	0	0	0	0	0	0	0	0	0	0	0	37	40	0	0	0	0	0	4	0	16	0	0	0	0	0	0	0	0	34	0	220	D_0__Bacteria;D_1__Actinobacteria;D_2__Acidimicrobiia;D_3__IMCC26256;D_4__uncultured bacterium;D_5__uncultured bacterium;D_6__uncultured bacterium
f1716699ad8fe8b3aba8d420ce044113	0	0	0	0	35	0	0	0	0	34	0	0	0	0	0	0	0	0	0	0	0	0	0	0	0	0	0	0	0	0	0	47	0	0	0	0	0	0	0	0	0	104	0	0	0	0	0	220	D_0__Bacteria;D_1__Planctomycetes;D_2__Planctomycetacia;D_3__Isosphaerales;D_4__Isosphaeraceae;D_5__Singulisphaera;D_6__uncultured bacterium
39eb7f261f00be23477a2e2a88d7b513	0	0	0	0	0	0	0	0	0	0	0	0	0	0	0	0	0	0	0	0	0	0	0	0	220	0	0	0	0	0	0	0	0	0	0	0	0	0	0	0	0	0	0	0	0	0	0	220	D_0__Bacteria;D_1__Actinobacteria;D_2__Actinobacteria;D_3__Streptomycetales;D_4__Streptomycetaceae;D_5__Streptomyces
17ecc136ab87136e5f5a54c87ac9a100	0	0	0	0	0	0	0	0	0	0	0	0	0	0	0	0	0	0	0	0	0	0	0	0	0	0	0	0	0	0	0	0	0	0	0	0	0	0	0	0	0	0	0	220	0	0	0	220	D_0__Bacteria;D_1__Actinobacteria;D_2__Thermoleophilia;D_3__Solirubrobacterales;D_4__Solirubrobacteraceae;D_5__Conexibacter;D_6__uncultured bacterium
f9cdb166a656c27127ea3a6bdd511999	0	58	0	0	0	39	0	0	0	0	0	0	0	0	0	0	0	0	0	0	0	0	0	0	0	0	0	0	0	0	0	48	74	0	0	0	0	0	0	0	0	0	0	0	0	0	0	219	D_0__Bacteria;D_1__Proteobacteria;D_2__Alphaproteobacteria;D_3__Elsterales;D_4__uncultured;D_5__uncultured bacterium;D_6__uncultured bacterium
1d8689d6d09f6f6a52c3ba47d7c315e7	0	0	10	14	0	0	0	0	0	38	0	0	28	0	0	0	0	0	0	0	0	0	0	0	0	0	0	0	0	0	0	0	0	0	33	10	0	0	11	13	14	0	0	0	20	28	0	219	D_0__Bacteria;D_1__Chloroflexi;D_2__Ktedonobacteria;D_3__Ktedonobacterales;D_4__JG30-KF-AS9;D_5__uncultured bacterium;D_6__uncultured bacterium
831c57fac749be549fa7eaf38a9f1771	0	0	0	13	0	0	0	23	0	0	0	0	19	15	0	0	0	0	0	0	0	18	0	0	0	0	0	0	0	0	20	0	0	0	0	0	0	0	0	23	14	0	0	0	19	29	26	219	D_0__Bacteria;D_1__Acidobacteria;D_2__Acidobacteriia;D_3__Acidobacteriales;D_4__uncultured
f023aebe5302ec7c2396729c6f240cf5	0	0	0	0	0	0	0	0	0	0	0	0	71	0	0	0	0	0	0	0	0	0	0	0	0	0	0	0	0	0	0	0	0	0	0	0	0	0	0	97	0	0	0	0	0	51	0	219	D_0__Bacteria;D_1__Proteobacteria;D_2__Deltaproteobacteria;D_3__Myxococcales;D_4__Polyangiaceae
fd674e040c65d4f5028bda9bfe5deb35	0	0	0	0	0	0	0	0	0	199	0	0	0	0	0	0	0	0	0	0	0	0	0	0	0	0	0	0	0	0	0	0	0	0	0	0	0	19	0	0	0	0	0	0	0	0	0	218	D_0__Bacteria;D_1__Proteobacteria;D_2__Alphaproteobacteria;D_3__Rhizobiales;D_4__Xanthobacteraceae;D_5__uncultured
078c73c2b9bfbac9f087fcdc4844e467	0	0	0	0	0	0	0	0	0	78	0	0	0	0	0	0	0	95	0	0	0	0	0	0	0	0	0	0	0	0	0	0	0	0	0	0	0	0	0	45	0	0	0	0	0	0	0	218	D_0__Bacteria;D_1__Proteobacteria;D_2__Alphaproteobacteria;D_3__Rhizobiales;D_4__Xanthobacteraceae;D_5__Bradyrhizobium
ac44908b2c18b9198de5767256d9ac4b	0	0	0	0	0	0	0	0	0	0	0	0	0	0	0	0	0	0	0	0	0	0	0	0	0	0	0	66	63	10	0	0	0	0	0	56	23	0	0	0	0	0	0	0	0	0	0	218	D_0__Bacteria;D_1__Actinobacteria;D_2__Acidimicrobiia;D_3__IMCC26256
47a123f2459bbac90913f02327061931	0	0	0	0	0	0	0	0	0	0	0	0	0	0	0	0	0	0	0	0	0	0	0	0	0	0	0	0	0	0	0	0	0	0	0	0	0	119	99	0	0	0	0	0	0	0	0	218	D_0__Bacteria;D_1__Actinobacteria;D_2__Actinobacteria;D_3__Propionibacteriales;D_4__Nocardioidaceae;D_5__Nocardioides;D_6__uncultured bacterium
5fcfd9c337a331c880de109286c2134c	0	0	46	0	0	0	47	0	32	0	8	0	0	0	0	0	0	0	0	0	0	0	0	0	19	0	0	0	0	0	0	0	0	0	43	0	0	0	0	0	0	0	22	0	0	0	0	217	D_0__Bacteria;D_1__Proteobacteria;D_2__Alphaproteobacteria;D_3__Micropepsales;D_4__Micropepsaceae;D_5__uncultured
562d95c6370797c9ecf9414ba99553d5	0	0	33	0	0	0	31	0	0	0	0	0	48	17	0	0	0	0	0	0	0	0	0	0	0	0	0	11	0	0	6	0	0	0	0	15	0	0	0	34	0	0	0	0	0	21	0	216	D_0__Bacteria;D_1__Proteobacteria;D_2__Alphaproteobacteria;D_3__Elsterales;D_4__uncultured;D_5__uncultured bacterium;D_6__uncultured bacterium
c3a38409ed175b90f6582899eac1fd06	0	0	0	11	0	0	0	0	0	0	23	0	0	0	0	0	0	0	0	0	22	0	0	0	0	0	0	0	0	0	0	0	0	0	0	0	0	0	0	45	0	0	0	0	11	104	0	216	D_0__Bacteria;D_1__Firmicutes;D_2__Bacilli;D_3__Bacillales;D_4__Bacillaceae;D_5__Bacillus
e2dc2780b03733b3117b817ede4c475d	0	0	0	0	0	0	0	0	0	13	0	0	0	0	0	0	0	0	0	0	0	0	0	0	0	0	0	0	0	0	0	0	0	0	0	0	0	6	27	68	28	0	0	0	29	45	0	216	D_0__Bacteria;D_1__Actinobacteria;D_2__Acidimicrobiia;D_3__uncultured;D_4__uncultured bacterium;D_5__uncultured bacterium;D_6__uncultured bacterium
a0f33e60e22af58c7cd22088778e616c	0	0	0	0	0	0	0	0	0	0	0	0	0	0	0	0	0	216	0	0	0	0	0	0	0	0	0	0	0	0	0	0	0	0	0	0	0	0	0	0	0	0	0	0	0	0	0	216	D_0__Bacteria;D_1__Actinobacteria;D_2__Actinobacteria;D_3__Frankiales;D_4__Acidothermaceae;D_5__Acidothermus
518acb852093de8a82e0864a197c2b65	0	0	0	0	0	0	0	0	0	0	0	0	0	0	0	0	0	0	0	0	0	0	0	0	0	0	0	18	0	0	0	0	0	0	0	0	0	54	0	0	144	0	0	0	0	0	0	216	D_0__Bacteria;D_1__Actinobacteria;D_2__Thermoleophilia;D_3__Solirubrobacterales;D_4__Solirubrobacteraceae;D_5__Solirubrobacter;D_6__uncultured bacterium
ce486ec60e071d662ab2c4c684195c11	78	0	0	0	17	0	0	0	0	0	62	39	0	0	0	0	0	0	0	19	0	0	0	0	0	0	0	0	0	0	0	0	0	0	0	0	0	0	0	0	0	0	0	0	0	0	0	215	D_0__Bacteria;D_1__Actinobacteria;D_2__Thermoleophilia;D_3__Solirubrobacterales;D_4__Solirubrobacteraceae;D_5__Conexibacter
5681342796551c395c562b030d18919a	0	0	0	0	0	0	43	93	0	0	0	0	30	36	0	0	0	0	0	0	0	13	0	0	0	0	0	0	0	0	0	0	0	0	0	0	0	0	0	0	0	0	0	0	0	0	0	215	D_0__Bacteria;D_1__Acidobacteria;D_2__Acidobacteriia;D_3__Solibacterales;D_4__Solibacteraceae (Subgroup 3);D_5__Bryobacter;D_6__uncultured bacterium
461d91034da5ad6824c6e714e2924852	0	0	0	0	0	0	0	0	0	0	215	0	0	0	0	0	0	0	0	0	0	0	0	0	0	0	0	0	0	0	0	0	0	0	0	0	0	0	0	0	0	0	0	0	0	0	0	215	D_0__Bacteria;D_1__Proteobacteria;D_2__Alphaproteobacteria;D_3__Rhizobiales;D_4__Xanthobacteraceae
047e8f595bee20d529069d936de085a5	0	0	0	0	0	0	0	0	0	0	0	0	0	0	0	0	0	159	0	0	0	0	0	0	0	0	0	0	0	0	0	0	0	0	0	0	0	56	0	0	0	0	0	0	0	0	0	215	D_0__Bacteria;D_1__Chloroflexi;D_2__Ktedonobacteria;D_3__Ktedonobacterales;D_4__Ktedonobacteraceae;D_5__Ktedonobacter
2ab64ebd01d1ada6ba810b367e3799ab	0	0	0	0	0	0	0	0	0	0	0	0	0	0	0	0	0	0	0	0	0	0	0	0	0	15	0	0	4	0	99	0	0	0	0	0	0	0	0	0	0	0	0	0	0	0	0	215	D_0__Bacteria;D_1__Chloroflexi;D_2__AD3;D_3__uncultured bacterium;D_4__uncultured bacterium;D_5__uncultured bacterium;D_6__uncultured bacterium
1d9c8cf4f3cfd54a0b3f9d13ff298762	0	0	0	0	0	0	0	0	0	0	0	0	0	0	0	0	0	0	0	0	0	0	0	0	0	0	0	107	82	0	0	0	0	0	0	22	4	0	0	0	0	0	0	0	0	0	0	215	D_0__Bacteria;D_1__Chloroflexi;D_2__Ktedonobacteria;D_3__Ktedonobacterales;D_4__JG30-KF-AS9;D_5__uncultured bacterium;D_6__uncultured bacterium
9e71dd2a52575cbc42f45cc43d2d64fa	0	0	0	0	0	0	0	0	0	0	0	0	0	0	0	0	0	0	0	0	0	0	0	0	0	0	0	12	0	0	0	0	2	0	0	9	0	0	0	27	148	0	0	0	0	17	0	215	D_0__Bacteria;D_1__Chloroflexi;D_2__Chloroflexia;D_3__Chloroflexales;D_4__Roseiflexaceae;D_5__uncultured;D_6__uncultured bacterium
fc413a0a3c268f27d0148bafaa1db074	0	0	0	0	0	0	0	0	0	0	0	0	0	0	0	0	0	0	0	0	0	0	0	0	0	0	0	0	0	215	0	0	0	0	0	0	0	0	0	0	0	0	0	0	0	0	0	215	D_0__Bacteria;D_1__Chloroflexi;D_2__Ktedonobacteria;D_3__Ktedonobacterales;D_4__Ktedonobacteraceae;D_5__JG30a-KF-32
9836308281c3af6ea30633d2452aaedf	0	0	13	0	0	0	0	0	0	0	0	0	68	9	0	0	0	0	0	0	0	0	0	0	0	0	0	0	0	0	0	0	11	4	0	0	0	0	0	18	28	0	0	45	18	0	0	214	D_0__Bacteria;D_1__Verrucomicrobia;D_2__Verrucomicrobiae;D_3__Chthoniobacterales
c6b03140fe5af119104dc8056bd06f94	0	0	0	0	0	0	36	0	0	0	0	0	0	0	0	0	0	0	0	0	0	0	0	0	0	0	0	0	0	0	0	0	0	0	0	0	0	0	0	36	54	0	0	0	0	88	0	214	D_0__Bacteria;D_1__Planctomycetes;D_2__Planctomycetacia;D_3__Gemmatales;D_4__Gemmataceae;D_5__uncultured
777d3d2b091afedb938a66342362c677	0	0	0	0	0	0	0	0	0	0	0	0	0	0	0	0	0	0	0	0	0	0	0	0	0	0	0	0	0	0	0	0	0	0	0	0	0	0	0	0	0	0	0	0	0	0	214	214	D_0__Archaea;D_1__Euryarchaeota;D_2__Thermoplasmata;D_3__Methanomassiliicoccales;D_4__uncultured;D_5__uncultured archaeon;D_6__uncultured archaeon
cf24ae4dec77849f31ed24868e4b4614	0	0	19	0	0	0	0	0	0	0	0	0	0	0	0	0	0	0	0	0	0	0	0	0	0	0	0	35	0	0	0	0	0	0	0	23	0	0	0	50	66	0	0	0	0	20	0	213	D_0__Bacteria;D_1__Rokubacteria;D_2__NC10;D_3__Rokubacteriales;D_4__uncultured bacterium;D_5__uncultured bacterium;D_6__uncultured bacterium
65f986e145fd4ad5e35c079ce2557b6d	0	0	16	0	0	0	0	0	0	0	0	0	32	0	0	0	0	0	0	0	0	0	0	0	0	0	0	5	0	0	0	0	0	0	0	0	0	46	0	36	30	0	0	0	14	34	0	213	D_0__Bacteria;D_1__Proteobacteria;D_2__Alphaproteobacteria;D_3__Tistrellales;D_4__Geminicoccaceae;D_5__Candidatus Alysiosphaera;D_6__uncultured bacterium
19a3b4506ba9d80a6a370277ee0cbc75	0	0	0	0	0	0	30	0	0	0	0	0	27	41	0	0	0	0	0	18	17	18	0	0	0	0	0	0	0	0	0	0	0	0	13	0	0	0	0	0	0	0	0	0	17	0	32	213	D_0__Bacteria;D_1__Proteobacteria;D_2__Alphaproteobacteria;D_3__Elsterales;D_4__uncultured
45fdf1909b9c464e760375086c1a54f4	0	0	0	0	0	0	11	76	0	0	0	0	0	35	0	0	0	0	0	0	0	0	0	0	0	0	0	0	0	0	91	0	0	0	0	0	0	0	0	0	0	0	0	0	0	0	0	213	D_0__Bacteria;D_1__Verrucomicrobia;D_2__Verrucomicrobiae;D_3__Chthoniobacterales;D_4__Xiphinematobacteraceae;D_5__Candidatus Xiphinematobacter;D_6__uncultured bacterium
b4573644eeac0a0ca941a0508d60ab91	0	0	0	0	0	0	0	0	0	0	0	0	0	0	0	9	0	33	0	0	0	0	0	0	94	0	0	0	0	0	0	0	0	2	23	0	0	0	22	0	0	0	0	0	0	0	0	213	D_0__Bacteria;D_1__Proteobacteria;D_2__Alphaproteobacteria;D_3__Elsterales;D_4__Elsteraceae;D_5__uncultured;D_6__uncultured bacterium
2c71fc8be6ba24c10db09a09659035bc	0	0	0	0	0	0	0	0	0	0	0	0	0	0	0	0	0	213	0	0	0	0	0	0	0	0	0	0	0	0	0	0	0	0	0	0	0	0	0	0	0	0	0	0	0	0	0	213	D_0__Bacteria;D_1__Actinobacteria;D_2__Actinobacteria;D_3__Streptomycetales;D_4__Streptomycetaceae;D_5__Streptomyces
08c2d6e1b82c8090bb91b4e8c1fc61e9	0	0	0	0	0	0	0	0	0	0	0	0	0	0	0	0	0	0	0	0	0	0	0	0	0	0	0	0	0	0	94	0	0	0	0	0	0	0	0	0	0	0	0	0	0	0	0	213	D_0__Bacteria;D_1__Chloroflexi;D_2__TK10;D_3__uncultured bacterium;D_4__uncultured bacterium;D_5__uncultured bacterium;D_6__uncultured bacterium
cebd0e3673ad076c35cc724772d8e7b5	0	0	0	0	0	0	30	57	0	0	0	0	26	0	4	47	0	0	0	0	0	17	0	0	0	0	0	0	0	0	0	0	0	0	0	0	0	0	0	0	0	0	0	0	17	0	14	212	D_0__Bacteria;D_1__Actinobacteria;D_2__Acidimicrobiia;D_3__uncultured
602a1f3951476f5a3223e35592f3c0cf	0	0	0	0	0	0	0	0	0	0	0	0	67	0	0	0	0	0	0	0	0	0	0	0	0	0	0	0	0	0	0	0	0	0	0	0	0	0	0	0	0	0	0	0	0	145	0	212	D_0__Bacteria;D_1__Acidobacteria;D_2__Subgroup 6
8eebabd29044810c2865630a754ec66e	0	0	0	0	0	0	0	0	0	0	0	0	0	0	23	0	0	0	0	0	0	0	0	0	0	0	36	0	0	0	0	0	0	153	0	0	0	0	0	0	0	0	0	0	0	0	0	212	D_0__Bacteria;D_1__Proteobacteria;D_2__Alphaproteobacteria;D_3__Rhizobiales;D_4__Beijerinckiaceae;D_5__1174-901-12;D_6__uncultured bacterium
06a83f8669d794e171c1c50b12e5bcd8	0	0	0	0	0	0	0	0	0	0	0	0	0	0	0	0	0	212	0	0	0	0	0	0	0	0	0	0	0	0	0	0	0	0	0	0	0	0	0	0	0	0	0	0	0	0	0	212	D_0__Bacteria;D_1__Chloroflexi;D_2__Ktedonobacteria;D_3__Ktedonobacterales;D_4__Ktedonobacteraceae
3bf5739728b400c61a437d321a18b8f9	0	0	0	0	0	0	0	0	0	0	0	0	0	0	0	0	0	212	0	0	0	0	0	0	0	0	0	0	0	0	0	0	0	0	0	0	0	0	0	0	0	0	0	0	0	0	0	212	D_0__Bacteria;D_1__Chloroflexi;D_2__Ktedonobacteria;D_3__Ktedonobacterales;D_4__Ktedonobacteraceae;D_5__Ktedonobacter
733301c960a0ecd0ce7a34e850132541	0	0	0	0	0	0	0	0	0	0	0	0	0	0	0	0	0	0	0	0	0	0	0	0	0	0	0	0	0	0	0	0	0	0	0	0	0	0	0	0	0	0	0	0	0	0	0	212	D_0__Bacteria;D_1__Spirochaetes;D_2__Spirochaetia;D_3__Spirochaetales;D_4__Spirochaetaceae;D_5__Termite Treponema cluster;D_6__uncultured Treponema sp.
dbfaa20c647a1cf293886a83850db597	0	0	93	0	0	0	118	0	0	0	0	0	0	0	0	0	0	0	0	0	0	0	0	0	0	0	0	0	0	0	0	0	0	0	0	0	0	0	0	0	0	0	0	0	0	0	0	211	D_0__Bacteria;D_1__Actinobacteria;D_2__Actinobacteria;D_3__Frankiales;D_4__Acidothermaceae;D_5__Acidothermus;D_6__uncultured bacterium
70f9be90d0aecabfdbd75b50834c037d	0	0	0	0	0	0	92	0	0	0	0	0	0	0	0	0	0	0	0	0	0	0	0	0	0	0	0	119	0	0	0	0	0	0	0	0	0	0	0	0	0	0	0	0	0	0	0	211	D_0__Bacteria;D_1__Acidobacteria;D_2__Acidobacteriia;D_3__Acidobacteriales;D_4__uncultured
0421d5e4a2040b584a1cf477efe137dd	0	0	0	0	0	0	50	80	0	0	0	0	0	0	0	0	0	0	0	0	0	0	0	0	0	0	0	0	0	0	0	0	0	0	0	0	0	0	0	42	0	0	0	0	0	39	0	211	D_0__Bacteria;D_1__Acidobacteria;D_2__Acidobacteriia;D_3__Subgroup 2;D_4__uncultured bacterium;D_5__uncultured bacterium;D_6__uncultured bacterium
27fe0d715cb90d4916eeea274e4a3c59	0	0	0	0	0	0	0	0	6	22	15	0	0	0	0	0	0	0	0	0	0	0	0	0	168	0	0	0	0	0	0	0	0	0	0	0	0	0	0	0	0	0	0	0	0	0	0	211	D_0__Bacteria;D_1__Actinobacteria;D_2__Actinobacteria;D_3__Streptosporangiales;D_4__Thermomonosporaceae;D_5__Actinoallomurus
1b1b2af59443336f00056e939da4cdd9	24	6	0	0	4	11	0	0	27	0	0	0	0	0	0	0	0	0	23	35	46	12	0	0	0	0	0	0	0	0	0	0	0	0	22	0	0	0	0	0	0	0	0	0	0	0	0	210	D_0__Bacteria;D_1__Planctomycetes;D_2__Planctomycetacia;D_3__Isosphaerales;D_4__Isosphaeraceae;D_5__Singulisphaera;D_6__uncultured bacterium
5add31c2c78e472d44d7c5792757f12f	0	0	0	0	32	15	0	0	0	0	0	0	0	0	0	0	0	0	0	0	0	0	0	0	0	0	0	0	0	0	0	29	0	0	134	0	0	0	0	0	0	0	0	0	0	0	0	210	D_0__Bacteria;D_1__Proteobacteria;D_2__Alphaproteobacteria;D_3__Rhizobiales;D_4__Xanthobacteraceae;D_5__uncultured
92f6f3d4396e46a0c832115ec00bf75e	0	0	0	0	0	0	0	0	63	0	44	0	0	0	0	0	0	0	0	0	0	0	0	0	18	0	0	0	0	48	0	0	0	0	0	0	0	11	0	0	0	0	0	0	0	26	0	210	D_0__Bacteria;D_1__Actinobacteria;D_2__Thermoleophilia;D_3__Gaiellales;D_4__uncultured;D_5__uncultured bacterium;D_6__uncultured bacterium
86a96d24b40f5cb18638fa64b2661455	0	0	0	0	0	0	0	0	0	79	0	0	0	0	0	0	0	0	0	0	0	0	0	0	0	0	0	0	0	0	0	0	0	0	0	0	0	0	53	10	68	0	0	0	0	0	0	210	D_0__Bacteria;D_1__Actinobacteria;D_2__Actinobacteria;D_3__Propionibacteriales;D_4__Nocardioidaceae;D_5__Nocardioides;D_6__uncultured bacterium
dd38b870fa33a71b0d65b1e44e190fcb	0	0	0	0	0	0	0	0	0	0	200	0	0	0	0	0	0	0	0	0	0	10	0	0	0	0	0	0	0	0	0	0	0	0	0	0	0	0	0	0	0	0	0	0	0	0	0	210	D_0__Bacteria;D_1__Patescibacteria;D_2__Saccharimonadia;D_3__Saccharimonadales;D_4__uncultured bacterium;D_5__uncultured bacterium;D_6__uncultured bacterium
0fda2d39ee31764df90bb3c64f8e7d91	0	0	0	0	0	0	0	0	0	0	0	0	0	0	0	0	0	0	0	0	0	0	0	0	0	0	0	0	0	0	4	0	0	0	37	0	0	0	40	46	83	0	0	0	0	0	0	210	D_0__Bacteria;D_1__Actinobacteria;D_2__Actinobacteria;D_3__Propionibacteriales;D_4__Nocardioidaceae;D_5__Nocardioides;D_6__uncultured bacterium
08a4988ea41c4a7087eaa74e2782e946	0	0	10	0	0	0	0	0	0	0	0	0	0	0	0	0	0	0	0	0	0	0	0	0	0	0	0	0	0	0	0	0	0	0	0	14	0	0	0	27	46	0	0	0	21	71	20	209	D_0__Bacteria;D_1__Proteobacteria;D_2__Alphaproteobacteria;D_3__Elsterales;D_4__uncultured;D_5__uncultured bacterium;D_6__uncultured bacterium
02b22fa0b2f297fdaba5e227e88bd96f	0	0	0	0	0	0	0	0	0	0	177	32	0	0	0	0	0	0	0	0	0	0	0	0	0	0	0	0	0	0	0	0	0	0	0	0	0	0	0	0	0	0	0	0	0	0	0	209	D_0__Bacteria;D_1__Actinobacteria;D_2__Thermoleophilia;D_3__Solirubrobacterales;D_4__Solirubrobacteraceae;D_5__Solirubrobacter;D_6__uncultured bacterium
3a83a57a459f229fb80db5ae4e330948	0	0	0	0	0	0	0	0	0	0	0	0	0	0	0	0	0	0	0	0	0	0	0	0	0	0	0	29	17	28	0	0	0	0	0	15	0	0	0	0	0	0	0	36	32	30	22	209	D_0__Bacteria;D_1__Chloroflexi;D_2__TK10;D_3__uncultured bacterium;D_4__uncultured bacterium;D_5__uncultured bacterium;D_6__uncultured bacterium
c446f937dcf1c421d24c68fa60284d7b	0	0	0	17	0	0	37	0	0	0	0	0	0	0	0	0	0	0	0	12	11	19	0	0	0	0	0	0	0	0	0	0	0	0	10	0	0	0	0	25	13	0	13	0	21	18	12	208	D_0__Bacteria;D_1__Planctomycetes;D_2__Phycisphaerae;D_3__Tepidisphaerales;D_4__WD2101 soil group;D_5__uncultured bacterium;D_6__uncultured bacterium
80868c9128737f74c8e3c0a62cc71f48	0	0	0	0	0	0	0	0	121	0	0	0	0	0	0	0	0	0	0	0	0	0	0	0	0	0	0	0	0	0	0	0	0	0	0	0	0	38	0	0	22	0	0	27	0	0	0	208	D_0__Bacteria;D_1__Actinobacteria;D_2__Actinobacteria;D_3__Pseudonocardiales;D_4__Pseudonocardiaceae;D_5__Actinomycetospora
ee5578ae0b66d37bf8c9fdad27de82ac	0	0	0	0	0	0	0	0	0	0	0	0	17	15	0	0	0	0	0	0	0	0	0	0	0	0	0	10	0	0	0	0	0	0	0	12	14	0	0	29	0	0	0	0	15	26	70	208	D_0__Bacteria;D_1__GAL15;D_2__uncultured bacterium;D_3__uncultured bacterium;D_4__uncultured bacterium;D_5__uncultured bacterium;D_6__uncultured bacterium
62072ce42796b6065053df952c69bcf2	0	0	0	0	0	0	0	0	0	0	0	0	0	0	0	0	0	0	0	0	30	0	0	0	0	0	0	74	39	25	0	0	0	0	0	27	0	0	0	0	0	0	0	0	0	0	0	208	D_0__Bacteria;D_1__Chloroflexi;D_2__Ktedonobacteria;D_3__Ktedonobacterales;D_4__Ktedonobacteraceae;D_5__uncultured
dc8f57f8dfa00362dd473b13be7d1fa4	0	0	11	0	0	0	6	0	0	0	0	0	93	0	0	0	0	0	0	0	0	0	0	0	0	0	0	22	0	0	0	0	0	0	0	7	6	0	0	14	0	0	0	0	0	48	0	207	D_0__Bacteria;D_1__Acidobacteria;D_2__Acidobacteriia;D_3__Solibacterales;D_4__Solibacteraceae (Subgroup 3);D_5__Bryobacter;D_6__uncultured bacterium
c39efeb703849d95f7578d51273ea508	0	0	0	0	0	0	25	0	7	27	0	0	0	0	0	20	0	0	14	0	12	0	0	0	0	0	0	0	0	0	0	0	0	0	48	0	0	0	0	0	0	0	0	21	20	0	0	207	D_0__Bacteria;D_1__Proteobacteria;D_2__Alphaproteobacteria;D_3__Elsterales;D_4__uncultured;D_5__uncultured bacterium;D_6__uncultured bacterium
48a0d07ac3f223e2ebc6efb7d0a8bd99	0	0	0	0	0	0	0	0	0	0	0	0	0	0	0	0	0	0	0	0	0	0	0	0	0	0	0	17	0	0	0	0	0	0	0	0	0	0	0	0	190	0	0	0	0	0	0	207	D_0__Bacteria;D_1__Chloroflexi;D_2__Chloroflexia;D_3__Chloroflexales;D_4__Roseiflexaceae;D_5__uncultured;D_6__uncultured bacterium
9cbc6c5bf50e5002c5c869df7a52ea88	0	0	0	0	0	0	0	0	0	0	0	0	0	0	0	0	0	0	0	0	0	0	0	0	0	0	0	0	0	0	0	0	0	0	0	0	0	207	0	0	0	0	0	0	0	0	0	207	D_0__Archaea;D_1__Thaumarchaeota;D_2__Nitrososphaeria;D_3__Nitrososphaerales;D_4__Nitrososphaeraceae;D_5__uncultured archaeon;D_6__uncultured archaeon
8954ea3ab1d78c79b9e9c67946611a70	0	0	0	0	0	0	0	0	0	0	0	0	0	0	0	0	0	0	0	0	0	0	0	0	0	0	0	0	0	0	0	0	0	0	0	0	0	0	0	0	0	104	103	0	0	0	0	207	D_0__Bacteria;D_1__Actinobacteria;D_2__Acidimicrobiia;D_3__uncultured;D_4__uncultured bacterium;D_5__uncultured bacterium;D_6__uncultured bacterium
4019fcb0677c5106ac4fb05524c4cba7	0	0	0	0	0	0	51	5	0	0	0	0	77	0	0	0	0	0	0	18	28	7	0	0	0	0	0	0	0	0	0	0	0	0	0	0	0	0	0	0	0	0	0	20	0	0	0	206	D_0__Bacteria;D_1__Chloroflexi;D_2__Ktedonobacteria;D_3__Ktedonobacterales;D_4__Ktedonobacteraceae
b96533316c33fac6b6ed2e576e84d971	0	0	0	0	0	0	15	20	0	0	2	0	32	0	0	0	15	96	0	0	0	0	0	0	0	0	0	0	0	0	0	0	0	0	0	0	0	0	0	6	0	0	0	0	0	12	8	206	D_0__Bacteria;D_1__Chloroflexi;D_2__Ktedonobacteria;D_3__Ktedonobacterales;D_4__Ktedonobacteraceae;D_5__Ktedonobacter
8751a40b4c735f752724819b54e204ea	0	0	0	0	0	0	0	48	0	0	0	0	0	0	0	27	0	0	0	0	0	0	0	0	0	0	0	0	88	0	0	0	0	0	0	0	0	0	0	0	0	0	0	0	0	0	43	206	D_0__Bacteria;D_1__Actinobacteria;D_2__Actinobacteria;D_3__Frankiales;D_4__Acidothermaceae;D_5__Acidothermus;D_6__uncultured bacterium
c5d7582acb838506b589e70ec7ebc184	0	0	0	0	0	0	0	0	0	9	0	0	0	0	0	0	0	0	0	0	0	0	0	0	0	0	0	0	0	0	0	0	0	0	0	0	0	23	0	14	160	0	0	0	0	0	0	206	D_0__Bacteria;D_1__Actinobacteria;D_2__Thermoleophilia;D_3__Gaiellales;D_4__uncultured;D_5__uncultured bacterium;D_6__uncultured bacterium
82eb1587535dee0820152210e96ef19b	0	0	0	0	0	0	0	0	0	0	206	0	0	0	0	0	0	0	0	0	0	0	0	0	0	0	0	0	0	0	0	0	0	0	0	0	0	0	0	0	0	0	0	0	0	0	0	206	D_0__Bacteria;D_1__Chloroflexi;D_2__Chloroflexia;D_3__Thermomicrobiales;D_4__Thermomicrobiaceae;D_5__Nitrolancea;D_6__uncultured bacterium
7d349f8985bed3f4006b56b42b363b01	0	0	0	0	0	0	0	0	0	0	0	0	0	0	0	0	0	0	0	0	0	0	0	0	0	12	0	0	0	0	0	0	97	0	36	0	0	0	0	0	0	0	61	0	0	0	0	206	D_0__Bacteria;D_1__Verrucomicrobia;D_2__Verrucomicrobiae;D_3__Chthoniobacterales;D_4__Xiphinematobacteraceae;D_5__Candidatus Xiphinematobacter;D_6__uncultured bacterium
b3054f7070265a1b884cd5c6b639ccca	0	0	0	0	0	0	0	0	0	0	0	0	0	0	0	0	0	0	0	0	0	0	0	0	0	0	0	0	0	0	0	0	0	0	10	0	0	0	0	0	0	0	0	0	0	0	0	206	D_0__Bacteria;D_1__Cloacimonetes;D_2__Cloacimonadia;D_3__Cloacimonadales;D_4__CW-1 termite group;D_5__uncultured bacterium;D_6__uncultured bacterium
4628f9ae782469dc8ed8486b411c31d4	0	0	0	0	0	0	0	0	0	0	0	0	0	0	0	0	0	0	0	0	0	0	0	0	0	0	0	0	0	0	0	0	0	0	21	0	0	0	0	0	0	0	0	0	0	0	0	206	D_0__Bacteria;D_1__Spirochaetes;D_2__Spirochaetia;D_3__Spirochaetales;D_4__Spirochaetaceae;D_5__Termite Treponema cluster;D_6__uncultured Treponema sp.
b89e0eeccda7fd0196f71111be4c5316	0	0	0	0	0	0	0	0	0	0	0	0	0	0	0	0	0	0	0	0	0	0	0	0	0	0	0	0	0	0	0	0	206	0	0	0	0	0	0	0	0	0	0	0	0	0	0	206	D_0__Bacteria;D_1__Actinobacteria;D_2__Actinobacteria;D_3__Streptosporangiales;D_4__Thermomonosporaceae;D_5__Actinomadura
59df5671df4247e39a55292165e96f8b	0	0	0	0	0	0	0	0	169	36	0	0	0	0	0	0	0	0	0	0	0	0	0	0	0	0	0	0	0	0	0	0	0	0	0	0	0	0	0	0	0	0	0	0	0	0	0	205	D_0__Bacteria;D_1__Planctomycetes;D_2__Planctomycetacia;D_3__Isosphaerales;D_4__Isosphaeraceae;D_5__Singulisphaera;D_6__uncultured bacterium
58e9bf508b92c960ea9a9a91440cab0d	0	0	0	0	0	0	0	0	0	0	0	0	0	0	0	0	0	0	0	0	0	0	0	0	0	0	0	0	205	0	0	0	0	0	0	0	0	0	0	0	0	0	0	0	0	0	0	205	D_0__Archaea;D_1__Crenarchaeota;D_2__Bathyarchaeia
5e164df544696076a8649a735a679938	0	0	7	0	0	0	20	11	0	0	0	0	13	0	0	0	0	0	0	0	22	12	0	12	0	0	0	0	6	0	0	0	4	0	28	0	0	0	0	0	26	0	0	0	18	12	13	204	D_0__Bacteria;D_1__Planctomycetes;D_2__Planctomycetacia;D_3__Isosphaerales;D_4__Isosphaeraceae;D_5__uncultured
1e4cc2658108967c1bd153b41ffae049	0	0	0	72	0	0	0	30	0	0	0	0	0	13	0	0	0	0	0	0	0	0	0	0	0	0	0	27	0	0	0	0	0	0	0	23	0	0	0	0	0	0	0	0	0	21	18	204	D_0__Bacteria;D_1__Gemmatimonadetes;D_2__Gemmatimonadetes;D_3__Gemmatimonadales;D_4__Gemmatimonadaceae;D_5__uncultured;D_6__uncultured bacterium
67e68c86726b116bcc6cf66afdecf26d	0	0	0	0	0	0	47	0	0	0	0	0	0	0	0	0	0	0	13	29	98	0	0	0	0	0	0	0	0	0	0	0	0	0	0	0	0	0	0	0	0	0	0	0	0	17	0	204	D_0__Bacteria;D_1__Actinobacteria;D_2__Thermoleophilia;D_3__Gaiellales;D_4__uncultured;D_5__uncultured bacterium;D_6__uncultured bacterium
9f612d4753518e1546abbaf81ae691ba	0	0	0	0	0	0	21	0	0	0	0	0	37	0	0	0	0	0	0	0	0	0	0	0	0	0	0	44	14	0	0	0	0	0	0	38	0	0	0	0	50	0	0	0	0	0	0	204	D_0__Bacteria;D_1__Proteobacteria;D_2__Gammaproteobacteria;D_3__Betaproteobacteriales;D_4__Nitrosomonadaceae;D_5__MND1;D_6__uncultured bacterium
82641dcff5bb5d0c06cb3217d271cdea	0	0	0	0	0	0	0	0	0	0	0	4	0	0	0	0	0	0	0	0	0	0	0	0	0	0	0	0	0	0	83	0	0	0	0	0	0	0	0	0	0	0	0	0	117	0	0	204	D_0__Bacteria;D_1__Proteobacteria;D_2__Alphaproteobacteria;D_3__Elsterales;D_4__uncultured;D_5__uncultured bacterium;D_6__uncultured bacterium
3dc04ca3c9796f541bdfe7a8a923337e	0	0	0	0	0	0	0	0	0	0	0	0	0	0	0	0	0	0	0	0	0	0	0	0	20	0	0	0	0	0	0	0	0	9	10	0	0	0	0	0	0	0	0	0	165	0	0	204	D_0__Bacteria;D_1__Patescibacteria;D_2__Saccharimonadia;D_3__Saccharimonadales;D_4__uncultured bacterium;D_5__uncultured bacterium;D_6__uncultured bacterium
482b33c68e08b501ba03d53236ce4e54	0	0	0	0	0	0	0	0	0	0	0	0	0	0	0	0	0	0	0	0	0	0	0	0	0	0	0	0	0	0	0	0	0	0	0	0	0	0	0	128	76	0	0	0	0	0	0	204	D_0__Bacteria;D_1__Acidobacteria;D_2__Subgroup 6;D_3__uncultured bacterium;D_4__uncultured bacterium;D_5__uncultured bacterium;D_6__uncultured bacterium
8c3589967090387ee2a96172d7ae939b	42	0	0	0	74	57	0	0	0	0	0	0	0	0	0	0	0	0	0	0	0	0	0	0	0	0	0	0	0	0	0	30	0	0	0	0	0	0	0	0	0	0	0	0	0	0	0	203	D_0__Bacteria;D_1__Actinobacteria;D_2__Actinobacteria;D_3__Frankiales;D_4__Acidothermaceae;D_5__Acidothermus
ee8c39311a6014bf4ae7f3335b045552	0	0	0	29	0	0	0	174	0	0	0	0	0	0	0	0	0	0	0	0	0	0	0	0	0	0	0	0	0	0	0	0	0	0	0	0	0	0	0	0	0	0	0	0	0	0	0	203	D_0__Bacteria;D_1__Acidobacteria;D_2__Acidobacteriia;D_3__Subgroup 2;D_4__uncultured bacterium;D_5__uncultured bacterium;D_6__uncultured bacterium
75904d78c5c4d4a94ff344b3649efff3	0	0	0	0	0	0	203	0	0	0	0	0	0	0	0	0	0	0	0	0	0	0	0	0	0	0	0	0	0	0	0	0	0	0	0	0	0	0	0	0	0	0	0	0	0	0	0	203	D_0__Bacteria;D_1__Verrucomicrobia;D_2__Verrucomicrobiae;D_3__Pedosphaerales;D_4__Pedosphaeraceae;D_5__uncultured bacterium;D_6__uncultured bacterium
f2cf5bda235f92101a223e75ab3a3660	0	0	0	0	0	0	23	23	0	0	0	0	0	0	0	0	0	0	0	0	0	0	0	0	0	0	0	29	104	0	0	0	0	0	0	24	0	0	0	0	0	0	0	0	0	0	0	203	D_0__Archaea;D_1__Thaumarchaeota;D_2__Nitrososphaeria;D_3__Nitrosotaleales;D_4__Nitrosotaleaceae;D_5__uncultured archaeon;D_6__uncultured archaeon
dd70d2aa4cee98ba8310a2f1fff36657	0	0	0	0	0	0	0	0	0	0	0	0	0	0	39	0	0	0	0	0	0	0	0	0	0	0	0	0	0	15	0	0	0	86	0	0	0	63	0	0	0	0	0	0	0	0	0	203	D_0__Bacteria;D_1__Actinobacteria;D_2__Actinobacteria;D_3__Propionibacteriales;D_4__Nocardioidaceae;D_5__Nocardioides
0cf45685c0bf5f6ac91e40d4c373cfe1	0	0	0	0	0	0	0	0	0	0	0	0	0	0	0	0	0	0	0	0	0	0	0	7	0	0	0	75	51	6	0	0	0	0	0	33	9	0	0	0	0	0	0	0	0	22	0	203	D_0__Bacteria;D_1__Chloroflexi;D_2__Ktedonobacteria;D_3__Ktedonobacterales;D_4__JG30-KF-AS9;D_5__uncultured bacterium;D_6__uncultured bacterium
dd62fdb1acced6a8d44d101e5f059b32	39	0	0	0	43	0	0	0	0	0	78	0	0	0	0	0	0	0	0	0	0	0	0	0	0	0	0	0	0	0	0	0	0	0	0	0	0	0	0	0	0	42	0	0	0	0	0	202	D_0__Bacteria;D_1__Actinobacteria;D_2__Acidimicrobiia;D_3__IMCC26256;D_4__uncultured bacterium;D_5__uncultured bacterium;D_6__uncultured bacterium
c614b2dd23a6fa0f85386a515e457cde	0	0	22	9	0	0	19	32	0	0	0	0	89	20	0	0	0	0	0	0	0	0	6	0	0	0	0	0	0	0	0	5	0	0	0	0	0	0	0	0	0	0	0	0	0	0	0	202	D_0__Bacteria;D_1__Chloroflexi;D_2__Ktedonobacteria;D_3__Ktedonobacterales;D_4__JG30-KF-AS9;D_5__uncultured bacterium;D_6__uncultured bacterium
470b4c34c72305254f6077cffe41a06d	0	0	0	0	10	17	0	0	0	0	0	0	0	0	0	0	0	0	0	0	0	0	0	0	0	0	0	0	0	0	0	0	0	0	0	0	0	0	0	0	0	17	158	0	0	0	0	202	D_0__Bacteria;D_1__Planctomycetes;D_2__Planctomycetacia;D_3__Gemmatales;D_4__Gemmataceae;D_5__uncultured;D_6__uncultured bacterium
8d2797a1ea0f701334fd02b9f58006df	0	0	0	0	0	0	157	45	0	0	0	0	0	0	0	0	0	0	0	0	0	0	0	0	0	0	0	0	0	0	0	0	0	0	0	0	0	0	0	0	0	0	0	0	0	0	0	202	D_0__Bacteria;D_1__Acidobacteria;D_2__Acidobacteriia;D_3__Solibacterales;D_4__Solibacteraceae (Subgroup 3);D_5__Bryobacter;D_6__uncultured bacterium
d78a56c765784a72cb996106bcdef283	0	0	0	0	0	0	0	0	0	0	0	0	0	0	0	0	0	0	0	0	0	0	0	0	0	0	0	0	0	0	0	0	0	0	0	0	0	0	0	84	118	0	0	0	0	0	0	202	D_0__Bacteria;D_1__Proteobacteria;D_2__Deltaproteobacteria;D_3__Myxococcales;D_4__Haliangiaceae;D_5__Haliangium;D_6__uncultured bacterium
de2d8fb87e447732ff4d0e9068be1d7c	0	0	15	0	0	0	0	0	7	21	0	0	0	14	0	0	0	0	0	0	0	0	0	0	0	0	0	0	0	0	12	0	0	0	0	0	0	0	0	0	110	0	8	0	14	0	0	201	D_0__Bacteria;D_1__Proteobacteria;D_2__Deltaproteobacteria;D_3__Myxococcales;D_4__bacteriap25;D_5__uncultured bacterium;D_6__uncultured bacterium
c27a5e33f8dfecda5308506f0d1afbc8	0	0	0	0	0	0	49	35	0	0	0	0	46	0	0	0	0	0	0	0	0	0	0	16	0	0	0	0	0	0	0	0	0	0	0	0	0	0	0	0	0	0	0	0	0	55	0	201	D_0__Bacteria;D_1__Proteobacteria;D_2__Deltaproteobacteria;D_3__RCP2-54;D_4__uncultured bacterium;D_5__uncultured bacterium;D_6__uncultured bacterium
c3a116dec18cb1f453eeef51de09c673	0	0	0	0	0	0	21	10	0	0	0	13	0	0	6	0	0	0	0	0	0	20	0	0	0	0	0	0	0	0	18	0	0	0	51	0	0	0	0	0	0	0	19	0	43	0	0	201	D_0__Bacteria;D_1__Planctomycetes;D_2__Planctomycetacia;D_3__Gemmatales;D_4__Gemmataceae;D_5__Gemmata
9d6747f748ef3417e1edf40b0273ad43	0	0	0	0	0	0	18	0	0	0	0	0	0	0	0	0	0	0	0	0	0	16	0	0	0	0	0	9	0	0	25	0	0	0	69	14	0	0	0	22	0	0	0	0	28	0	0	201	D_0__Bacteria;D_1__Proteobacteria;D_2__Alphaproteobacteria;D_3__Rhizobiales;D_4__Xanthobacteraceae;D_5__Rhodoplanes
53cbeb4492d5545029b81611d3482ceb	0	0	0	0	0	0	0	2	0	2	0	0	33	5	0	0	0	0	0	0	0	0	0	0	0	0	0	13	0	0	3	0	0	0	11	10	0	0	0	37	44	0	0	0	0	41	0	201	D_0__Bacteria;D_1__Chloroflexi;D_2__TK10;D_3__uncultured bacterium;D_4__uncultured bacterium;D_5__uncultured bacterium;D_6__uncultured bacterium
d388dc4b309de0910664ee056bd28180	0	0	0	0	0	0	0	0	0	0	0	0	0	25	0	0	0	0	0	0	0	0	0	0	0	0	0	0	0	0	0	0	0	0	0	0	0	0	0	98	0	0	0	0	0	78	0	201	D_0__Bacteria;D_1__Proteobacteria;D_2__Alphaproteobacteria;D_3__Rhizobiales;D_4__Hyphomicrobiaceae;D_5__Pedomicrobium;D_6__uncultured bacterium
f697ad02596587b0c40b25e1dd1096cc	0	0	0	0	0	0	0	31	0	0	0	0	0	0	0	0	0	0	0	0	0	0	0	0	0	0	0	0	0	0	0	0	0	0	0	0	0	0	0	84	0	0	0	0	0	85	0	200	D_0__Bacteria;D_1__Verrucomicrobia;D_2__Verrucomicrobiae;D_3__Chthoniobacterales;D_4__Chthoniobacteraceae;D_5__Candidatus Udaeobacter;D_6__uncultured bacterium
3a354a22cb102e2e156b842b239dd6f9	0	0	0	0	0	0	0	6	0	0	0	0	0	35	0	0	0	0	0	0	0	0	0	0	0	0	0	0	0	0	69	0	0	0	0	0	0	0	0	0	0	0	0	0	0	0	53	200	D_0__Bacteria;D_1__Chloroflexi;D_2__Ktedonobacteria;D_3__Ktedonobacterales;D_4__Ktedonobacteraceae;D_5__HSB OF53-F07
7ad4de1c799405d082670b596fbb6d90	0	0	0	0	0	0	0	0	0	0	0	0	39	0	0	0	0	0	0	0	0	0	0	4	0	0	0	0	0	0	0	0	0	0	0	0	0	0	0	61	24	0	0	0	0	54	18	200	D_0__Bacteria;D_1__Proteobacteria;D_2__Deltaproteobacteria;D_3__Myxococcales;D_4__Haliangiaceae;D_5__Haliangium;D_6__uncultured bacterium
81b6e9dbd54c8e632cf6d372fec56e11	0	0	0	0	0	0	0	0	0	0	0	0	64	0	0	0	0	0	0	0	0	0	0	0	0	0	0	0	59	0	0	0	0	0	0	0	50	0	0	0	0	0	0	0	0	27	0	200	D_0__Bacteria;D_1__Proteobacteria;D_2__Alphaproteobacteria;D_3__Elsterales;D_4__uncultured;D_5__uncultured bacterium;D_6__uncultured bacterium
47c5c04988f1de4f60df00341a7cc527	0	0	0	0	0	0	0	0	0	0	0	0	0	0	0	0	0	200	0	0	0	0	0	0	0	0	0	0	0	0	0	0	0	0	0	0	0	0	0	0	0	0	0	0	0	0	0	200	D_0__Bacteria;D_1__Chloroflexi;D_2__Ktedonobacteria;D_3__Ktedonobacterales;D_4__Ktedonobacteraceae;D_5__uncultured
35db79e78938698370df347fe29831d8	0	0	0	0	0	0	0	0	0	0	0	0	0	0	0	0	0	0	0	0	0	0	0	0	15	0	0	0	0	0	0	63	0	0	0	0	0	0	24	0	0	21	61	0	16	0	0	200	D_0__Bacteria;D_1__Actinobacteria;D_2__Acidimicrobiia;D_3__IMCC26256
7d4ba17d7d995c43cfedf49ac8d0417a	0	0	0	0	0	0	0	0	0	0	0	0	0	0	0	0	0	0	0	0	0	0	0	0	0	0	0	0	140	0	0	0	0	0	0	0	60	0	0	0	0	0	0	0	0	0	0	200	D_0__Bacteria;D_1__Acidobacteria;D_2__Acidobacteriia;D_3__Acidobacteriales;D_4__uncultured;D_5__uncultured bacterium;D_6__uncultured bacterium
b2fbef7fb6eb025f1f4ca349132b23c8	0	0	0	0	0	0	0	0	0	0	0	0	0	0	0	0	0	0	0	0	0	0	0	0	0	0	0	0	0	0	117	0	0	0	22	0	0	0	30	0	0	0	0	0	0	0	0	200	D_0__Bacteria;D_1__Actinobacteria;D_2__Thermoleophilia;D_3__Gaiellales;D_4__uncultured;D_5__uncultured bacterium;D_6__uncultured bacterium
2814e6b782b1a49427fb6277814421f2	0	0	0	0	0	0	0	0	0	0	0	0	0	0	0	0	0	0	0	0	0	0	0	0	0	0	0	0	0	0	0	0	109	0	0	0	0	0	0	0	0	0	91	0	0	0	0	200	D_0__Bacteria;D_1__Acidobacteria;D_2__Subgroup 5;D_3__uncultured bacterium;D_4__uncultured bacterium;D_5__uncultured bacterium;D_6__uncultured bacterium
2ffbe7d932763c4ab9e02cbf289f1150	0	0	0	0	0	0	0	50	0	0	0	0	79	0	0	0	0	0	0	0	0	0	0	0	0	0	0	32	0	0	0	0	0	0	0	38	0	0	0	0	0	0	0	0	0	0	0	199	D_0__Bacteria;D_1__Planctomycetes;D_2__Planctomycetacia;D_3__Pirellulales;D_4__Pirellulaceae;D_5__uncultured;D_6__uncultured bacterium
1141b164e8e72d036e32780eb6118cd0	0	0	0	0	0	0	0	0	0	0	0	0	0	0	13	0	0	0	0	0	0	0	0	0	0	0	0	0	0	0	0	0	0	186	0	0	0	0	0	0	0	0	0	0	0	0	0	199	D_0__Bacteria;D_1__Planctomycetes;D_2__Phycisphaerae;D_3__Tepidisphaerales;D_4__WD2101 soil group;D_5__uncultured bacterium;D_6__uncultured bacterium
bb79a6202751562bb130102990c69df3	0	0	0	0	0	0	0	0	0	0	0	0	0	0	0	0	0	199	0	0	0	0	0	0	0	0	0	0	0	0	0	0	0	0	0	0	0	0	0	0	0	0	0	0	0	0	0	199	D_0__Bacteria;D_1__Chloroflexi;D_2__Ktedonobacteria;D_3__Ktedonobacterales;D_4__Ktedonobacteraceae;D_5__HSB OF53-F07
2556ff93e7008962c0ee3531a85e78a9	0	0	0	0	0	0	0	0	0	0	0	0	0	0	0	0	0	0	0	0	0	0	0	0	0	0	0	0	199	0	0	0	0	0	0	0	0	0	0	0	0	0	0	0	0	0	0	199	D_0__Archaea;D_1__Thaumarchaeota;D_2__Group 1.1c;D_3__uncultured archaeon;D_4__uncultured archaeon;D_5__uncultured archaeon;D_6__uncultured archaeon
69f7a93f37c4e5d72667fc3cccf5395f	0	0	0	0	0	0	0	0	0	0	0	0	0	0	0	0	0	0	0	0	0	0	0	0	0	0	0	0	135	0	0	0	0	0	0	0	64	0	0	0	0	0	0	0	0	0	0	199	D_0__Bacteria;D_1__Chloroflexi;D_2__AD3;D_3__uncultured bacterium;D_4__uncultured bacterium;D_5__uncultured bacterium;D_6__uncultured bacterium
dd3c64275e428393919575f2ebf04f9a	0	0	0	0	0	0	0	0	0	0	0	0	0	0	0	0	0	0	0	0	0	0	0	0	0	0	0	0	0	0	0	0	0	0	0	0	0	56	0	42	89	0	0	0	0	12	0	199	D_0__Bacteria;D_1__Proteobacteria;D_2__Alphaproteobacteria;D_3__Elsterales;D_4__uncultured;D_5__uncultured bacterium;D_6__uncultured bacterium
48ab53c9e1f04273a26205cdf8a3c3f7	0	0	0	22	0	0	8	0	0	0	0	0	0	5	0	0	0	0	0	0	0	0	0	0	0	0	0	57	0	0	0	0	0	0	0	37	0	0	0	29	0	0	0	0	0	40	0	198	D_0__Bacteria;D_1__Planctomycetes;D_2__Planctomycetacia;D_3__Pirellulales;D_4__Pirellulaceae;D_5__Pir4 lineage;D_6__uncultured bacterium
0530bb6854da568f48c1ff5f96e798e5	0	0	0	0	0	0	35	63	0	0	0	0	26	16	0	0	0	0	0	0	0	0	0	0	0	0	0	0	0	0	0	0	0	0	0	0	0	0	0	0	0	0	0	0	26	0	32	198	D_0__Bacteria;D_1__Actinobacteria;D_2__Actinobacteria;D_3__Frankiales;D_4__Acidothermaceae;D_5__Acidothermus;D_6__uncultured bacterium
5a6cb42b88bac1fffd51b46303ba1c50	0	0	0	0	0	0	0	0	0	109	0	0	0	0	0	0	0	0	0	0	0	0	0	0	0	0	0	0	0	0	0	0	0	0	26	0	0	0	0	0	0	0	16	0	0	31	16	198	D_0__Bacteria;D_1__Acidobacteria;D_2__Subgroup 6
ffb5ee2acc41ed03375dfbebe75581a0	0	0	0	0	0	0	0	0	0	0	49	0	0	0	0	0	0	0	0	0	0	0	0	0	26	0	0	0	0	0	0	0	0	0	80	0	0	0	0	0	43	0	0	0	0	0	0	198	D_0__Bacteria;D_1__Proteobacteria;D_2__Alphaproteobacteria;D_3__Sphingomonadales;D_4__Sphingomonadaceae
b3dc7060f743bca48513e28811e9bcee	0	0	0	0	0	0	0	0	0	0	0	0	0	0	0	0	0	0	0	0	0	0	0	0	0	0	0	0	0	43	0	0	0	0	0	0	0	36	0	0	119	0	0	0	0	0	0	198	D_0__Bacteria;D_1__Actinobacteria;D_2__Thermoleophilia;D_3__Solirubrobacterales;D_4__67-14;D_5__uncultured bacterium;D_6__uncultured bacterium
63e4734cbea18d55f9a848432b46acc4	0	0	0	0	0	0	0	0	0	0	0	0	0	0	0	0	0	0	0	0	0	0	0	0	0	0	0	0	0	0	0	0	0	0	0	0	0	0	0	50	148	0	0	0	0	0	0	198	D_0__Bacteria;D_1__Actinobacteria;D_2__Thermoleophilia;D_3__Solirubrobacterales;D_4__67-14;D_5__uncultured bacterium;D_6__uncultured bacterium
f11d823708dd09f54315a50fb9339328	0	11	0	0	0	24	0	0	0	0	0	0	0	0	0	0	0	0	0	0	0	0	0	0	0	0	0	0	0	0	0	68	71	0	0	0	0	0	0	0	0	0	23	0	0	0	0	197	D_0__Bacteria;D_1__Proteobacteria;D_2__Alphaproteobacteria;D_3__Rhizobiales;D_4__Xanthobacteraceae;D_5__Bradyrhizobium
2446d16537371584861576c433b45c75	0	0	0	14	0	0	0	0	0	0	0	0	0	0	0	0	107	67	0	0	0	0	0	0	0	0	0	0	0	0	0	0	0	0	0	0	0	0	0	0	0	0	0	0	0	0	0	197	D_0__Bacteria;D_1__Actinobacteria;D_2__Actinobacteria;D_3__Frankiales
e089ea2115c17416387292a4d9bd40ad	0	0	0	0	0	0	0	0	60	0	97	0	0	0	0	0	0	0	0	0	0	0	0	0	40	0	0	0	0	0	0	0	0	0	0	0	0	0	0	0	0	0	0	0	0	0	0	197	D_0__Bacteria;D_1__Actinobacteria;D_2__Acidimicrobiia;D_3__Microtrichales
77df2e571e009c2cb6c03fc8012fb660	0	0	0	0	0	0	0	0	0	0	0	0	61	0	0	0	0	0	0	0	0	0	0	0	0	0	0	0	0	0	0	0	0	0	0	14	0	0	0	17	37	0	0	0	7	42	19	197	D_0__Bacteria;D_1__Actinobacteria;D_2__Thermoleophilia;D_3__Gaiellales;D_4__uncultured;D_5__uncultured bacterium;D_6__uncultured bacterium
1b9604c0747a3ad7f3945d43aa9fbe96	0	0	0	0	0	0	0	0	0	0	0	0	0	0	0	0	0	0	0	0	0	0	0	0	0	0	0	0	0	90	0	0	0	107	0	0	0	0	0	0	0	0	0	0	0	0	0	197	D_0__Bacteria;D_1__Chloroflexi;D_2__Ktedonobacteria;D_3__Ktedonobacterales;D_4__Ktedonobacteraceae;D_5__Ktedonobacter
d763d801228c9c6eae250636fa664783	0	0	0	0	0	0	0	0	0	0	0	0	0	0	0	0	0	0	0	0	0	0	0	0	0	0	0	0	0	0	0	0	0	0	0	0	0	0	0	119	78	0	0	0	0	0	0	197	D_0__Bacteria;D_1__Chloroflexi;D_2__Chloroflexia;D_3__Thermomicrobiales;D_4__JG30-KF-CM45;D_5__uncultured bacterium;D_6__uncultured bacterium
45fa13d5b3684c8631ff08dc5ec072a3	55	0	0	0	0	0	0	0	0	0	50	31	0	0	0	0	0	0	0	0	0	0	0	0	0	0	0	0	0	0	0	23	0	0	0	0	0	0	0	0	0	37	0	0	0	0	0	196	D_0__Bacteria;D_1__Chloroflexi;D_2__AD3
571510632162896c5ef312a637311c7b	0	0	0	51	0	0	72	9	12	0	0	0	0	0	0	0	0	0	0	13	0	17	0	0	0	0	0	0	0	0	0	0	0	0	0	0	0	0	0	0	12	0	10	0	0	0	0	196	D_0__Bacteria;D_1__Proteobacteria;D_2__Alphaproteobacteria;D_3__Rhodospirillales;D_4__Rhodospirillaceae;D_5__uncultured
bcabe0fbe384da5637a7a7e745f8b0e7	0	0	0	0	0	30	0	0	0	11	0	22	0	0	0	0	0	0	0	0	0	0	0	0	0	0	0	0	0	0	0	0	64	0	0	0	0	0	6	0	0	0	63	0	0	0	0	196	D_0__Bacteria;D_1__Acidobacteria;D_2__Subgroup 5
87665210c8c16a9e61558156e474a979	0	0	0	0	0	0	44	26	0	0	0	0	12	0	0	0	0	0	0	0	0	22	0	22	0	0	0	0	0	0	0	0	0	0	0	0	0	0	0	0	0	0	0	0	15	45	10	196	D_0__Bacteria;D_1__Verrucomicrobia;D_2__Verrucomicrobiae;D_3__Chthoniobacterales;D_4__Xiphinematobacteraceae;D_5__Candidatus Xiphinematobacter;D_6__uncultured bacterium
29bd28651de85d633877e1ab013f1c6f	0	0	0	0	0	0	0	0	196	0	0	0	0	0	0	0	0	0	0	0	0	0	0	0	0	0	0	0	0	0	0	0	0	0	0	0	0	0	0	0	0	0	0	0	0	0	0	196	D_0__Bacteria;D_1__Proteobacteria;D_2__Alphaproteobacteria;D_3__Micropepsales;D_4__Micropepsaceae;D_5__uncultured
a7ef8f3abd284b4eeb386ee2b0ec5511	0	0	0	0	0	0	0	0	0	0	0	0	82	0	0	0	0	0	0	0	0	0	0	0	0	0	0	114	0	0	0	0	0	0	0	0	0	0	0	0	0	0	0	0	0	0	0	196	D_0__Bacteria;D_1__Proteobacteria;D_2__Deltaproteobacteria;D_3__Myxococcales;D_4__Polyangiaceae;D_5__Pajaroellobacter;D_6__uncultured bacterium
51c468040b856985e8f26f2ea25fa218	0	0	0	0	0	0	0	0	0	0	0	0	0	0	0	0	0	0	0	0	0	0	0	0	84	0	0	0	0	0	0	0	0	0	0	0	0	0	0	0	0	0	112	0	0	0	0	196	D_0__Bacteria;D_1__Actinobacteria;D_2__Actinobacteria;D_3__Frankiales;D_4__Acidothermaceae;D_5__Acidothermus
04d879c397b86d64834ce91ea285eb5b	0	0	0	0	0	0	0	0	0	0	0	0	0	0	0	0	0	0	0	0	0	0	0	0	0	0	0	0	0	0	0	0	0	0	17	0	0	0	0	0	0	0	0	0	0	0	0	196	D_0__Bacteria;D_1__Spirochaetes;D_2__Spirochaetia;D_3__Spirochaetales;D_4__Spirochaetaceae;D_5__Treponema
ed53f406e0257b95b68ad883b4953b75	0	0	0	0	0	0	0	0	0	0	0	0	0	0	0	0	0	0	0	0	0	0	0	0	0	0	0	0	0	0	0	0	0	0	0	0	0	87	0	0	74	0	0	35	0	0	0	196	D_0__Bacteria;D_1__Planctomycetes;D_2__Planctomycetacia;D_3__Isosphaerales;D_4__Isosphaeraceae;D_5__Singulisphaera;D_6__uncultured bacterium
1bcacf68ae6e376105f31c76a9cec7ed	0	0	37	119	0	0	0	0	0	10	0	0	0	0	0	0	0	0	0	0	0	0	0	0	0	0	0	0	0	0	0	0	0	0	0	0	0	0	0	0	0	0	0	0	0	29	0	195	D_0__Bacteria;D_1__Acidobacteria;D_2__Acidobacteriia;D_3__Solibacterales;D_4__Solibacteraceae (Subgroup 3);D_5__Bryobacter
99976ad3bf0aaf083d055e2f3208712e	0	0	12	0	0	0	0	0	0	0	0	0	0	0	0	0	0	0	0	0	0	0	0	0	0	0	0	40	0	0	0	0	0	0	0	13	0	0	0	54	76	0	0	0	0	0	0	195	D_0__Bacteria;D_1__Proteobacteria;D_2__Gammaproteobacteria;D_3__Betaproteobacteriales;D_4__Nitrosomonadaceae;D_5__mle1-7;D_6__uncultured bacterium
050b7245fab865686dce94aed16e61dc	0	0	0	132	0	0	0	0	0	0	0	0	0	0	0	0	0	0	7	0	0	0	0	0	0	0	0	0	0	0	0	0	0	0	0	0	0	0	0	0	37	0	5	7	0	7	0	195	D_0__Bacteria;D_1__Chloroflexi;D_2__Ktedonobacteria;D_3__Ktedonobacterales;D_4__Ktedonobacteraceae;D_5__HSB OF53-F07
bb946e49a9c8ccc21bede9d9c547d105	0	0	0	0	0	0	118	0	0	0	0	0	77	0	0	0	0	0	0	0	0	0	0	0	0	0	0	0	0	0	0	0	0	0	0	0	0	0	0	0	0	0	0	0	0	0	0	195	D_0__Bacteria;D_1__Planctomycetes;D_2__Planctomycetacia;D_3__Isosphaerales;D_4__Isosphaeraceae;D_5__Singulisphaera;D_6__uncultured bacterium
237eef1705e15c6e2668c3a64a23b2b8	0	0	0	0	0	0	0	0	0	0	0	0	0	0	0	0	0	0	0	0	0	0	0	195	0	0	0	0	0	0	0	0	0	0	0	0	0	0	0	0	0	0	0	0	0	0	0	195	D_0__Bacteria;D_1__Proteobacteria;D_2__Alphaproteobacteria;D_3__Rhizobiales;D_4__Xanthobacteraceae;D_5__uncultured
c23d5092b4e0831fd9c3ef0d2f56f11a	0	0	0	0	0	0	0	0	0	0	0	0	0	0	0	0	0	0	0	0	0	0	0	107	0	0	0	0	0	0	0	0	0	0	0	0	0	0	0	0	0	0	0	0	88	0	0	195	D_0__Bacteria;D_1__Actinobacteria;D_2__Actinobacteria;D_3__Corynebacteriales;D_4__Mycobacteriaceae;D_5__Mycobacterium
5b8df84f0bdef1a394030fd88b3ea35f	0	0	0	0	0	0	0	0	0	0	0	0	0	0	0	0	0	0	0	0	0	0	0	0	92	87	0	0	0	16	0	0	0	0	0	0	0	0	0	0	0	0	0	0	0	0	0	195	D_0__Bacteria;D_1__Chloroflexi;D_2__AD3
4b1c8580e8ce4213c9a980c40dcf96e2	0	0	0	0	0	0	0	0	0	0	0	0	0	0	0	0	0	0	0	0	0	0	0	0	195	0	0	0	0	0	0	0	0	0	0	0	0	0	0	0	0	0	0	0	0	0	0	195	D_0__Bacteria;D_1__Chloroflexi;D_2__Ktedonobacteria;D_3__Ktedonobacterales;D_4__Ktedonobacteraceae;D_5__Ktedonobacter
cf224138dc12a08be7ad6e4d30966985	0	0	0	0	0	0	0	52	0	0	0	0	0	0	0	0	0	0	0	0	0	0	0	0	0	0	0	0	97	0	0	0	0	0	0	0	45	0	0	0	0	0	0	0	0	0	0	194	D_0__Bacteria;D_1__Proteobacteria;D_2__Gammaproteobacteria;D_3__Betaproteobacteriales;D_4__Burkholderiaceae;D_5__uncultured;D_6__uncultured bacterium
ff64c3c8d81359a8b7eda4f1745dc1ce	0	0	0	0	0	0	0	0	0	0	0	45	0	0	0	0	0	0	0	0	0	0	0	0	0	0	0	0	0	0	0	0	57	0	0	0	0	0	0	0	0	0	0	52	40	0	0	194	D_0__Bacteria;D_1__Proteobacteria;D_2__Alphaproteobacteria;D_3__Elsterales;D_4__uncultured
a60e7dd1ec49af297f6e4815eef84bfb	0	0	0	0	0	0	0	0	0	0	0	0	118	0	0	0	0	0	0	0	0	0	0	0	0	0	0	57	0	0	0	0	0	0	0	0	0	0	0	0	19	0	0	0	0	0	0	194	D_0__Bacteria;D_1__Proteobacteria;D_2__Alphaproteobacteria;D_3__Elsterales;D_4__uncultured;D_5__uncultured bacterium;D_6__uncultured bacterium
a25e851da43e280308350a399b887fd9	0	0	0	0	0	0	0	0	0	0	0	0	0	0	25	0	0	0	0	0	0	0	0	0	0	0	13	0	0	54	0	0	0	102	0	0	0	0	0	0	0	0	0	0	0	0	0	194	D_0__Bacteria;D_1__Proteobacteria;D_2__Alphaproteobacteria;D_3__Rhizobiales;D_4__Beijerinckiaceae
12bffb8080e808a1d1fd2f047550436e	51	0	0	0	0	0	0	0	0	0	51	0	0	0	0	0	33	0	0	0	50	0	0	0	0	0	0	0	0	0	0	0	0	0	0	0	0	8	0	0	0	0	0	0	0	0	0	193	D_0__Bacteria;D_1__Actinobacteria;D_2__Acidimicrobiia;D_3__IMCC26256;D_4__uncultured bacterium;D_5__uncultured bacterium;D_6__uncultured bacterium
88623e890c37faec2dbd05633de5e4d9	0	0	0	0	0	0	175	0	0	0	0	0	0	0	0	0	0	0	0	0	0	0	0	0	0	0	0	0	0	0	0	0	0	0	18	0	0	0	0	0	0	0	0	0	0	0	0	193	D_0__Bacteria;D_1__Proteobacteria;D_2__Gammaproteobacteria;D_3__Betaproteobacteriales;D_4__Burkholderiaceae;D_5__Burkholderia-Caballeronia-Paraburkholderia
840dc82a719a6b22f8718d59c6e04984	0	0	0	0	0	0	0	0	100	42	0	0	0	0	0	0	0	0	0	0	0	0	0	0	0	0	0	0	0	0	0	0	0	0	0	0	0	0	0	0	0	0	0	51	0	0	0	193	D_0__Bacteria;D_1__Proteobacteria;D_2__Alphaproteobacteria;D_3__Rhizobiales;D_4__Beijerinckiaceae;D_5__Methylobacterium
e73d75a02ec6385b9533b6646ce84403	0	0	0	0	0	0	0	21	0	0	0	0	0	0	0	0	0	0	0	61	0	0	0	0	0	0	0	14	0	0	0	0	0	0	0	0	0	0	0	0	0	0	0	0	76	0	0	192	D_0__Bacteria;D_1__Proteobacteria;D_2__Alphaproteobacteria;D_3__Rhizobiales;D_4__Beijerinckiaceae;D_5__Roseiarcus
c84cdfbbce64d76691a26c4f723a665b	0	0	0	0	0	0	0	0	0	0	0	0	0	0	0	0	0	0	0	29	21	77	0	65	0	0	0	0	0	0	0	0	0	0	0	0	0	0	0	0	0	0	0	0	0	0	0	192	D_0__Bacteria;D_1__Acidobacteria;D_2__Acidobacteriia;D_3__Acidobacteriales;D_4__Acidobacteriaceae (Subgroup 1);D_5__Edaphobacter
9405bf85edfd9ba8d74ba02d718d843d	0	0	0	0	0	0	0	0	0	0	0	0	0	0	0	0	0	0	0	0	0	0	0	0	0	0	0	0	0	0	106	0	0	0	86	0	0	0	0	0	0	0	0	0	0	0	0	192	D_0__Bacteria;D_1__Proteobacteria;D_2__Gammaproteobacteria;D_3__Gammaproteobacteria Incertae Sedis;D_4__Unknown Family;D_5__Acidibacter;D_6__uncultured bacterium
a2c4e8071fd24fb96dadc7d38c7b6f87	0	0	0	0	0	0	0	0	0	0	0	0	0	0	0	0	0	0	0	0	0	0	0	0	0	0	0	0	0	0	0	0	0	0	0	0	0	28	0	91	25	0	0	0	0	30	18	192	D_0__Bacteria;D_1__Chloroflexi;D_2__Ktedonobacteria;D_3__Ktedonobacterales;D_4__Ktedonobacteraceae;D_5__HSB OF53-F07
92d94818d2d2856350de9498740b8721	0	0	0	0	0	0	49	0	0	0	0	0	41	54	0	0	0	0	0	0	0	0	0	0	0	0	0	0	0	0	0	0	0	0	0	0	0	0	0	0	0	0	0	0	0	47	0	191	D_0__Bacteria;D_1__Proteobacteria;D_2__Deltaproteobacteria;D_3__Desulfarculales;D_4__Desulfarculaceae;D_5__uncultured;D_6__uncultured bacterium
7e746cb16408f089b67842ae993883b9	0	0	0	0	0	0	0	0	0	0	0	0	0	0	0	0	0	0	0	0	0	0	0	0	0	0	0	0	0	0	0	0	0	0	0	0	0	0	0	0	0	0	0	0	0	0	0	191	D_0__Bacteria;D_1__Proteobacteria;D_2__Deltaproteobacteria;D_3__Rs-K70 termite group;D_4__uncultured delta proteobacterium;D_5__uncultured delta proteobacterium;D_6__uncultured delta proteobacterium
1fe2903864e35e2af89f31d19786d810	0	0	0	0	0	0	0	0	0	0	0	0	0	0	0	0	0	0	0	0	0	0	0	0	0	0	0	0	0	0	13	0	0	0	0	0	0	178	0	0	0	0	0	0	0	0	0	191	D_0__Bacteria;D_1__Chloroflexi;D_2__Ktedonobacteria;D_3__Ktedonobacterales;D_4__JG30-KF-AS9;D_5__uncultured bacterium;D_6__uncultured bacterium
40556136a0a6807e97d5d4393cd79a3c	0	0	12	0	0	0	0	0	0	0	0	0	0	0	0	0	0	0	0	0	0	0	0	0	0	0	0	0	0	0	0	0	0	0	0	0	0	0	0	72	106	0	0	0	0	0	0	190	D_0__Bacteria;D_1__Proteobacteria;D_2__Gammaproteobacteria;D_3__Steroidobacterales;D_4__Steroidobacteraceae;D_5__uncultured;D_6__uncultured bacterium
915244af8f80aa4cfe7b6338b256cf87	0	0	0	0	0	0	0	0	0	0	0	0	28	0	0	23	0	0	0	0	0	0	0	0	0	0	0	15	0	0	0	0	0	0	124	0	0	0	0	0	0	0	0	0	0	0	0	190	D_0__Bacteria;D_1__Actinobacteria;D_2__Actinobacteria;D_3__Frankiales;D_4__Acidothermaceae;D_5__Acidothermus;D_6__uncultured bacterium
fac4812a274956bb2a2aa2f57ec6d567	0	0	0	0	0	0	0	0	0	0	0	0	0	0	0	0	0	0	0	0	0	0	0	0	0	0	0	51	109	0	0	0	0	0	0	10	20	0	0	0	0	0	0	0	0	0	0	190	D_0__Bacteria;D_1__GAL15;D_2__uncultured bacterium;D_3__uncultured bacterium;D_4__uncultured bacterium;D_5__uncultured bacterium;D_6__uncultured bacterium
42d55b62f2b05ef077fd7fc7e23e3ba6	0	0	0	0	0	0	85	9	0	0	0	0	45	3	0	0	0	0	0	0	0	7	0	0	0	0	0	0	0	0	0	0	0	0	0	0	0	0	0	26	0	0	0	0	0	14	0	189	D_0__Bacteria;D_1__WPS-2;D_2__uncultured bacterium;D_3__uncultured bacterium;D_4__uncultured bacterium;D_5__uncultured bacterium;D_6__uncultured bacterium
3717b4d9708a9cba517492393e583fc0	0	0	0	0	0	0	0	134	0	0	0	0	0	0	0	0	0	0	0	0	0	0	0	0	0	0	0	0	0	0	0	0	0	0	0	0	0	0	0	0	0	0	0	0	55	0	0	189	D_0__Bacteria;D_1__Proteobacteria;D_2__Alphaproteobacteria;D_3__Rhizobiales;D_4__Xanthobacteraceae;D_5__Bradyrhizobium
37dd6e8572641c96054576694e026e15	0	0	0	0	0	0	0	0	0	0	0	0	0	0	0	0	0	0	0	0	0	0	0	0	0	0	0	0	0	0	0	0	0	0	0	0	0	0	0	0	0	0	0	0	0	0	0	189	D_0__Bacteria;D_1__Spirochaetes;D_2__Spirochaetia;D_3__Spirochaetales;D_4__Spirochaetaceae;D_5__Termite Treponema cluster;D_6__uncultured Treponema sp.
08dd1b533edcd159579598281cac6b1b	0	0	24	0	0	0	0	0	0	0	0	0	0	0	0	0	0	0	0	0	0	0	0	0	0	0	0	32	0	0	0	0	0	0	0	0	0	0	0	69	63	0	0	0	0	0	0	188	D_0__Bacteria;D_1__Planctomycetes;D_2__Planctomycetacia;D_3__Gemmatales;D_4__Gemmataceae;D_5__uncultured;D_6__uncultured bacterium
8048f02d44ce5a5283e9effd961893c0	0	0	0	0	0	0	0	0	21	0	0	0	0	0	0	0	0	0	0	0	0	0	0	0	35	0	0	0	0	0	35	0	0	0	48	0	0	0	0	0	0	0	0	0	0	0	0	188	D_0__Bacteria;D_1__Proteobacteria;D_2__Alphaproteobacteria;D_3__Rhizobiales;D_4__Xanthobacteraceae;D_5__Rhodoplanes
1f52b184a677918aa488f690498c615f	0	0	0	0	0	0	0	0	0	0	0	0	0	0	24	0	0	0	0	0	0	0	0	0	51	0	56	0	0	20	0	0	0	37	0	0	0	0	0	0	0	0	0	0	0	0	0	188	D_0__Bacteria;D_1__Acidobacteria;D_2__Acidobacteriia;D_3__Solibacterales;D_4__Solibacteraceae (Subgroup 3);D_5__Candidatus Solibacter;D_6__uncultured bacterium
78b340a96d3b5ac0b22683e438054ad0	0	0	22	0	0	0	30	0	0	0	0	0	71	0	0	0	0	0	19	0	45	0	0	0	0	0	0	0	0	0	0	0	0	0	0	0	0	0	0	0	0	0	0	0	0	0	0	187	D_0__Bacteria;D_1__Acidobacteria;D_2__Acidobacteriia;D_3__Solibacterales;D_4__Solibacteraceae (Subgroup 3);D_5__Candidatus Solibacter;D_6__uncultured bacterium
d6bc6b61a1fcccbcf4ed2f9a8efa3360	0	0	0	0	0	0	69	0	0	0	0	7	27	21	0	0	0	0	0	0	0	0	0	0	0	0	0	0	0	0	8	0	0	0	10	0	0	0	0	0	0	0	0	0	10	24	11	187	D_0__Bacteria;D_1__Verrucomicrobia;D_2__Verrucomicrobiae;D_3__Pedosphaerales;D_4__Pedosphaeraceae;D_5__uncultured bacterium;D_6__uncultured bacterium
a173334fb7831ad66cef8a38b281ebc9	0	0	0	0	0	0	0	0	0	0	0	0	0	0	0	0	0	0	0	13	0	62	0	0	0	0	0	0	0	0	50	0	0	0	0	0	0	0	0	0	0	0	0	0	62	0	0	187	D_0__Bacteria;D_1__Acidobacteria;D_2__Acidobacteriia;D_3__Acidobacteriales;D_4__Acidobacteriaceae (Subgroup 1);D_5__Edaphobacter
88672cec9492f25da3080c44d7dba941	0	0	0	0	0	0	0	0	0	0	0	0	0	0	0	0	0	0	0	0	0	4	0	0	8	0	0	0	0	0	0	0	0	0	0	0	0	69	10	0	0	63	14	0	19	0	0	187	D_0__Bacteria;D_1__Chloroflexi;D_2__Chloroflexia;D_3__Thermomicrobiales;D_4__JG30-KF-CM45;D_5__uncultured bacterium;D_6__uncultured bacterium
6250afb32a63654b4f7e1af6e020d953	0	0	0	0	0	0	0	0	0	0	0	0	0	0	0	0	0	0	0	0	0	0	0	0	0	0	0	0	0	0	0	0	0	0	0	0	0	0	0	59	124	0	0	0	0	0	0	187	D_0__Bacteria;D_1__Entotheonellaeota;D_2__Entotheonellia;D_3__Entotheonellales;D_4__Entotheonellaceae;D_5__uncultured bacterium;D_6__uncultured bacterium
c720d16ddac98983da4134787c92964f	0	0	35	0	0	0	129	0	0	0	0	0	22	0	0	0	0	0	0	0	0	0	0	0	0	0	0	0	0	0	0	0	0	0	0	0	0	0	0	0	0	0	0	0	0	0	0	186	D_0__Bacteria;D_1__Acidobacteria;D_2__Acidobacteriia;D_3__Acidobacteriales;D_4__Acidobacteriaceae (Subgroup 1);D_5__Acidipila;D_6__uncultured bacterium
b1a92c403bd82872f23cc0b9308db89f	0	0	0	37	0	0	23	29	0	0	0	0	28	0	0	0	0	0	0	0	0	33	0	0	0	0	0	0	0	0	0	0	0	0	0	0	0	0	0	28	0	0	0	0	8	0	0	186	D_0__Bacteria;D_1__Proteobacteria;D_2__Alphaproteobacteria;D_3__Micropepsales;D_4__Micropepsaceae;D_5__uncultured;D_6__uncultured bacterium
694b59ae9b25eb502cb441fb18c80df8	0	0	0	0	0	0	0	0	186	0	0	0	0	0	0	0	0	0	0	0	0	0	0	0	0	0	0	0	0	0	0	0	0	0	0	0	0	0	0	0	0	0	0	0	0	0	0	186	D_0__Bacteria;D_1__Acidobacteria;D_2__Acidobacteriia;D_3__Solibacterales;D_4__Solibacteraceae (Subgroup 3);D_5__Candidatus Solibacter;D_6__uncultured bacterium
e49561a823ebad2719baee43e19f6155	0	0	0	0	0	0	0	0	0	0	0	0	0	0	0	0	0	0	48	42	96	0	0	0	0	0	0	0	0	0	0	0	0	0	0	0	0	0	0	0	0	0	0	0	0	0	0	186	D_0__Bacteria;D_1__Actinobacteria;D_2__Thermoleophilia;D_3__Solirubrobacterales;D_4__Solirubrobacteraceae;D_5__Conexibacter;D_6__uncultured bacterium
f3e36353e0cdb5613192db804212a84c	0	0	0	0	0	0	0	0	0	0	0	0	0	0	0	0	0	0	0	0	0	0	0	0	0	0	0	0	0	106	0	0	0	80	0	0	0	0	0	0	0	0	0	0	0	0	0	186	D_0__Bacteria;D_1__Acidobacteria;D_2__Acidobacteriia;D_3__Acidobacteriales;D_4__Acidobacteriaceae (Subgroup 1)
11c5ab810be19a3a1e6637c4b5fb84f2	0	0	10	0	0	0	31	37	0	0	0	0	33	0	0	0	0	0	0	0	0	0	0	0	0	0	0	0	0	0	0	0	0	0	0	13	0	0	0	18	0	0	0	0	0	43	0	185	D_0__Bacteria;D_1__Planctomycetes;D_2__Planctomycetacia;D_3__Gemmatales;D_4__Gemmataceae;D_5__uncultured
3905fea77dca8d2a514de588ed716a67	0	0	0	0	0	0	30	0	0	0	0	0	0	0	0	0	0	0	0	53	53	21	0	18	0	0	0	0	0	0	0	0	10	0	0	0	0	0	0	0	0	0	0	0	0	0	0	185	D_0__Bacteria;D_1__Proteobacteria;D_2__Alphaproteobacteria;D_3__Rhizobiales;D_4__Xanthobacteraceae;D_5__uncultured;D_6__uncultured bacterium
2e141d42212fd5ff2baa3c48dcec60f8	0	0	0	0	0	0	0	0	3	95	0	0	0	0	0	0	0	0	0	0	0	0	0	0	0	0	0	0	0	0	0	0	19	0	0	0	0	0	68	0	0	0	0	0	0	0	0	185	D_0__Bacteria;D_1__Actinobacteria;D_2__Actinobacteria;D_3__Propionibacteriales;D_4__Nocardioidaceae
45d6e32efc6bed7647948f7f92a02a82	0	0	0	0	0	0	0	0	0	0	0	0	0	0	0	0	0	0	0	0	0	0	0	0	0	0	0	0	125	0	0	0	0	0	0	0	60	0	0	0	0	0	0	0	0	0	0	185	D_0__Archaea;D_1__Crenarchaeota;D_2__Bathyarchaeia
e26b02c8938982d7bc4838548423bd0f	0	0	0	0	0	0	0	0	0	0	0	0	0	0	0	0	0	0	0	0	0	0	0	0	0	0	0	0	0	0	0	0	0	0	0	0	0	0	0	64	0	0	0	0	66	0	55	185	D_0__Bacteria;D_1__Proteobacteria;D_2__Alphaproteobacteria;D_3__Rhizobiales;D_4__Xanthobacteraceae;D_5__uncultured;D_6__uncultured bacterium
4659de83d034539d2a84e90ffe8919df	0	0	7	0	0	0	38	20	0	0	0	0	24	7	0	0	0	0	0	0	0	16	0	8	0	0	0	0	0	0	0	0	0	0	0	0	0	0	0	0	0	0	0	0	18	26	10	184	D_0__Bacteria;D_1__Proteobacteria;D_2__Alphaproteobacteria;D_3__Rhizobiales;D_4__Beijerinckiaceae
09fd1f2990a1ae05ae7d100d87cbd526	0	0	0	0	0	0	0	0	0	0	0	0	13	0	0	0	0	0	0	0	0	0	2	0	0	0	0	27	0	0	0	0	0	0	0	25	9	0	0	22	0	0	0	10	14	52	10	184	D_0__Bacteria;D_1__Chloroflexi;D_2__Ktedonobacteria;D_3__Ktedonobacterales;D_4__Ktedonobacteraceae;D_5__JG30a-KF-32
f080d7ba705c32f1a118ead2b4da9160	0	0	0	0	0	0	0	0	0	0	0	0	47	0	0	0	0	0	0	0	0	0	0	0	0	0	0	0	0	0	0	0	0	0	0	0	0	0	0	82	0	0	0	0	0	55	0	184	D_0__Bacteria;D_1__Planctomycetes;D_2__Planctomycetacia;D_3__Pirellulales;D_4__Pirellulaceae;D_5__Pirellula;D_6__uncultured bacterium
f697de323b57c9d0f4a328a9ec8acc60	0	0	0	0	0	0	0	0	0	0	0	0	0	79	0	0	0	0	0	0	0	0	0	0	0	0	0	0	0	0	0	0	0	0	0	0	0	0	0	0	0	0	0	0	0	0	105	184	D_0__Bacteria;D_1__Acidobacteria;D_2__Acidobacteriia;D_3__Subgroup 2;D_4__uncultured bacterium;D_5__uncultured bacterium;D_6__uncultured bacterium
589564027024d0c4a292c50c0f6e3dee	0	0	0	0	0	0	0	0	0	0	0	0	0	0	0	0	0	0	0	0	0	0	0	0	0	0	0	0	146	0	0	0	0	0	0	0	38	0	0	0	0	0	0	0	0	0	0	184	D_0__Bacteria;D_1__Proteobacteria;D_2__Gammaproteobacteria;D_3__Betaproteobacteriales;D_4__Nitrosomonadaceae;D_5__MND1;D_6__uncultured bacterium
a8275416db4a2c2c0c6d64083094ae6d	0	0	0	0	0	0	0	0	0	0	0	0	0	0	0	0	0	0	0	0	0	0	0	0	0	0	0	0	117	0	0	0	0	0	0	0	67	0	0	0	0	0	0	0	0	0	0	184	D_0__Bacteria;D_1__Chloroflexi;D_2__AD3;D_3__uncultured bacterium;D_4__uncultured bacterium;D_5__uncultured bacterium;D_6__uncultured bacterium
55a9a71d633c6982a209099e5d5051e3	0	0	0	0	0	0	0	0	0	0	0	0	0	0	0	0	0	0	0	0	0	0	0	0	0	0	0	0	0	0	0	0	16	0	0	18	0	0	81	0	0	0	0	0	69	0	0	184	D_0__Bacteria;D_1__Planctomycetes;D_2__Planctomycetacia;D_3__Gemmatales;D_4__Gemmataceae;D_5__uncultured;D_6__uncultured bacterium
b3a6c902068d716d950bbd418a13f889	0	0	0	0	0	0	0	0	0	0	0	0	0	0	0	0	0	0	0	0	0	0	0	0	0	0	0	0	0	0	0	0	0	0	0	0	0	0	0	0	0	0	0	0	0	184	0	184	D_0__Bacteria;D_1__Firmicutes;D_2__Bacilli;D_3__Lactobacillales;D_4__Streptococcaceae
d1ed4914e9fc71400241aefd738c0540	0	0	0	27	0	0	0	0	0	0	0	0	0	32	0	0	0	0	0	0	0	0	0	0	0	0	0	50	0	0	0	0	0	0	0	0	0	0	0	74	0	0	0	0	0	0	0	183	D_0__Bacteria;D_1__Proteobacteria;D_2__Deltaproteobacteria;D_3__Myxococcales;D_4__Archangiaceae;D_5__Anaeromyxobacter;D_6__uncultured bacterium
4a450152a25b1c024f2816daf05e47a5	0	0	0	17	0	0	98	0	0	0	0	0	0	0	0	0	0	0	0	0	0	22	0	0	0	0	0	15	0	0	0	0	0	0	0	0	0	0	0	0	31	0	0	0	0	0	0	183	D_0__Bacteria;D_1__Acidobacteria;D_2__Acidobacteriia;D_3__Acidobacteriales;D_4__Acidobacteriaceae (Subgroup 1);D_5__uncultured
744ff0187d52eb5c98ddfc077c4a3735	0	0	0	0	0	0	34	0	0	0	0	0	43	0	0	0	0	0	0	0	0	0	0	0	0	0	0	20	0	0	0	0	0	0	0	0	0	0	0	41	45	0	0	0	0	0	0	183	D_0__Bacteria;D_1__Proteobacteria;D_2__Gammaproteobacteria;D_3__Betaproteobacteriales;D_4__Burkholderiaceae
b2ad6257a9df113e5373623d7a89ae2d	0	0	0	0	0	0	0	0	76	0	0	0	0	0	32	0	0	0	0	0	0	0	0	0	0	0	0	0	0	0	0	0	0	0	0	0	0	22	35	0	18	0	0	0	0	0	0	183	D_0__Bacteria;D_1__Actinobacteria;D_2__Thermoleophilia;D_3__Solirubrobacterales;D_4__Solirubrobacteraceae
4a4385e3422380dacf07f46179f5ad48	0	0	0	0	0	0	0	0	0	0	0	0	0	0	0	0	0	0	0	0	0	0	0	0	0	0	0	0	0	0	0	0	0	0	0	0	0	35	0	34	37	0	0	0	31	46	0	183	D_0__Bacteria;D_1__Actinobacteria;D_2__Thermoleophilia;D_3__Solirubrobacterales;D_4__Solirubrobacteraceae
8eb6a8f755aa16a25c7846c9808176b7	0	0	0	0	0	0	0	0	0	0	0	0	0	0	0	0	0	0	0	0	0	0	0	0	0	0	0	0	0	0	0	0	0	0	0	0	0	0	0	0	0	0	183	0	0	0	0	183	D_0__Archaea;D_1__Thaumarchaeota;D_2__Nitrososphaeria;D_3__Nitrososphaerales;D_4__Nitrososphaeraceae;D_5__uncultured archaeon;D_6__uncultured archaeon
911cdb758cecedd3e594fde4f97caa50	0	0	0	16	0	0	0	0	0	0	0	0	25	0	0	0	0	0	0	0	0	0	0	0	0	0	0	68	0	0	0	0	0	0	0	73	0	0	0	0	0	0	0	0	0	0	0	182	D_0__Bacteria;D_1__Verrucomicrobia;D_2__Verrucomicrobiae;D_3__Chthoniobacterales;D_4__Chthoniobacteraceae;D_5__Candidatus Udaeobacter;D_6__uncultured bacterium
aeb4850e29ab20c50e16bc8f55f4e35f	0	0	0	0	0	0	0	182	0	0	0	0	0	0	0	0	0	0	0	0	0	0	0	0	0	0	0	0	0	0	0	0	0	0	0	0	0	0	0	0	0	0	0	0	0	0	0	182	D_0__Bacteria;D_1__Chloroflexi;D_2__Ktedonobacteria;D_3__Ktedonobacterales;D_4__JG30-KF-AS9;D_5__uncultured bacterium;D_6__uncultured bacterium
68024cf0fd29e9b1efb11f10e914042e	0	0	0	0	0	0	0	0	0	0	0	0	0	0	0	0	0	0	0	21	19	40	0	0	0	0	0	0	0	0	0	0	0	0	0	0	0	0	30	0	0	0	0	0	50	0	22	182	D_0__Bacteria;D_1__Planctomycetes;D_2__Planctomycetacia;D_3__Gemmatales;D_4__Gemmataceae;D_5__Gemmata
c60d36384f96cedd6e177f207dd75bae	0	0	0	0	0	9	24	47	0	0	0	0	29	30	0	0	0	0	0	0	0	0	0	0	0	0	0	0	0	0	0	0	11	0	0	0	0	0	0	0	0	13	0	0	0	0	18	181	D_0__Bacteria;D_1__Chloroflexi;D_2__Ktedonobacteria;D_3__Ktedonobacterales;D_4__JG30-KF-AS9;D_5__uncultured bacterium;D_6__uncultured bacterium
18755b0eeaec3dc8ae8e21907fd84149	0	0	0	0	0	0	0	19	0	0	0	0	0	26	0	0	0	0	0	0	23	24	0	0	0	0	0	21	23	9	0	0	0	0	0	0	19	0	0	0	0	0	0	17	0	0	0	181	D_0__Bacteria;D_1__Planctomycetes;D_2__Planctomycetacia;D_3__Gemmatales;D_4__Gemmataceae;D_5__uncultured;D_6__uncultured bacterium
81f749146dd66765d5c0db5980493f64	0	0	0	0	0	0	0	0	50	12	0	0	0	0	0	0	0	0	10	0	13	0	0	0	0	0	0	0	0	0	0	0	0	0	71	0	0	0	0	0	0	0	0	0	25	0	0	181	D_0__Bacteria;D_1__Proteobacteria;D_2__Alphaproteobacteria;D_3__Caulobacterales;D_4__Caulobacteraceae;D_5__Phenylobacterium
c6dd4107151a63499b55b32fa5487fd1	0	0	0	0	0	0	0	0	0	0	181	0	0	0	0	0	0	0	0	0	0	0	0	0	0	0	0	0	0	0	0	0	0	0	0	0	0	0	0	0	0	0	0	0	0	0	0	181	D_0__Bacteria;D_1__Proteobacteria;D_2__Alphaproteobacteria;D_3__Sphingomonadales;D_4__Sphingomonadaceae;D_5__Sphingomonas
67b3c94c56a92248039e307c9d1927ba	0	0	0	0	0	0	0	0	0	0	0	0	0	0	0	0	0	0	0	0	0	0	0	0	0	0	0	0	0	0	0	0	0	0	0	0	0	0	0	0	153	0	0	0	0	28	0	181	D_0__Bacteria;D_1__Actinobacteria;D_2__Thermoleophilia;D_3__Gaiellales;D_4__Gaiellaceae;D_5__Gaiella;D_6__uncultured bacterium
29b402e0e65321084f828c267407c6ef	20	0	13	0	0	0	36	0	7	8	0	9	0	0	0	0	0	0	0	0	0	0	0	0	8	0	0	0	0	0	0	0	0	0	47	0	0	0	0	0	0	0	8	0	0	0	0	180	D_0__Bacteria;D_1__Planctomycetes;D_2__Phycisphaerae;D_3__Tepidisphaerales;D_4__WD2101 soil group;D_5__uncultured bacterium;D_6__uncultured bacterium
5d38d51d176f4ee29146b6503dea5931	0	0	29	0	0	0	0	0	0	0	0	0	0	0	0	0	0	0	0	0	0	0	0	0	0	0	0	0	0	0	0	0	0	0	0	0	0	0	0	59	92	0	0	0	0	0	0	180	D_0__Bacteria;D_1__Actinobacteria;D_2__Actinobacteria;D_3__Corynebacteriales;D_4__Mycobacteriaceae;D_5__Mycobacterium;D_6__uncultured bacterium
5b95a54a8eaaa104c90d75a84ccef383	0	0	0	0	0	0	15	12	0	0	0	0	21	5	0	0	0	0	0	3	0	21	0	0	0	0	0	28	31	0	6	0	0	0	0	7	0	0	0	0	0	0	0	0	13	18	0	180	D_0__Bacteria;D_1__Proteobacteria;D_2__Alphaproteobacteria;D_3__Rhizobiales;D_4__Rhizobiales Incertae Sedis;D_5__Bauldia;D_6__uncultured bacterium
58eb9734623da0b4ac746ef8a2754564	0	0	0	0	0	0	43	27	0	0	0	0	0	0	0	0	0	0	0	0	0	0	0	0	0	0	0	0	0	0	0	0	0	0	0	0	0	0	0	0	0	0	0	19	0	91	0	180	D_0__Bacteria;D_1__Proteobacteria;D_2__Deltaproteobacteria;D_3__Myxococcales;D_4__Polyangiaceae;D_5__Pajaroellobacter;D_6__uncultured bacterium
d86316825dbd72d89248b8e14a277d8e	0	0	0	0	0	0	0	75	0	0	0	0	32	0	0	0	0	0	0	0	0	0	0	0	0	0	0	0	0	0	0	0	73	0	0	0	0	0	0	0	0	0	0	0	0	0	0	180	D_0__Bacteria;D_1__Planctomycetes;D_2__Planctomycetacia;D_3__Isosphaerales;D_4__Isosphaeraceae;D_5__uncultured
e9a572f724d5ec27712da8159febcf80	0	0	0	0	0	0	0	0	0	0	0	0	58	0	0	0	0	0	0	0	0	0	0	0	0	0	0	38	0	0	0	0	0	0	0	0	0	0	0	35	0	0	0	0	49	0	0	180	D_0__Bacteria;D_1__Actinobacteria;D_2__Thermoleophilia;D_3__Solirubrobacterales;D_4__Solirubrobacteraceae;D_5__Conexibacter;D_6__uncultured bacterium
116282961ecbbcc131c1a41386e73716	0	0	0	0	0	0	0	0	0	0	0	0	0	0	0	0	0	0	0	0	0	0	0	0	0	0	0	79	101	0	0	0	0	0	0	0	0	0	0	0	0	0	0	0	0	0	0	180	D_0__Bacteria;D_1__Chloroflexi;D_2__Ktedonobacteria;D_3__Ktedonobacterales;D_4__Ktedonobacteraceae
1e5db7bfa0d855d5424eac267de02121	0	0	0	0	0	0	0	0	0	0	0	0	0	0	0	0	0	0	0	0	0	0	0	0	0	0	0	0	0	0	0	0	0	0	69	16	0	0	0	0	0	0	0	0	16	57	22	180	D_0__Bacteria;D_1__Chloroflexi;D_2__Ktedonobacteria;D_3__Ktedonobacterales;D_4__Ktedonobacteraceae;D_5__Ktedonobacter
e28e38209eda543bf3beb1e666668ec0	0	0	0	35	0	0	73	0	0	0	0	0	0	0	0	0	0	0	0	0	0	0	0	0	0	0	0	17	20	0	0	0	0	0	0	0	0	0	0	0	0	0	0	0	0	0	34	179	D_0__Bacteria;D_1__Proteobacteria;D_2__Gammaproteobacteria;D_3__Gammaproteobacteria Incertae Sedis;D_4__Unknown Family;D_5__Acidibacter;D_6__uncultured bacterium
89b0e95dc7f088778e092ae6a89b38e8	0	0	0	0	0	0	0	0	0	18	0	0	0	0	0	0	53	0	26	0	0	0	0	0	0	0	0	0	0	0	0	0	0	0	0	0	0	0	0	0	0	0	0	0	0	63	19	179	D_0__Bacteria;D_1__Proteobacteria;D_2__Alphaproteobacteria;D_3__Acetobacterales;D_4__Acetobacteraceae;D_5__uncultured
e94328cbde277fef623bcce946840322	0	0	0	0	0	0	0	0	0	0	0	0	0	0	0	0	0	0	0	0	0	0	0	0	0	0	0	22	144	0	0	0	0	0	0	0	0	0	0	0	13	0	0	0	0	0	0	179	D_0__Bacteria;D_1__Chloroflexi;D_2__Ktedonobacteria;D_3__Ktedonobacterales;D_4__Ktedonobacteraceae
13c510ae8bd035d6d12e54a1495cba5d	0	0	62	0	0	0	0	0	0	0	0	0	0	0	0	0	0	0	23	0	76	17	0	0	0	0	0	0	0	0	0	0	0	0	0	0	0	0	0	0	0	0	0	0	0	0	0	178	D_0__Bacteria;D_1__Acidobacteria;D_2__Acidobacteriia;D_3__Solibacterales;D_4__Solibacteraceae (Subgroup 3);D_5__Bryobacter;D_6__uncultured bacterium
fb499277e4defb39aa9716852d2d53ce	0	0	0	0	15	15	27	8	0	65	0	0	0	0	0	0	0	0	0	0	0	48	0	0	0	0	0	0	0	0	0	0	0	0	0	0	0	0	0	0	0	0	0	0	0	0	0	178	D_0__Bacteria;D_1__Verrucomicrobia;D_2__Verrucomicrobiae;D_3__Pedosphaerales;D_4__Pedosphaeraceae
9ba660712e8c65837d40c40dfb4dd3c1	0	0	0	0	0	0	0	0	7	0	0	0	0	0	0	0	0	0	0	0	0	0	0	0	0	0	0	0	0	0	0	0	0	0	0	0	0	0	0	30	127	0	0	0	0	14	0	178	D_0__Archaea;D_1__Thaumarchaeota;D_2__Nitrososphaeria;D_3__Nitrososphaerales;D_4__Nitrososphaeraceae
d8b253da31cae9272be8c76108df2c79	0	0	0	0	0	0	0	0	0	0	0	0	41	0	0	0	0	0	0	0	0	0	0	0	0	0	0	0	0	0	0	0	0	0	29	0	0	0	0	44	64	0	0	0	0	0	0	178	D_0__Bacteria;D_1__Proteobacteria;D_2__Gammaproteobacteria;D_3__Betaproteobacteriales;D_4__Burkholderiaceae
39a10e51486c9b0a55584c320eb39f21	0	0	0	0	0	0	0	0	0	0	0	0	0	0	0	0	0	178	0	0	0	0	0	0	0	0	0	0	0	0	0	0	0	0	0	0	0	0	0	0	0	0	0	0	0	0	0	178	D_0__Bacteria;D_1__Chloroflexi;D_2__Ktedonobacteria;D_3__Ktedonobacterales;D_4__Ktedonobacteraceae;D_5__uncultured
5f78edc1a0b684189573412846420df0	0	0	0	0	0	0	0	0	0	0	0	0	0	0	0	0	0	0	0	0	0	0	0	0	0	0	0	71	7	0	0	0	0	0	7	30	0	0	0	63	0	0	0	0	0	0	0	178	D_0__Bacteria;D_1__Actinobacteria;D_2__MB-A2-108;D_3__uncultured bacterium;D_4__uncultured bacterium;D_5__uncultured bacterium;D_6__uncultured bacterium
4161505fa45a457aea47a2f60016eea3	0	0	0	0	0	0	0	0	0	0	0	0	0	0	0	0	0	0	0	0	0	0	0	0	0	0	0	0	0	0	130	0	0	0	0	0	0	0	0	0	0	0	0	0	0	0	0	178	D_0__Bacteria;D_1__Actinobacteria;D_2__Actinobacteria;D_3__Frankiales;D_4__Acidothermaceae;D_5__Acidothermus
c705fc086619179c1b8ea7d0cfa0a2e3	0	0	0	0	55	36	0	0	0	0	0	48	0	0	0	0	0	0	0	0	0	0	0	0	0	0	0	0	0	0	0	38	0	0	0	0	0	0	0	0	0	0	0	0	0	0	0	177	D_0__Bacteria;D_1__Actinobacteria;D_2__Actinobacteria;D_3__Corynebacteriales;D_4__Mycobacteriaceae;D_5__Mycobacterium
3e84a4963226c2318d92f616bf5c1d73	0	0	0	0	0	0	125	52	0	0	0	0	0	0	0	0	0	0	0	0	0	0	0	0	0	0	0	0	0	0	0	0	0	0	0	0	0	0	0	0	0	0	0	0	0	0	0	177	D_0__Bacteria;D_1__Proteobacteria;D_2__Deltaproteobacteria;D_3__Myxococcales;D_4__Polyangiaceae;D_5__Pajaroellobacter;D_6__uncultured bacterium
120f11b053c5e7b712420c6a1c2a5d11	0	0	0	0	0	0	65	72	0	0	0	0	0	0	0	0	0	0	0	0	0	0	0	0	0	0	0	0	40	0	0	0	0	0	0	0	0	0	0	0	0	0	0	0	0	0	0	177	D_0__Bacteria;D_1__Actinobacteria;D_2__Actinobacteria;D_3__Catenulisporales;D_4__Actinospicaceae;D_5__Actinospica
d9cbaf8784bf5ae88209aac7d9687aaf	0	0	0	0	0	0	28	0	0	0	0	0	12	0	0	0	0	0	0	0	8	25	0	0	0	0	0	0	19	0	0	0	0	0	13	0	15	0	0	0	0	0	0	0	40	17	0	177	D_0__Bacteria;D_1__Proteobacteria;D_2__Alphaproteobacteria;D_3__Elsterales;D_4__uncultured;D_5__uncultured bacterium;D_6__uncultured bacterium
75eb0fa3a2d9b5ddd030de013d7562d1	0	0	0	0	0	0	0	42	0	0	0	0	67	0	0	0	0	0	0	0	0	0	0	0	0	0	0	0	0	0	0	0	0	0	0	0	0	0	0	0	0	0	0	0	0	48	20	177	D_0__Bacteria;D_1__Planctomycetes;D_2__Planctomycetacia;D_3__Gemmatales;D_4__Gemmataceae;D_5__uncultured
7235f2593f9abb40dd4b9e8ece9d7153	0	0	0	0	0	0	0	0	0	0	0	0	0	0	0	0	0	0	0	0	0	0	0	0	0	0	0	0	0	0	0	0	0	0	177	0	0	0	0	0	0	0	0	0	0	0	0	177	D_0__Bacteria;D_1__Proteobacteria;D_2__Alphaproteobacteria;D_3__Rhizobiales;D_4__Xanthobacteraceae;D_5__uncultured
2a91ef1220a722a69805e26d1a17c89d	0	0	0	0	0	0	0	0	0	0	0	0	0	0	0	0	0	0	0	0	0	0	0	0	0	0	0	0	0	0	0	0	0	0	0	0	0	0	0	0	0	0	177	0	0	0	0	177	D_0__Bacteria;D_1__Actinobacteria;D_2__Thermoleophilia;D_3__Solirubrobacterales;D_4__67-14;D_5__uncultured bacterium;D_6__uncultured bacterium
e5a7e2383184d8362f7fe150be0cec17	0	0	0	0	0	0	0	0	0	0	0	0	0	0	0	0	0	0	0	0	0	0	0	0	0	0	0	0	0	0	0	0	0	0	0	0	0	0	0	0	0	0	0	0	0	43	134	177	D_0__Bacteria;D_1__Acidobacteria;D_2__Acidobacteriia;D_3__Subgroup 2;D_4__uncultured bacterium;D_5__uncultured bacterium;D_6__uncultured bacterium
2135c253d073aa26c30a77f25efebb5f	0	0	0	0	0	0	33	24	0	0	0	0	16	0	0	0	0	0	0	0	0	0	0	0	0	0	0	19	0	0	0	0	0	0	0	0	0	0	0	26	0	0	0	0	0	58	0	176	D_0__Bacteria;D_1__Verrucomicrobia;D_2__Verrucomicrobiae;D_3__Chthoniobacterales;D_4__Chthoniobacteraceae;D_5__Chthoniobacter;D_6__uncultured bacterium
322354e05f40a0980862ad550bfb5a20	0	0	0	0	0	0	0	28	0	0	0	0	47	23	0	0	0	0	0	0	0	0	0	0	0	0	0	0	0	0	0	0	0	0	0	45	0	0	0	0	0	0	0	0	0	33	0	176	D_0__Bacteria;D_1__Planctomycetes;D_2__Phycisphaerae;D_3__Tepidisphaerales;D_4__WD2101 soil group;D_5__uncultured bacterium;D_6__uncultured bacterium
fbf908d57fa1ee4978fbe3e7bbeee6ba	0	0	0	0	0	0	0	0	0	0	124	28	0	0	0	0	0	0	0	0	0	0	0	0	0	0	0	0	0	0	0	24	0	0	0	0	0	0	0	0	0	0	0	0	0	0	0	176	D_0__Bacteria;D_1__Actinobacteria;D_2__Thermoleophilia;D_3__Solirubrobacterales;D_4__Solirubrobacteraceae;D_5__Solirubrobacter;D_6__uncultured bacterium
1d70bf2f1a8953e29f523562e1c7c141	0	0	0	0	0	0	0	0	0	0	0	0	176	0	0	0	0	0	0	0	0	0	0	0	0	0	0	0	0	0	0	0	0	0	0	0	0	0	0	0	0	0	0	0	0	0	0	176	D_0__Bacteria;D_1__Actinobacteria;D_2__Actinobacteria;D_3__Micromonosporales;D_4__Micromonosporaceae
c6de7f61ae124b3eff5f05e44d148778	0	0	0	0	0	0	0	0	0	0	0	0	38	0	0	0	0	0	0	0	0	0	0	0	0	0	0	0	0	0	0	0	0	0	0	36	0	0	0	0	0	0	0	0	24	63	15	176	D_0__Bacteria;D_1__Planctomycetes;D_2__Planctomycetacia;D_3__Gemmatales;D_4__Gemmataceae;D_5__uncultured;D_6__uncultured bacterium
655e9d0881d0eae024c2c69a0f73f2a3	0	0	0	0	0	0	0	0	0	0	0	0	0	0	0	0	0	0	0	0	0	0	30	0	24	0	0	0	0	0	0	0	0	48	0	0	0	0	0	0	0	0	0	74	0	0	0	176	D_0__Bacteria;D_1__Actinobacteria;D_2__Acidimicrobiia;D_3__IMCC26256;D_4__uncultured bacterium;D_5__uncultured bacterium;D_6__uncultured bacterium
52e240e275d4b6bea29162ea49ec7bda	0	0	0	0	0	0	0	0	129	29	0	0	0	0	0	0	0	0	0	0	0	0	0	0	0	0	0	0	0	0	17	0	0	0	0	0	0	0	0	0	0	0	0	0	0	0	0	175	D_0__Bacteria;D_1__Acidobacteria;D_2__Acidobacteriia;D_3__Solibacterales;D_4__Solibacteraceae (Subgroup 3);D_5__Bryobacter
92bbcce947fca1471cc37c40ec33b983	0	0	0	0	0	0	0	0	0	0	0	0	0	0	109	0	0	0	0	0	0	0	0	0	0	0	0	0	0	0	0	0	0	66	0	0	0	0	0	0	0	0	0	0	0	0	0	175	D_0__Bacteria;D_1__Proteobacteria;D_2__Alphaproteobacteria;D_3__Acetobacterales;D_4__Acetobacteraceae;D_5__uncultured
debb4ceddba5d116c1708697349adb65	0	0	0	22	0	0	0	0	0	0	0	0	48	22	0	0	0	0	0	0	0	0	0	0	0	0	0	0	19	0	0	0	0	0	0	9	0	0	0	0	0	0	0	0	0	39	15	174	D_0__Bacteria;D_1__Chloroflexi;D_2__Anaerolineae;D_3__SBR1031;D_4__uncultured bacterium;D_5__uncultured bacterium;D_6__uncultured bacterium
921965b6c32d2ed0eebf5f6daed89fe5	0	0	0	0	0	0	56	0	0	0	0	0	74	0	0	0	0	0	0	0	0	0	0	0	0	0	0	0	0	0	0	0	0	0	0	0	0	0	0	0	0	0	0	0	0	44	0	174	D_0__Bacteria;D_1__Proteobacteria;D_2__Alphaproteobacteria;D_3__Elsterales;D_4__uncultured;D_5__uncultured bacterium;D_6__uncultured bacterium
a597cc0c15f81fe1af5363bc54e6a4f5	0	0	0	0	0	0	0	0	35	139	0	0	0	0	0	0	0	0	0	0	0	0	0	0	0	0	0	0	0	0	0	0	0	0	0	0	0	0	0	0	0	0	0	0	0	0	0	174	D_0__Bacteria;D_1__Actinobacteria;D_2__Thermoleophilia;D_3__Solirubrobacterales;D_4__Solirubrobacteraceae;D_5__Solirubrobacter;D_6__uncultured bacterium
fe2d4da17b3618015800e72ea91968d8	0	0	0	0	0	0	0	0	0	0	0	0	0	0	0	0	0	0	0	0	0	0	0	0	0	0	0	79	95	0	0	0	0	0	0	0	0	0	0	0	0	0	0	0	0	0	0	174	D_0__Bacteria;D_1__Chloroflexi;D_2__AD3;D_3__uncultured bacterium;D_4__uncultured bacterium;D_5__uncultured bacterium;D_6__uncultured bacterium
2c9f6530b3e12a03ee915f015e22d353	0	0	48	0	0	0	0	0	0	0	0	0	21	0	0	0	0	0	0	0	0	0	0	0	0	0	0	30	0	0	0	0	0	0	0	0	0	0	0	0	43	0	0	0	0	31	0	173	D_0__Bacteria;D_1__Actinobacteria;D_2__Thermoleophilia;D_3__Gaiellales
fcfe601a478a3c209750f882f1f5147c	0	0	0	0	0	0	42	0	0	0	0	0	44	0	0	0	0	0	0	0	0	0	0	0	0	0	0	0	0	0	0	0	0	0	0	0	0	0	0	0	87	0	0	0	0	0	0	173	D_0__Bacteria;D_1__Acidobacteria;D_2__Acidobacteriia;D_3__Acidobacteriales;D_4__uncultured;D_5__uncultured bacterium;D_6__uncultured bacterium
fe75ff3669e4373461bedc4de0f41e2b	0	0	0	0	0	0	0	0	0	0	0	0	0	0	0	0	0	11	0	0	0	62	0	0	0	0	0	0	0	0	0	0	0	0	0	0	0	0	0	0	0	0	0	0	0	0	100	173	D_0__Bacteria;D_1__Proteobacteria;D_2__Alphaproteobacteria;D_3__Rhizobiales;D_4__Xanthobacteraceae;D_5__uncultured
cfa07a38b5eb0131c46917e4cfe2c4d9	0	0	20	0	0	0	0	0	0	0	0	0	0	0	0	0	0	0	0	0	0	0	0	0	0	0	0	0	0	0	0	0	0	0	0	0	0	0	0	50	84	0	0	0	0	18	0	172	D_0__Bacteria;D_1__Planctomycetes;D_2__Phycisphaerae;D_3__Tepidisphaerales;D_4__WD2101 soil group;D_5__uncultured bacterium;D_6__uncultured bacterium
bf3baa4a9970b165ee2d7b8ecb74f274	0	0	0	0	0	0	0	0	0	106	0	0	0	6	0	0	0	0	0	0	0	0	0	0	0	0	0	0	0	0	4	0	0	0	0	0	0	32	11	0	0	0	0	0	13	0	0	172	D_0__Bacteria;D_1__Chloroflexi;D_2__TK10
2742184a901d2b1c1fb08d92255b0d47	0	0	0	0	0	0	0	0	0	0	0	0	0	0	0	0	0	0	0	0	0	0	0	3	0	0	0	0	0	0	0	0	0	0	0	0	0	0	169	0	0	0	0	0	0	0	0	172	D_0__Bacteria;D_1__Actinobacteria;D_2__Acidimicrobiia;D_3__Microtrichales;D_4__Ilumatobacteraceae;D_5__uncultured;D_6__uncultured bacterium
bac3ec541ed558193d61415fe00dfa75	0	0	0	0	0	0	0	0	0	0	0	0	0	0	0	0	0	0	0	0	0	0	0	0	0	0	0	59	112	0	0	0	0	0	0	0	0	0	0	0	0	0	0	0	0	0	0	171	D_0__Bacteria;D_1__Chloroflexi;D_2__TK10;D_3__uncultured bacterium;D_4__uncultured bacterium;D_5__uncultured bacterium;D_6__uncultured bacterium
afb1e01f6d296bd1606b0b1402f9d2a5	0	0	0	0	0	0	0	0	0	0	0	0	0	0	0	0	0	0	0	0	0	0	0	0	0	0	0	26	29	0	0	0	0	0	0	17	30	0	0	0	0	0	0	0	0	42	27	171	D_0__Bacteria;D_1__Gemmatimonadetes;D_2__Gemmatimonadetes;D_3__Gemmatimonadales;D_4__Gemmatimonadaceae;D_5__Gemmatimonas;D_6__uncultured bacterium
b1851f97178230567c047d1b1e10aeef	0	0	0	0	0	0	0	0	0	0	0	0	0	0	0	0	0	0	0	0	0	15	0	0	0	0	0	43	17	19	34	0	0	0	19	0	0	0	0	0	0	0	0	0	0	0	0	170	D_0__Bacteria;D_1__Actinobacteria;D_2__Acidimicrobiia;D_3__IMCC26256;D_4__uncultured bacterium;D_5__uncultured bacterium;D_6__uncultured bacterium
0d424d8a816318ec75165d7c953ca34a	0	0	0	0	0	0	0	0	0	0	0	0	0	0	0	0	0	0	0	0	0	0	0	0	0	0	0	0	0	0	0	11	81	0	33	0	0	0	0	0	0	0	45	0	0	0	0	170	D_0__Bacteria;D_1__Acidobacteria;D_2__Acidobacteriia;D_3__Acidobacteriales;D_4__uncultured;D_5__uncultured bacterium;D_6__uncultured bacterium
5860a2e0051ebbda265b720e0aa5f1f8	21	0	0	0	0	0	0	0	63	0	37	0	0	0	0	0	0	0	0	0	0	0	0	0	22	0	0	0	0	26	0	0	0	0	0	0	0	0	0	0	0	0	0	0	0	0	0	169	D_0__Bacteria;D_1__Proteobacteria;D_2__Alphaproteobacteria;D_3__Rhizobiales;D_4__Xanthobacteraceae;D_5__Pseudolabrys
b78913c1d8b49992b3f5f03ddd5fd293	0	0	5	0	0	0	0	0	0	0	0	0	57	0	0	0	0	0	0	0	0	0	0	0	0	0	0	27	0	0	0	0	0	0	0	3	0	7	0	20	0	0	0	18	7	25	0	169	D_0__Bacteria;D_1__Chloroflexi;D_2__Ktedonobacteria;D_3__Ktedonobacterales;D_4__Ktedonobacteraceae
dd7c5c188c9fe0db41fe3b364bccfe67	0	0	0	0	0	0	0	8	0	0	0	0	0	0	0	0	0	0	0	0	0	0	0	0	0	0	0	0	0	0	0	0	0	0	0	0	0	0	0	39	0	0	0	0	14	0	108	169	D_0__Bacteria;D_1__Actinobacteria;D_2__Thermoleophilia;D_3__Solirubrobacterales;D_4__Solirubrobacteraceae;D_5__uncultured
2cf132d6133dcd6e850ca208504c6844	0	0	0	0	0	0	0	0	0	0	0	0	0	0	0	0	0	0	0	0	0	0	0	0	0	0	0	0	169	0	0	0	0	0	0	0	0	0	0	0	0	0	0	0	0	0	0	169	D_0__Archaea;D_1__Euryarchaeota;D_2__Thermoplasmata;D_3__uncultured;D_4__uncultured archaeon;D_5__uncultured archaeon;D_6__uncultured archaeon
2edbfbfb983eecfc7419d7ed0c1e3cec	0	0	0	0	0	0	0	0	0	0	0	0	0	0	0	0	0	0	0	0	0	0	0	0	0	0	0	0	0	0	0	0	0	0	57	0	0	0	0	0	0	0	0	0	0	0	0	169	D_0__Bacteria;D_1__Spirochaetes;D_2__Spirochaetia;D_3__Spirochaetales;D_4__Spirochaetaceae;D_5__Termite Treponema cluster;D_6__uncultured Treponema sp.
811452e4ba0975b1d5da98895a08086f	0	0	0	0	0	0	0	0	0	0	0	0	0	0	0	0	0	0	0	0	0	0	0	0	0	0	0	0	0	0	0	0	0	0	0	0	0	73	96	0	0	0	0	0	0	0	0	169	D_0__Bacteria;D_1__Actinobacteria;D_2__Thermoleophilia;D_3__Solirubrobacterales;D_4__67-14;D_5__uncultured bacterium;D_6__uncultured bacterium
3ff035250574416ab529b2d5c05009cb	0	0	0	0	0	0	0	0	0	0	0	0	0	0	0	0	0	0	0	0	0	0	0	0	0	0	0	0	0	0	0	0	0	0	0	0	0	0	0	169	0	0	0	0	0	0	0	169	D_0__Bacteria;D_1__Acidobacteria;D_2__Subgroup 6;D_3__uncultured bacterium;D_4__uncultured bacterium;D_5__uncultured bacterium;D_6__uncultured bacterium
b5b5e2bb822057178b03a676e596fc36	0	0	33	0	0	0	0	0	0	0	0	0	0	0	0	0	0	0	0	0	0	0	0	0	0	0	0	50	0	0	0	0	0	0	0	26	0	0	0	0	59	0	0	0	0	0	0	168	D_0__Bacteria;D_1__Planctomycetes;D_2__Planctomycetacia;D_3__Pirellulales;D_4__Pirellulaceae;D_5__Pirellula;D_6__uncultured bacterium
7a3cfa710100d2e23b672d2e1bf3b5bc	0	0	0	42	0	0	0	0	0	0	0	0	0	0	0	0	0	0	0	0	0	0	0	0	0	0	0	0	0	0	0	0	0	0	0	0	0	0	0	0	0	0	0	0	66	0	60	168	D_0__Bacteria;D_1__Proteobacteria;D_2__Alphaproteobacteria;D_3__Elsterales;D_4__uncultured;D_5__uncultured bacterium;D_6__uncultured bacterium
6321bfa1131dc064c27e964e7a22bcf7	0	0	0	0	0	0	36	109	0	0	0	0	0	23	0	0	0	0	0	0	0	0	0	0	0	0	0	0	0	0	0	0	0	0	0	0	0	0	0	0	0	0	0	0	0	0	0	168	D_0__Bacteria;D_1__Acidobacteria;D_2__Acidobacteriia;D_3__Subgroup 2;D_4__uncultured bacterium;D_5__uncultured bacterium;D_6__uncultured bacterium
5d19548d942d54aedd7ef6c9fb4355a2	0	0	0	0	0	0	46	0	0	8	0	0	0	0	0	0	0	0	0	27	0	0	0	0	0	0	0	0	0	0	0	39	48	0	0	0	0	0	0	0	0	0	0	0	0	0	0	168	D_0__Bacteria;D_1__Planctomycetes;D_2__Planctomycetacia;D_3__Gemmatales;D_4__Gemmataceae;D_5__uncultured;D_6__uncultured bacterium
db16693053b78248c064fad010c0c87f	0	0	0	0	0	0	0	0	14	24	0	0	0	0	0	0	0	0	0	0	0	0	0	0	0	0	0	0	0	0	0	0	0	0	29	0	0	83	18	0	0	0	0	0	0	0	0	168	D_0__Bacteria;D_1__Chloroflexi;D_2__TK10;D_3__uncultured bacterium;D_4__uncultured bacterium;D_5__uncultured bacterium;D_6__uncultured bacterium
8f67070bdb2a13283d335bd558cc4246	0	0	0	0	0	0	0	0	0	0	0	0	0	0	0	0	0	168	0	0	0	0	0	0	0	0	0	0	0	0	0	0	0	0	0	0	0	0	0	0	0	0	0	0	0	0	0	168	D_0__Bacteria;D_1__Chloroflexi;D_2__Ktedonobacteria;D_3__Ktedonobacterales;D_4__Ktedonobacteraceae
872fa301ca91e5e1446393af0fc9cf20	0	0	0	0	0	0	0	0	0	0	0	0	0	0	0	0	0	0	0	28	0	0	73	15	0	0	0	0	0	0	0	0	0	0	0	0	0	0	0	0	0	0	0	52	0	0	0	168	D_0__Bacteria;D_1__Actinobacteria;D_2__Acidimicrobiia;D_3__IMCC26256;D_4__uncultured bacterium;D_5__uncultured bacterium;D_6__uncultured bacterium
8e4ed4c560df29797dea6ab68220c336	0	0	0	0	0	0	0	0	0	0	0	0	0	0	0	0	0	0	0	0	0	0	0	0	0	0	0	0	0	0	119	0	0	0	0	0	0	0	0	0	0	0	0	0	0	0	0	168	D_0__Bacteria;D_1__Actinobacteria;D_2__Actinobacteria;D_3__Frankiales;D_4__Acidothermaceae;D_5__Acidothermus
9e629fbe0d600c3b142ef496e2f4ba50	0	0	0	0	0	0	0	0	0	0	0	0	0	0	0	0	0	0	0	0	0	0	0	0	0	0	0	0	0	0	0	0	0	0	0	0	0	168	0	0	0	0	0	0	0	0	0	168	D_0__Bacteria;D_1__Chloroflexi;D_2__Ktedonobacteria;D_3__Ktedonobacterales;D_4__JG30-KF-AS9;D_5__uncultured bacterium;D_6__uncultured bacterium
ab73521a6fef753af83e882fd96e3733	0	0	0	0	0	0	0	0	0	0	0	0	0	0	0	0	0	0	0	0	0	0	0	0	0	0	0	0	0	0	0	0	0	0	0	0	0	0	0	82	86	0	0	0	0	0	0	168	D_0__Bacteria;D_1__Acidobacteria;D_2__Subgroup 6;D_3__uncultured Acidobacteria bacterium;D_4__uncultured Acidobacteria bacterium;D_5__uncultured Acidobacteria bacterium;D_6__uncultured Acidobacteria bacterium
6f4fe971bd04d96b3e6d0b0724e0f132	0	7	0	0	0	0	0	0	0	0	0	0	0	0	0	0	0	0	0	0	0	0	0	0	0	0	0	0	0	0	0	0	0	0	160	0	0	0	0	0	0	0	0	0	0	0	0	167	D_0__Bacteria;D_1__Actinobacteria;D_2__Actinobacteria;D_3__Catenulisporales;D_4__Actinospicaceae;D_5__Actinospica
f974c7013705381a3a03a9a045d7ed18	0	0	0	0	0	0	24	0	0	0	0	0	0	0	2	0	0	0	0	4	4	12	0	0	0	0	0	13	0	0	8	0	0	0	25	0	0	0	0	15	14	0	5	0	10	25	0	167	D_0__Bacteria;D_1__Planctomycetes;D_2__Phycisphaerae;D_3__Tepidisphaerales;D_4__WD2101 soil group
067e2008002b64a0f7ed754be03e3109	0	0	0	0	0	0	0	0	0	0	15	0	0	0	0	0	0	0	0	0	0	0	11	0	14	0	0	0	0	0	0	127	0	0	0	0	0	0	0	0	0	0	0	0	0	0	0	167	D_0__Bacteria;D_1__Actinobacteria;D_2__Acidimicrobiia;D_3__IMCC26256;D_4__uncultured bacterium;D_5__uncultured bacterium;D_6__uncultured bacterium
82d482144f02661adaab59ba267b41ad	0	0	0	0	0	0	0	0	0	0	0	0	0	0	0	0	0	0	0	17	0	19	0	0	0	0	0	0	0	0	0	0	0	0	0	0	0	0	0	0	0	0	0	0	131	0	0	167	D_0__Bacteria;D_1__Planctomycetes;D_2__Phycisphaerae;D_3__Tepidisphaerales;D_4__WD2101 soil group;D_5__uncultured bacterium;D_6__uncultured bacterium
34ffcaac20d0875d3d9409c5f05b4d62	0	0	0	0	0	0	0	0	0	0	0	0	0	0	0	0	0	0	0	0	0	0	0	0	0	0	0	0	0	0	31	0	0	0	0	0	0	0	0	34	67	0	0	0	0	0	35	167	D_0__Bacteria;D_1__Planctomycetes;D_2__Planctomycetacia;D_3__Gemmatales;D_4__Gemmataceae;D_5__uncultured;D_6__uncultured bacterium
8188ada310d777be296242abe019fa21	0	0	0	11	0	0	0	63	0	0	0	0	0	0	0	0	0	0	0	0	58	23	11	0	0	0	0	0	0	0	0	0	0	0	0	0	0	0	0	0	0	0	0	0	0	0	0	166	D_0__Bacteria;D_1__Chloroflexi;D_2__Ktedonobacteria;D_3__Ktedonobacterales;D_4__Ktedonobacteraceae
cb6d04dab0016aceb00e3fca5d19578e	0	0	0	0	0	7	0	0	0	0	0	0	0	0	0	0	0	0	0	0	0	0	0	0	0	0	0	0	0	0	0	0	0	0	0	0	0	0	0	0	0	112	47	0	0	0	0	166	D_0__Bacteria;D_1__Actinobacteria;D_2__Acidimicrobiia;D_3__IMCC26256
c694322cea232d91f8d7d989c24ad754	0	0	0	0	0	0	0	0	10	0	16	7	0	0	0	0	9	0	14	23	0	10	6	0	0	0	9	0	0	0	0	10	7	6	6	0	0	12	0	0	0	0	0	21	0	0	0	166	D_0__Bacteria;D_1__Proteobacteria;D_2__Alphaproteobacteria;D_3__Acetobacterales;D_4__Acetobacteraceae;D_5__Rhodovastum
86dc07388cb3566f94e76dc88cbe5538	0	0	0	0	0	0	0	0	0	0	0	0	0	0	0	0	0	0	0	8	0	0	0	0	0	0	0	21	37	0	0	0	0	0	0	13	0	11	0	28	0	0	0	0	8	40	0	166	D_0__Bacteria;D_1__Chloroflexi;D_2__Ktedonobacteria;D_3__Ktedonobacterales;D_4__Ktedonobacteraceae;D_5__Ktedonobacter
574552219203164014a3fff363086b1e	0	0	0	0	0	0	0	0	0	0	0	0	0	0	0	0	0	0	0	0	0	0	0	33	31	0	0	0	0	56	18	0	0	0	0	0	0	0	0	0	0	0	0	0	0	0	0	166	D_0__Bacteria;D_1__Actinobacteria;D_2__Actinobacteria;D_3__Pseudonocardiales;D_4__Pseudonocardiaceae;D_5__Actinopolyspora
4745c9768b1ce623b20b3d0bc4db03ae	0	0	0	0	0	0	0	0	0	0	0	0	0	0	0	0	0	0	0	0	0	0	0	0	0	0	45	0	36	50	0	0	0	0	0	0	0	35	0	0	0	0	0	0	0	0	0	166	D_0__Bacteria;D_1__Actinobacteria;D_2__Actinobacteria;D_3__Micromonosporales;D_4__Micromonosporaceae;D_5__Micromonospora
76b8bbde39ac2899117761c44ef6f65d	0	0	0	0	0	0	0	0	0	0	0	0	0	0	0	0	0	0	0	0	0	0	0	0	0	0	0	0	166	0	0	0	0	0	0	0	0	0	0	0	0	0	0	0	0	0	0	166	D_0__Bacteria;D_1__Acidobacteria;D_2__Acidobacteriia;D_3__Subgroup 2;D_4__uncultured bacterium;D_5__uncultured bacterium;D_6__uncultured bacterium
114159617d8501c001b0fee1fac85cf3	0	0	23	0	0	0	22	0	0	0	0	0	57	0	0	0	0	0	0	0	0	0	0	0	0	0	0	41	0	0	0	0	0	0	0	22	0	0	0	0	0	0	0	0	0	0	0	165	D_0__Bacteria;D_1__Proteobacteria;D_2__Alphaproteobacteria;D_3__Rhizobiales;D_4__Xanthobacteraceae;D_5__Pseudolabrys
dfc66f628316b6daf735dd612aa000f0	0	0	0	17	0	0	20	57	0	0	0	0	11	0	0	0	0	60	0	0	0	0	0	0	0	0	0	0	0	0	0	0	0	0	0	0	0	0	0	0	0	0	0	0	0	0	0	165	D_0__Bacteria;D_1__Actinobacteria;D_2__Actinobacteria;D_3__Frankiales;D_4__Acidothermaceae;D_5__Acidothermus;D_6__uncultured bacterium
4cd0d424ba68f0dac7d42d2d431cf727	0	0	0	0	0	0	0	0	0	0	0	0	0	0	0	0	0	0	32	82	0	0	0	0	0	0	0	0	0	0	0	0	0	0	0	0	0	0	0	0	0	0	51	0	0	0	0	165	D_0__Bacteria;D_1__Actinobacteria;D_2__Acidimicrobiia;D_3__IMCC26256;D_4__uncultured bacterium;D_5__uncultured bacterium;D_6__uncultured bacterium
260defe74a9363f16548ffdb72cca9bf	0	0	0	0	0	0	0	0	0	0	0	0	0	0	0	0	0	0	0	0	0	0	0	0	0	0	0	0	0	0	0	0	0	0	0	0	0	0	0	52	113	0	0	0	0	0	0	165	D_0__Bacteria;D_1__Actinobacteria;D_2__Thermoleophilia;D_3__Solirubrobacterales;D_4__67-14;D_5__uncultured bacterium;D_6__uncultured bacterium
39de9908ff023f1d43d1fc85d4446404	0	0	13	0	0	0	0	0	0	0	0	0	0	0	0	0	0	0	0	0	0	0	0	0	0	0	0	15	0	0	0	0	0	0	0	11	0	0	0	68	36	0	0	0	0	16	5	164	D_0__Bacteria;D_1__Chloroflexi;D_2__Anaerolineae;D_3__SBR1031;D_4__uncultured bacterium;D_5__uncultured bacterium;D_6__uncultured bacterium
2db275a5376914f67c57f4a79d90da08	0	0	8	66	0	0	0	0	0	0	0	0	0	0	0	0	0	0	0	0	0	0	0	0	0	0	0	43	0	0	0	0	0	0	0	22	0	0	0	13	12	0	0	0	0	0	0	164	D_0__Bacteria;D_1__Proteobacteria;D_2__Gammaproteobacteria;D_3__Betaproteobacteriales;D_4__Nitrosomonadaceae;D_5__MND1;D_6__uncultured bacterium
26cce50e1599008958333b6c88138e9e	0	0	0	2	0	0	0	0	0	0	0	0	0	0	0	0	0	0	0	0	0	0	0	0	0	0	0	0	0	0	0	0	0	0	0	0	0	8	0	44	89	0	0	0	0	19	2	164	D_0__Bacteria;D_1__Proteobacteria;D_2__Alphaproteobacteria;D_3__Tistrellales;D_4__Geminicoccaceae;D_5__uncultured
08587465ec3599fc2427da6b0fe7eb76	0	0	0	0	0	0	0	0	47	0	0	0	0	0	0	0	0	0	0	0	0	0	0	0	0	0	0	0	0	0	0	0	0	0	0	0	0	85	32	0	0	0	0	0	0	0	0	164	D_0__Bacteria;D_1__Actinobacteria;D_2__Actinobacteria;D_3__Propionibacteriales;D_4__Nocardioidaceae;D_5__Nocardioides
7e35acaad53d5ef5e45c52772f51f1a3	0	0	0	0	0	0	0	0	0	7	0	0	0	0	10	0	0	0	0	0	0	0	0	0	0	46	0	0	0	47	32	0	0	0	0	0	0	0	0	0	0	0	0	0	0	0	0	164	D_0__Bacteria;D_1__Actinobacteria;D_2__Actinobacteria;D_3__Corynebacteriales;D_4__Nocardiaceae;D_5__Nocardia;D_6__uncultured bacterium
a2d32dbfa51f925a9e356cf8e1feca0d	0	0	0	0	0	0	0	0	0	0	0	0	16	34	0	0	0	0	0	0	0	9	0	0	0	0	0	0	0	0	0	0	0	0	0	0	0	0	0	0	0	0	0	0	52	35	18	164	D_0__Bacteria;D_1__Actinobacteria;D_2__Thermoleophilia;D_3__Gaiellales;D_4__uncultured;D_5__uncultured bacterium;D_6__uncultured bacterium
bd6ae3bc1852f944bf4e21fbe399fefa	0	0	0	0	0	0	0	0	0	0	0	0	0	0	0	0	0	0	0	0	0	0	0	0	7	0	0	0	0	0	0	0	0	0	0	0	0	0	0	0	0	0	0	0	0	0	0	164	D_0__Bacteria;D_1__Spirochaetes;D_2__Spirochaetia;D_3__Spirochaetales;D_4__Spirochaetaceae;D_5__Termite Treponema cluster;D_6__uncultured Treponema sp.
395c533f69a9fd8558e5c59df72b9637	0	0	0	0	0	0	0	0	0	0	0	0	0	0	0	0	0	0	0	0	0	0	0	0	0	0	0	0	0	0	0	0	0	0	0	0	0	0	0	0	0	0	0	0	0	0	0	164	D_0__Bacteria;D_1__Spirochaetes;D_2__Spirochaetia;D_3__Spirochaetales;D_4__Spirochaetaceae;D_5__Termite Treponema cluster;D_6__uncultured Treponema sp.
946d0fe163567a22ce3cf77d9904f96d	0	0	34	0	0	0	0	0	0	0	0	0	0	0	0	0	0	0	0	0	0	0	0	0	0	0	0	0	0	0	0	0	0	0	0	0	0	10	0	18	41	0	0	26	0	34	0	163	D_0__Bacteria;D_1__Planctomycetes;D_2__Planctomycetacia;D_3__Gemmatales;D_4__Gemmataceae;D_5__uncultured
0f885b452d3fd29c940dc9324fb1c7f9	0	0	0	0	0	0	0	0	0	0	0	0	163	0	0	0	0	0	0	0	0	0	0	0	0	0	0	0	0	0	0	0	0	0	0	0	0	0	0	0	0	0	0	0	0	0	0	163	D_0__Bacteria;D_1__Chloroflexi;D_2__TK10;D_3__uncultured bacterium;D_4__uncultured bacterium;D_5__uncultured bacterium;D_6__uncultured bacterium
08db0e68a357bbe832a742fff58d7497	0	0	0	0	0	0	0	0	0	0	0	0	0	0	0	0	0	163	0	0	0	0	0	0	0	0	0	0	0	0	0	0	0	0	0	0	0	0	0	0	0	0	0	0	0	0	0	163	D_0__Bacteria;D_1__Planctomycetes;D_2__Planctomycetacia;D_3__Isosphaerales;D_4__Isosphaeraceae;D_5__Singulisphaera;D_6__uncultured bacterium
d57434375411666026d62889f2488177	0	0	0	0	0	0	0	0	0	0	0	0	0	0	0	0	0	0	0	20	0	0	0	0	0	0	0	0	0	40	0	0	0	0	26	0	0	0	0	0	0	0	0	16	24	37	0	163	D_0__Bacteria;D_1__Planctomycetes;D_2__Planctomycetacia;D_3__Isosphaerales;D_4__Isosphaeraceae;D_5__Singulisphaera
f0d2095cf43325535e34e7049b77e4b1	0	0	0	0	0	0	0	0	0	0	0	0	0	0	0	0	0	0	0	0	0	0	0	0	0	0	0	0	0	163	0	0	0	0	0	0	0	0	0	0	0	0	0	0	0	0	0	163	D_0__Bacteria;D_1__Chloroflexi;D_2__Ktedonobacteria;D_3__Ktedonobacterales;D_4__Ktedonobacteraceae;D_5__Ktedonobacter
09d2babe120d5c6c6bce2f94b8efbd4f	0	0	0	0	0	0	0	0	0	0	0	0	0	0	0	0	0	0	0	0	0	0	0	0	0	0	0	0	0	0	0	0	0	0	36	0	0	0	0	0	0	0	0	0	28	70	29	163	D_0__Bacteria;D_1__Actinobacteria;D_2__Actinobacteria;D_3__Streptomycetales;D_4__Streptomycetaceae
6c346ee0537fd9b2dcaf10c676ab42f7	0	0	0	0	0	0	0	0	0	0	0	0	0	0	0	0	0	0	0	0	0	0	0	0	0	0	0	0	0	0	0	0	0	0	0	0	0	0	0	66	0	0	0	0	0	97	0	163	D_0__Bacteria;D_1__Actinobacteria;D_2__Thermoleophilia;D_3__Gaiellales;D_4__uncultured;D_5__uncultured bacterium;D_6__uncultured bacterium
ee1e41ca061d80c281c12e778dba37e6	0	0	12	0	0	0	0	0	5	0	0	0	59	0	0	0	0	0	0	0	0	0	0	0	0	0	0	0	0	0	0	0	0	0	13	0	0	0	0	0	0	0	0	0	34	39	0	162	D_0__Bacteria;D_1__Chloroflexi;D_2__TK10;D_3__uncultured bacterium;D_4__uncultured bacterium;D_5__uncultured bacterium;D_6__uncultured bacterium
50ad74de438c2bff451f72f0accea0d3	0	0	31	0	0	0	0	0	0	0	0	0	0	0	0	0	0	0	0	0	0	0	0	0	0	0	0	0	0	0	0	0	0	0	13	0	0	0	0	39	64	0	0	0	0	15	0	162	D_0__Bacteria;D_1__Proteobacteria;D_2__Gammaproteobacteria;D_3__Betaproteobacteriales;D_4__SC-I-84
f081385e98da679bb0f3b585c5726c26	0	0	0	8	0	0	0	0	154	0	0	0	0	0	0	0	0	0	0	0	0	0	0	0	0	0	0	0	0	0	0	0	0	0	0	0	0	0	0	0	0	0	0	0	0	0	0	162	D_0__Bacteria;D_1__Actinobacteria;D_2__Actinobacteria;D_3__Pseudonocardiales;D_4__Pseudonocardiaceae;D_5__Actinophytocola
832b226e2abf4fff93a2db81c42012af	0	0	0	0	0	0	105	0	0	0	0	0	0	0	0	0	0	0	0	0	0	7	0	0	0	0	0	0	0	0	0	0	3	0	0	0	0	0	0	0	0	0	0	0	9	0	38	162	D_0__Bacteria;D_1__Planctomycetes;D_2__Planctomycetacia;D_3__Pirellulales;D_4__Pirellulaceae;D_5__uncultured;D_6__uncultured bacterium
0c0b54c60e8861e90c7481ac47bc1f3e	0	0	0	0	0	0	0	0	0	0	0	0	0	0	0	0	0	0	0	0	0	0	0	0	106	0	0	0	0	7	0	0	0	0	21	0	0	0	0	0	0	21	7	0	0	0	0	162	D_0__Bacteria;D_1__Chloroflexi;D_2__Ktedonobacteria;D_3__Ktedonobacterales;D_4__JG30-KF-AS9;D_5__uncultured bacterium;D_6__uncultured bacterium
faa27afc1d8fb66a9e36446c2f35b60f	0	0	0	0	0	0	0	0	0	0	0	0	0	0	0	0	0	0	0	0	0	0	0	0	0	0	0	49	92	0	0	0	0	0	0	18	0	0	0	0	0	0	0	0	0	0	0	162	D_0__Bacteria;D_1__Chloroflexi;D_2__Ktedonobacteria;D_3__Ktedonobacterales;D_4__Ktedonobacteraceae;D_5__HSB OF53-F07
d5a06a41ae29ddd8150e5b9de8934278	0	0	0	0	0	0	0	0	0	0	0	0	0	0	0	0	0	0	0	0	0	0	0	0	0	0	0	54	53	0	0	0	0	0	0	0	55	0	0	0	0	0	0	0	0	0	0	162	D_0__Bacteria;D_1__Actinobacteria;D_2__Thermoleophilia;D_3__Gaiellales;D_4__uncultured;D_5__uncultured bacterium;D_6__uncultured bacterium
d2604fdc1d93272f58ecba96ca4edeae	92	0	0	0	0	0	0	0	0	0	0	69	0	0	0	0	0	0	0	0	0	0	0	0	0	0	0	0	0	0	0	0	0	0	0	0	0	0	0	0	0	0	0	0	0	0	0	161	D_0__Bacteria;D_1__Actinobacteria;D_2__Acidimicrobiia;D_3__IMCC26256;D_4__uncultured bacterium;D_5__uncultured bacterium;D_6__uncultured bacterium
b13f128a3e13b9683d7e5230efa36c0e	0	0	21	20	0	0	0	0	0	0	0	0	0	0	0	0	0	0	0	0	0	0	0	0	0	0	0	0	0	0	0	0	0	0	0	0	0	0	0	46	48	0	0	0	0	26	0	161	D_0__Bacteria;D_1__Planctomycetes;D_2__Planctomycetacia;D_3__Gemmatales;D_4__Gemmataceae;D_5__uncultured;D_6__uncultured bacterium
88a3d1203351544f3a00e2411e54a48c	0	0	13	0	0	0	0	0	0	0	0	0	0	10	0	0	0	0	0	0	0	0	0	0	0	0	0	0	0	0	0	0	8	0	27	0	0	0	0	14	21	0	3	0	14	43	8	161	D_0__Bacteria;D_1__Planctomycetes;D_2__Planctomycetacia;D_3__Gemmatales;D_4__Gemmataceae;D_5__uncultured
1e982903e6542fb8a3efd46704c31cfd	0	0	6	10	0	0	0	0	0	0	0	0	0	0	0	0	0	0	0	0	0	0	0	0	0	0	0	0	0	0	0	0	29	0	0	0	0	42	42	32	0	0	0	0	0	0	0	161	D_0__Bacteria;D_1__Actinobacteria;D_2__Actinobacteria;D_3__Propionibacteriales;D_4__Nocardioidaceae;D_5__Kribbella
e7159f86bc42583270b3ff425676169a	0	0	0	0	13	0	0	0	0	0	49	0	0	0	0	0	0	0	0	0	0	0	0	0	0	0	0	0	0	0	0	0	0	0	0	0	0	0	0	0	67	32	0	0	0	0	0	161	D_0__Bacteria;D_1__Proteobacteria;D_2__Alphaproteobacteria;D_3__Elsterales;D_4__uncultured;D_5__uncultured bacterium;D_6__uncultured bacterium
e012b2078e12d28293ee82adedd556b7	0	0	0	0	0	0	81	64	0	0	0	0	0	0	0	0	0	0	0	0	0	0	0	0	0	0	0	0	0	0	0	0	0	0	0	16	0	0	0	0	0	0	0	0	0	0	0	161	D_0__Bacteria;D_1__Proteobacteria;D_2__Gammaproteobacteria;D_3__Betaproteobacteriales;D_4__Burkholderiaceae;D_5__uncultured;D_6__uncultured bacterium
34325f54457056b689a3d678a9fdd251	0	0	0	0	0	0	13	0	0	0	0	0	27	0	0	0	0	0	0	0	5	0	0	4	0	0	0	22	0	0	0	0	0	0	0	20	0	0	0	21	0	0	0	0	0	41	8	161	D_0__Bacteria;D_1__Actinobacteria;D_2__Thermoleophilia;D_3__Gaiellales;D_4__uncultured
618c570e92d5364381388834e94fdbd6	0	0	0	0	0	0	161	0	0	0	0	0	0	0	0	0	0	0	0	0	0	0	0	0	0	0	0	0	0	0	0	0	0	0	0	0	0	0	0	0	0	0	0	0	0	0	0	161	D_0__Bacteria;D_1__Acidobacteria;D_2__Acidobacteriia;D_3__Solibacterales;D_4__Solibacteraceae (Subgroup 3);D_5__Bryobacter;D_6__uncultured bacterium
744b6c859b9e18dca1d99274f1213d24	0	0	0	0	0	0	0	0	105	0	0	0	0	0	0	0	0	0	0	0	0	0	0	0	0	0	0	0	0	0	0	0	0	0	56	0	0	0	0	0	0	0	0	0	0	0	0	161	D_0__Bacteria;D_1__Acidobacteria;D_2__Acidobacteriia;D_3__Solibacterales;D_4__Solibacteraceae (Subgroup 3);D_5__Bryobacter;D_6__uncultured bacterium
7752d928c7dda641e39ada4f2b01d6e5	0	0	0	0	0	0	0	0	0	0	0	0	0	0	0	0	0	0	0	0	0	0	0	0	0	0	0	0	138	0	0	0	0	0	0	0	23	0	0	0	0	0	0	0	0	0	0	161	D_0__Bacteria;D_1__Gemmatimonadetes;D_2__Gemmatimonadetes;D_3__Gemmatimonadales;D_4__Gemmatimonadaceae;D_5__uncultured;D_6__uncultured bacterium
ff0240410a50afd99a5149ec0c1796b6	0	0	0	0	0	0	0	0	0	0	0	0	0	0	0	0	0	0	0	0	0	0	0	0	0	0	0	0	161	0	0	0	0	0	0	0	0	0	0	0	0	0	0	0	0	0	0	161	D_0__Bacteria;D_1__Acidobacteria;D_2__Acidobacteriia;D_3__Subgroup 2;D_4__uncultured bacterium;D_5__uncultured bacterium;D_6__uncultured bacterium
8d53bc9418231f69152beecaa2e5df43	0	0	51	0	0	0	0	0	0	0	0	0	0	0	0	0	0	0	0	0	0	0	0	0	0	0	0	0	0	43	0	0	0	33	0	0	0	0	0	0	0	0	0	33	0	0	0	160	D_0__Bacteria;D_1__Planctomycetes;D_2__Planctomycetacia;D_3__Isosphaerales;D_4__Isosphaeraceae;D_5__Singulisphaera;D_6__uncultured bacterium
3ded18c0be33a4245fafb40c3502ea9b	0	0	0	0	0	0	0	0	22	138	0	0	0	0	0	0	0	0	0	0	0	0	0	0	0	0	0	0	0	0	0	0	0	0	0	0	0	0	0	0	0	0	0	0	0	0	0	160	D_0__Bacteria;D_1__Chloroflexi;D_2__Ktedonobacteria;D_3__Ktedonobacterales;D_4__JG30-KF-AS9;D_5__uncultured bacterium;D_6__uncultured bacterium
eef57ed934017e993bf3e90f37467c27	0	0	0	0	0	0	0	0	0	0	96	0	0	0	0	0	0	0	0	0	0	0	0	0	0	0	0	0	0	0	0	0	0	0	0	0	0	0	0	0	0	64	0	0	0	0	0	160	D_0__Bacteria;D_1__Chloroflexi;D_2__AD3
c54525f8a3155b010cb63b868e827029	0	0	0	0	0	0	0	0	0	0	0	0	0	0	10	0	0	0	0	0	0	0	0	0	8	0	36	0	0	40	0	0	0	66	0	0	0	0	0	0	0	0	0	0	0	0	0	160	D_0__Bacteria;D_1__Proteobacteria;D_2__Alphaproteobacteria;D_3__Rhizobiales;D_4__Beijerinckiaceae;D_5__1174-901-12
93a0d4fc282f86d355d036221e2b333a	0	0	0	0	0	0	0	0	0	0	0	0	0	0	0	0	0	0	0	0	0	0	0	0	0	0	0	0	0	0	0	0	0	0	0	0	0	160	0	0	0	0	0	0	0	0	0	160	D_0__Bacteria;D_1__Acidobacteria;D_2__Acidobacteriia;D_3__Solibacterales;D_4__Solibacteraceae (Subgroup 3);D_5__Bryobacter;D_6__uncultured bacterium
5d217075e301341bd5da3fea0daa4ca7	0	0	0	0	0	0	0	0	0	0	0	0	0	0	0	0	0	0	0	0	0	0	0	0	0	0	0	0	0	0	0	0	0	0	0	0	0	0	0	0	160	0	0	0	0	0	0	160	D_0__Bacteria;D_1__Actinobacteria;D_2__Thermoleophilia;D_3__Solirubrobacterales;D_4__Solirubrobacteraceae;D_5__Solirubrobacter;D_6__uncultured bacterium
8f92035ed211ebf3840d082e04c9ad99	0	0	38	0	0	0	0	0	0	0	0	0	59	0	0	0	0	0	0	0	0	0	0	0	0	0	0	0	0	0	0	0	0	0	0	0	0	0	0	0	0	0	0	0	0	34	28	159	D_0__Bacteria;D_1__Actinobacteria;D_2__Acidimicrobiia;D_3__IMCC26256;D_4__uncultured bacterium;D_5__uncultured bacterium;D_6__uncultured bacterium
fb830b00667190952711ec2e387ed47d	0	0	0	0	0	0	65	0	0	0	0	0	94	0	0	0	0	0	0	0	0	0	0	0	0	0	0	0	0	0	0	0	0	0	0	0	0	0	0	0	0	0	0	0	0	0	0	159	D_0__Bacteria;D_1__Acidobacteria;D_2__Acidobacteriia;D_3__Acidobacteriales;D_4__uncultured
fa99ca75652981439ea6b5b91d7b01ff	0	0	0	0	0	0	0	0	0	46	0	0	0	0	0	0	0	0	0	0	0	0	0	0	0	0	0	0	0	0	0	0	0	0	0	0	0	0	15	51	47	0	0	0	0	0	0	159	D_0__Bacteria;D_1__Proteobacteria;D_2__Alphaproteobacteria;D_3__Dongiales;D_4__Dongiaceae;D_5__Dongia
9e5f16704b63f91e93c04088ca0dc9da	0	0	0	0	0	0	0	0	0	0	49	0	0	0	0	0	0	0	0	0	0	0	0	0	74	0	0	0	0	0	0	0	0	36	0	0	0	0	0	0	0	0	0	0	0	0	0	159	D_0__Bacteria;D_1__Planctomycetes;D_2__Phycisphaerae;D_3__Tepidisphaerales;D_4__WD2101 soil group;D_5__uncultured bacterium;D_6__uncultured bacterium
b5016748ece88fddcc5069370847cd60	0	0	0	0	0	0	0	0	0	0	0	0	0	0	0	0	0	0	0	0	0	0	0	0	5	0	0	0	0	70	42	0	0	0	0	0	5	0	0	0	0	0	0	9	9	0	0	159	D_0__Bacteria;D_1__Chloroflexi;D_2__Ktedonobacteria;D_3__Ktedonobacterales;D_4__Ktedonobacteraceae
4b0b2156c092162924a31c8e34e47c4f	0	0	0	0	0	0	0	0	0	0	0	0	0	0	0	0	0	0	0	0	0	0	0	0	0	0	0	0	0	0	0	0	0	0	0	0	0	0	0	0	0	0	13	0	14	0	132	159	D_0__Bacteria;D_1__Chloroflexi;D_2__Ktedonobacteria;D_3__Ktedonobacterales;D_4__JG30-KF-AS9;D_5__uncultured bacterium;D_6__uncultured bacterium
86e3c5bee76fe3cf8b8148d4831a270a	0	0	0	5	0	0	0	0	0	0	0	0	0	0	0	0	0	0	0	0	0	0	0	51	0	0	0	0	0	26	41	0	0	0	25	0	0	0	0	0	0	0	0	0	0	0	0	158	D_0__Bacteria;D_1__Actinobacteria;D_2__Actinobacteria;D_3__Frankiales
4cc625fa0c5ac100bb8b009aab6c0250	0	0	0	0	0	0	33	37	0	0	0	0	0	27	0	0	0	0	0	0	0	0	0	0	0	0	0	0	0	0	0	0	0	0	0	0	0	0	0	0	0	0	0	0	0	61	0	158	D_0__Bacteria;D_1__Chloroflexi;D_2__AD3;D_3__uncultured bacterium;D_4__uncultured bacterium;D_5__uncultured bacterium;D_6__uncultured bacterium
8cfb9d988718c43ee419c42234102efa	0	0	0	0	0	0	0	0	0	0	0	0	0	0	0	0	0	0	0	0	0	0	0	0	53	0	0	0	0	18	0	0	0	0	0	0	0	49	38	0	0	0	0	0	0	0	0	158	D_0__Bacteria;D_1__Proteobacteria;D_2__Alphaproteobacteria;D_3__Elsterales;D_4__uncultured;D_5__uncultured bacterium;D_6__uncultured bacterium
2b9f7e34127e63bce7227beee7e800e0	0	0	0	0	0	0	0	0	0	0	0	0	0	0	0	0	0	0	0	0	0	0	0	0	0	0	0	0	0	0	0	0	0	0	0	0	0	0	0	85	73	0	0	0	0	0	0	158	D_0__Bacteria;D_1__Actinobacteria;D_2__Thermoleophilia;D_3__Gaiellales;D_4__uncultured;D_5__uncultured bacterium;D_6__uncultured bacterium
f235a12a11e142878bff8ede7f3bdea8	0	0	15	0	0	0	33	19	0	0	0	0	36	24	0	0	0	0	0	0	0	0	0	0	0	0	0	0	0	0	0	0	0	0	0	0	0	0	0	7	0	0	0	0	0	23	0	157	D_0__Bacteria;D_1__Planctomycetes;D_2__Planctomycetacia;D_3__Gemmatales;D_4__Gemmataceae;D_5__uncultured;D_6__uncultured bacterium
32d6b9abc43bfa432eb7a938a373fe7f	0	0	0	0	0	0	36	0	0	10	0	0	47	0	0	0	0	0	0	0	0	0	0	0	0	0	0	0	0	0	0	0	0	0	26	0	0	0	0	0	0	0	6	0	0	32	0	157	D_0__Bacteria;D_1__Actinobacteria;D_2__Thermoleophilia;D_3__Gaiellales;D_4__uncultured;D_5__uncultured bacterium;D_6__uncultured bacterium
088201809830577b9e31528fe929ac44	0	0	0	0	0	0	0	0	0	0	5	0	18	12	0	0	0	0	0	0	0	0	0	0	0	0	0	0	32	35	0	0	0	7	36	12	0	0	0	0	0	0	0	0	0	0	0	157	D_0__Bacteria;D_1__Chloroflexi;D_2__Ktedonobacteria;D_3__Ktedonobacterales;D_4__Ktedonobacteraceae;D_5__uncultured;D_6__uncultured bacterium
d6d60c33b750c6bf4af8de396f491421	0	0	0	0	0	0	0	0	0	0	0	0	24	0	0	0	0	0	0	0	0	0	0	0	0	0	0	0	76	0	0	0	0	0	0	29	28	0	0	0	0	0	0	0	0	0	0	157	D_0__Bacteria;D_1__Chloroflexi;D_2__TK10;D_3__uncultured bacterium;D_4__uncultured bacterium;D_5__uncultured bacterium;D_6__uncultured bacterium
f6f127a745d9d6db51f445c2fdb9b7ce	0	0	0	0	0	0	0	0	0	0	0	0	0	0	0	0	0	157	0	0	0	0	0	0	0	0	0	0	0	0	0	0	0	0	0	0	0	0	0	0	0	0	0	0	0	0	0	157	D_0__Bacteria;D_1__Planctomycetes;D_2__Planctomycetacia;D_3__Gemmatales;D_4__Gemmataceae;D_5__uncultured
[truncated: 8,398 more rows]
[truncated: 2 more columns]
